# Supplementary material for: 2-(10′,10′-Dimethyl-3′-sulfanyl­idene-4′-aza­tri­cyclo­[5.2.1.01,5]decan-2′­-yl)-10,10-dimethyl-4-aza­tri­cyclo­[5.2.1.01,5]decane-3-thione
Source: Acta Crystallogr Sect E Struct Rep Online. 2013 Jul 20;69(Pt 8):o1282. doi: 10.1107/S1600536813019211 (PMC3793777; doi:10.1107/S1600536813019211)
Supplement: Supplementary file 1 [file e-69-o1282-sup1.cif]

##############################################################################
#                                                                            #
# This CIF contains the data in a paper accepted for publication in          #
# Acta Crystallographica Section E. It conforms to the requirements of       #
# Notes for Authors for Acta Crystallographica Section E, and has been       #
# peer reviewed under the auspices of the IUCr Commission on Journals.       #
#                                                                            #
# Full details of the Crystallographic Information File format               #
# are given in the paper "The Crystallographic Information File (CIF):       #
# a New Standard Archive File for Crystallography" by S. R. Hall, F. H.      #
# Allen and I. D. Brown [Acta Cryst. (1991), A47, 655-685].                  #
#                                                                            #
# The current version of the core CIF dictionary is obtainable from          #
# ftp://ftp.iucr.org/pub/cif_core.dic.                                       #
#                                                                            #
# Software is freely available for graphical display of the structure(s)     #
# in this CIF. For information consult the CIF software page                 #
# http://www.iucr.org/resources/cif/software.                                #
#                                                                            #
# This file may be used for bona fide research purposes within the           #
# scientific community so long as proper attribution is given to the journal # 
# article from which it was obtained.                                        #
#                                                                            #
##############################################################################
data_global
_audit_creation_method     'from SHELXL97 CIF and IUCr SHELXL97-template'
_journal_date_recd_electronic     2013-06-04
_journal_date_accepted     2013-07-11
_journal_name_full     'Acta Crystallographica, Section E'
_journal_year     2013
_journal_volume     69
_journal_issue      8
_journal_page_first     o1282
_journal_page_last     o1282
_journal_paper_category     QO
_journal_paper_doi     10.1107/S1600536813019211
_journal_coeditor_code     GW2136
_publ_contact_author_name     'Dr. Craig Forsyth'
_publ_contact_author_address
;
School of Chemistry
Monash University
Wellington Road, Clayton, Victoria 3800
Australia
;
_publ_contact_author_email     'craig.forsyth@sci.monash.edu.au'
_publ_contact_author_fax     '+613 99054597'
_publ_contact_author_phone     '+613 99054588'
_publ_section_title
;\
2-(10',10'-Dimethyl-3'-sulfanylidene-4'-azatricyclo[5.2.1.0^1,5^]decan-2'-yl)-\
10,10-dimethyl-4-azatricyclo[5.2.1.0^1,5^]decane-3-thione
;
loop_
    _publ_author_name
    _publ_author_address
    'Walker, Ashley'
;
School of Chemistry
Monash University
Clayton, Victoria 3800
Australia
;
    'Forsyth, Craig M.'
;
School of Chemistry
Monash University
Clayton, Victoria 3800
Australia
;
    'Perlmutter, Patrick'
;
School of Chemistry
Monash University
Clayton, Victoria 3800
Australia
;
data_I
_audit_creation_method     SHELXL-2013
_chemical_name_systematic
;\
2-(10',10'-Dimethyl-3'-sulfanylidene-4'-azatricyclo[5.2.1.0^1,5^]decan-2'-yl)-\
10,10-dimethyl-4-azatricyclo[5.2.1.0^1,5^]decane-3-thione
;
_chemical_name_common     ?
_chemical_formula_moiety     'C28 H40 N2 O2 S2'
_chemical_formula_sum     'C28 H40 N2 O2 S2'
_chemical_formula_iupac     'C28 H40 N2 O2 S2'
_chemical_formula_weight     500.74
_chemical_melting_point     ?
_shelx_space_group_comment
;
The symmetry employed for this shelxl refinement is uniquely defined
by the following loop, which should always be used as a source of
symmetry information in preference to the above space-group names.
They are only intended as comments.
;
_space_group_crystal_system     tetragonal
_space_group_name_H-M_alt     'P 41 21 2'
_space_group_name_Hall     'P 4abw 2nw'
loop_
    _space_group_symop_operation_xyz
    'x, y, z'
    '-y+1/2, x+1/2, z+1/4'
    '-x, -y, z+1/2'
    'y+1/2, -x+1/2, z+3/4'
    'x+1/2, -y+1/2, -z+3/4'
    '-x+1/2, y+1/2, -z+1/4'
    'y, x, -z'
    '-y, -x, -z+1/2'
_cell_length_a     13.8159(3)
_cell_length_b     13.8159(3)
_cell_length_c     13.5221(6)
_cell_angle_alpha     90
_cell_angle_beta     90
_cell_angle_gamma     90
_cell_volume     2581.09(16)
_cell_formula_units_Z     4
_cell_measurement_reflns_used     4395
_cell_measurement_theta_min     2.57
_cell_measurement_theta_max     29.88
_cell_measurement_temperature     123(2)
_exptl_crystal_description     prism
_exptl_crystal_colour     colourless
_exptl_crystal_size_max     0.200
_exptl_crystal_size_mid     0.150
_exptl_crystal_size_min     0.080
_exptl_crystal_density_diffrn     1.289
_exptl_crystal_density_meas     ?
_exptl_crystal_density_method     'not measured'
_exptl_crystal_F_000     1080
_exptl_absorpt_coefficient_mu     0.235
_exptl_absorpt_correction_type     multi-scan
_exptl_absorpt_process_details     '(SADABS; Bruker, 2004)'
_shelx_estimated_absorpt_T_min     0.955
_shelx_estimated_absorpt_T_max     0.981
_exptl_absorpt_correction_T_min     0.94
_exptl_absorpt_correction_T_max     0.98
_exptl_special_details     ?
_diffrn_ambient_temperature     123(2)
_diffrn_radiation_type     MoK\a
_diffrn_radiation_wavelength     0.71073
_diffrn_radiation_source     'fine-focus sealed tube'
_diffrn_radiation_monochromator     graphite
_diffrn_measurement_device_type     'Bruker X8 APEX CCD'
_diffrn_measurement_method     'thin slice \f and \w scans'
_diffrn_detector_area_resol_mean     ?
_diffrn_reflns_number     18157
_diffrn_reflns_av_R_equivalents     0.0520
_diffrn_reflns_theta_min     2.107
_diffrn_reflns_theta_max     30.144
_diffrn_reflns_theta_full     25.242
_diffrn_measured_fraction_theta_max     0.999
_diffrn_measured_fraction_theta_full     0.999
_diffrn_reflns_limit_h_min     -19
_diffrn_reflns_limit_h_max     15
_diffrn_reflns_limit_k_min     -18
_diffrn_reflns_limit_k_max     19
_diffrn_reflns_limit_l_min     -19
_diffrn_reflns_limit_l_max     18
_refine_special_details     ?
_reflns_number_total     3814
_reflns_number_gt     3601
_reflns_threshold_expression     I>2\s(I)
_refine_ls_structure_factor_coef     Fsqd
_refine_ls_matrix_type     full
_refine_ls_R_factor_all     0.0528
_refine_ls_R_factor_gt     0.0492
_refine_ls_wR_factor_gt     0.0981
_refine_ls_wR_factor_ref     0.0996
_refine_ls_goodness_of_fit_ref     1.193
_refine_ls_restrained_S_all     1.193
_refine_ls_number_reflns     3814
_refine_ls_number_parameters     154
_refine_ls_number_restraints     0
_refine_ls_hydrogen_treatment     constr
_refine_ls_weighting_scheme     calc
_refine_ls_weighting_details
;
 w=1/[\s^2^(Fo^2^)+(0.0302P)^2^+0.8743P]
 where P=(Fo^2^+2Fc^2^)/3
;
_atom_sites_solution_hydrogens     geom
_atom_sites_solution_primary     ?
_atom_sites_solution_secondary     ?
_refine_ls_shift/su_max     0.000
_refine_ls_shift/su_mean     0.000
_refine_diff_density_max     0.264
_refine_diff_density_min     -0.302
_refine_ls_extinction_method     none
_refine_ls_extinction_coef     .
_refine_ls_abs_structure_details
;
Parsons & Flack (2004);
Flack x determined using 1367 quotients [(I+)-(I-)]/[(I+)+(I-)]
;
_refine_ls_abs_structure_Flack     0.04(4)
loop_
    _atom_type_symbol
    _atom_type_description
    _atom_type_scat_dispersion_real
    _atom_type_scat_dispersion_imag
    _atom_type_scat_source
    'C' 'C' 0.0033 0.0016
                         'International Tables Vol C Tables 4.2.6.8 and 6.1.1.4'
    'H' 'H' 0.0000 0.0000
                         'International Tables Vol C Tables 4.2.6.8 and 6.1.1.4'
    'N' 'N' 0.0061 0.0033
                         'International Tables Vol C Tables 4.2.6.8 and 6.1.1.4'
    'O' 'O' 0.0106 0.0060
                         'International Tables Vol C Tables 4.2.6.8 and 6.1.1.4'
    'S' 'S' 0.1246 0.1234
                         'International Tables Vol C Tables 4.2.6.8 and 6.1.1.4'
_computing_data_collection     'APEX2 (Bruker, 2006)'
_computing_cell_refinement     'SAINT (Bruker, 2006)'
_computing_data_reduction     'SAINT (Bruker, 2006)'
_computing_structure_solution     'SHELXS97 (Sheldrick, 2008)'
_computing_structure_refinement     'SHELXL2013 (Sheldrick, 2008)'
_computing_molecular_graphics     'X-SEED (Barbour, 2001)'
_computing_publication_material     '<i>CIFTAB</i> (Sheldrick, 1997)'
loop_
    _atom_site_type_symbol
    _atom_site_label
    _atom_site_fract_x
    _atom_site_fract_y
    _atom_site_fract_z
    _atom_site_U_iso_or_equiv
    _atom_site_adp_type
    _atom_site_calc_flag
    _atom_site_occupancy
    _atom_site_disorder_assembly
    _atom_site_disorder_group
    S S1 -0.06533(5) 0.15852(5) 0.37365(5) 0.01864(15) Uani d 1 . .
    O O1 0.06705(15) 0.29052(14) 0.09532(15) 0.0238(4) Uani d 1 . .
    N N1 0.05153(14) 0.17685(14) 0.21226(16) 0.0132(4) Uani d 1 . .
    C C1 0.00988(17) 0.12335(18) 0.28611(19) 0.0129(5) Uani d 1 . .
    C C2 0.04889(17) 0.02031(17) 0.27992(19) 0.0127(5) Uani d 1 . .
    H H2 0.0589 -0.0060 0.3481 0.015 Uiso calc 1 . .
    C C3 0.14660(17) 0.03484(17) 0.22943(18) 0.0128(5) Uani d 1 . .
    C C4 0.12967(17) 0.12247(18) 0.16116(19) 0.0145(5) Uani d 1 . .
    H H4 0.1074 0.1005 0.0945 0.017 Uiso calc 1 . .
    C C5 0.23097(18) 0.1709(2) 0.1537(2) 0.0199(6) Uani d 1 . .
    H H5A 0.2513 0.1787 0.0840 0.024 Uiso calc 1 . .
    H H5B 0.2318 0.2348 0.1868 0.024 Uiso calc 1 . .
    C C6 0.29552(18) 0.09742(19) 0.2084(2) 0.0188(5) Uani d 1 . .
    H H6 0.3607 0.1231 0.2270 0.023 Uiso calc 1 . .
    C C7 0.2986(2) 0.0036(2) 0.1471(2) 0.0218(6) Uani d 1 . .
    H H7A 0.3502 -0.0403 0.1712 0.026 Uiso calc 1 . .
    H H7B 0.3098 0.0177 0.0763 0.026 Uiso calc 1 . .
    C C8 0.19577(19) -0.04196(19) 0.1637(2) 0.0186(5) Uani d 1 . .
    H H8A 0.1608 -0.0504 0.1004 0.022 Uiso calc 1 . .
    H H8B 0.2001 -0.1052 0.1979 0.022 Uiso calc 1 . .
    C C9 0.23189(17) 0.0686(2) 0.29719(19) 0.0163(5) Uani d 1 . .
    C C10 0.2748(2) -0.0132(2) 0.3598(2) 0.0230(6) Uani d 1 . .
    H H10A 0.2305 -0.0285 0.4142 0.035 Uiso calc 1 . .
    H H10B 0.3374 0.0074 0.3867 0.035 Uiso calc 1 . .
    H H10C 0.2839 -0.0707 0.3185 0.035 Uiso calc 1 . .
    C C11 0.21142(19) 0.1521(2) 0.3678(2) 0.0224(6) Uani d 1 . .
    H H11A 0.1701 0.1294 0.4219 0.034 Uiso calc 1 . .
    H H11B 0.1785 0.2043 0.3320 0.034 Uiso calc 1 . .
    H H11C 0.2726 0.1764 0.3949 0.034 Uiso calc 1 . .
    C C12 0.02120(18) 0.26367(18) 0.1666(2) 0.0159(5) Uani d 1 . .
    C C13 -0.06707(19) 0.31563(18) 0.2041(2) 0.0184(5) Uani d 1 . .
    H H13A -0.0560 0.3367 0.2731 0.022 Uiso calc 1 . .
    H H13B -0.1230 0.2708 0.2037 0.022 Uiso calc 1 . .
    C C14 -0.0900(2) 0.4034(2) 0.1403(2) 0.0304(7) Uani d 1 . .
    H H14A -0.1476 0.4361 0.1664 0.046 Uiso calc 1 . .
    H H14B -0.1023 0.3825 0.0722 0.046 Uiso calc 1 . .
    H H14C -0.0350 0.4481 0.1413 0.046 Uiso calc 1 . .
loop_
    _atom_site_aniso_label
    _atom_site_aniso_U_11
    _atom_site_aniso_U_22
    _atom_site_aniso_U_33
    _atom_site_aniso_U_12
    _atom_site_aniso_U_13
    _atom_site_aniso_U_23
    S1 0.0187(3) 0.0188(3) 0.0184(3) 0.0002(2) 0.0045(3) -0.0031(3)
    O1 0.0213(10) 0.0246(10) 0.0256(10) 0.0043(8) 0.0038(9) 0.0106(8)
    N1 0.0103(9) 0.0134(9) 0.0158(10) 0.0010(7) 0.0003(8) 0.0006(8)
    C1 0.0112(11) 0.0143(11) 0.0132(11) -0.0012(8) -0.0024(9) -0.0006(9)
    C2 0.0121(11) 0.0119(11) 0.0140(11) -0.0005(8) 0.0005(9) 0.0010(9)
    C3 0.0113(11) 0.0128(10) 0.0144(12) 0.0004(8) 0.0001(9) 0.0020(9)
    C4 0.0145(11) 0.0152(11) 0.0140(11) 0.0020(9) 0.0019(9) 0.0026(9)
    C5 0.0139(11) 0.0214(13) 0.0245(14) 0.0010(10) 0.0030(10) 0.0088(11)
    C6 0.0117(11) 0.0227(13) 0.0219(14) -0.0007(9) 0.0026(10) 0.0064(11)
    C7 0.0161(12) 0.0245(14) 0.0249(15) 0.0044(10) 0.0058(11) 0.0037(12)
    C8 0.0174(12) 0.0186(13) 0.0197(13) 0.0028(10) 0.0048(10) -0.0011(10)
    C9 0.0117(10) 0.0183(12) 0.0188(12) -0.0019(10) -0.0023(10) 0.0051(11)
    C10 0.0192(13) 0.0268(14) 0.0232(16) -0.0003(10) -0.0031(11) 0.0068(11)
    C11 0.0192(12) 0.0255(13) 0.0224(14) -0.0048(10) -0.0042(11) -0.0016(12)
    C12 0.0146(11) 0.0136(11) 0.0195(13) -0.0007(9) -0.0021(10) 0.0029(10)
    C13 0.0158(12) 0.0167(12) 0.0227(13) 0.0031(10) -0.0008(11) 0.0017(10)
    C14 0.0264(15) 0.0270(15) 0.0378(18) 0.0123(12) 0.0026(13) 0.0085(13)
_geom_special_details
;
All e.s.d.'s (except the e.s.d. in the dihedral angle between two l.s. planes)
are estimated using the full covariance matrix. The cell e.s.d.'s are taken
into account individually in the estimation of e.s.d.'s in distances, angles
and torsion angles; correlations between e.s.d.'s in cell parameters are only
used when they are defined by crystal symmetry. An approximate (isotropic)
treatment of cell e.s.d.'s is used for estimating e.s.d.'s involving l.s.
planes.
;
loop_
    _geom_bond_atom_site_label_1
    _geom_bond_atom_site_label_2
    _geom_bond_site_symmetry_2
    _geom_bond_distance
    _geom_bond_publ_flag
    S1 C1 . 1.648(3) ?
    O1 C12 . 1.211(3) ?
    N1 C1 . 1.369(3) ?
    N1 C12 . 1.413(3) ?
    N1 C4 . 1.486(3) ?
    C1 C2 . 1.524(3) ?
    C2 C3 . 1.526(3) ?
    C2 C2 8 1.576(5) ?
    C2 H2 . 1.0000 ?
    C3 C4 . 1.540(3) ?
    C3 C8 . 1.542(3) ?
    C3 C9 . 1.564(3) ?
    C4 C5 . 1.554(3) ?
    C4 H4 . 1.0000 ?
    C5 C6 . 1.540(4) ?
    C5 H5A . 0.9900 ?
    C5 H5B . 0.9900 ?
    C6 C7 . 1.539(4) ?
    C6 C9 . 1.540(4) ?
    C6 H6 . 1.0000 ?
    C7 C8 . 1.570(4) ?
    C7 H7A . 0.9900 ?
    C7 H7B . 0.9900 ?
    C8 H8A . 0.9900 ?
    C8 H8B . 0.9900 ?
    C9 C11 . 1.524(4) ?
    C9 C10 . 1.531(4) ?
    C10 H10A . 0.9800 ?
    C10 H10B . 0.9800 ?
    C10 H10C . 0.9800 ?
    C11 H11A . 0.9800 ?
    C11 H11B . 0.9800 ?
    C11 H11C . 0.9800 ?
    C12 C13 . 1.503(4) ?
    C13 C14 . 1.521(4) ?
    C13 H13A . 0.9900 ?
    C13 H13B . 0.9900 ?
    C14 H14A . 0.9800 ?
    C14 H14B . 0.9800 ?
    C14 H14C . 0.9800 ?
loop_
    _geom_angle_atom_site_label_1
    _geom_angle_atom_site_label_2
    _geom_angle_atom_site_label_3
    _geom_angle_site_symmetry_1
    _geom_angle_site_symmetry_3
    _geom_angle
    _geom_angle_publ_flag
    C1 N1 C12 . . 130.7(2) ?
    C1 N1 C4 . . 111.81(19) ?
    C12 N1 C4 . . 116.2(2) ?
    N1 C1 C2 . . 108.4(2) ?
    N1 C1 S1 . . 129.01(19) ?
    C2 C1 S1 . . 122.52(19) ?
    C1 C2 C3 . . 102.38(18) ?
    C1 C2 C2 . 8 112.35(13) ?
    C3 C2 C2 . 8 112.8(2) ?
    C1 C2 H2 . . 109.7 ?
    C3 C2 H2 . . 109.7 ?
    C2 C2 H2 8 . 109.7 ?
    C2 C3 C4 . . 103.72(19) ?
    C2 C3 C8 . . 123.9(2) ?
    C4 C3 C8 . . 105.2(2) ?
    C2 C3 C9 . . 116.3(2) ?
    C4 C3 C9 . . 103.4(2) ?
    C8 C3 C9 . . 102.2(2) ?
    N1 C4 C3 . . 103.25(19) ?
    N1 C4 C5 . . 117.8(2) ?
    C3 C4 C5 . . 103.89(19) ?
    N1 C4 H4 . . 110.4 ?
    C3 C4 H4 . . 110.4 ?
    C5 C4 H4 . . 110.4 ?
    C6 C5 C4 . . 102.0(2) ?
    C6 C5 H5A . . 111.4 ?
    C4 C5 H5A . . 111.4 ?
    C6 C5 H5B . . 111.4 ?
    C4 C5 H5B . . 111.4 ?
    H5A C5 H5B . . 109.2 ?
    C7 C6 C5 . . 108.2(2) ?
    C7 C6 C9 . . 102.6(2) ?
    C5 C6 C9 . . 102.3(2) ?
    C7 C6 H6 . . 114.1 ?
    C5 C6 H6 . . 114.1 ?
    C9 C6 H6 . . 114.1 ?
    C6 C7 C8 . . 103.6(2) ?
    C6 C7 H7A . . 111.0 ?
    C8 C7 H7A . . 111.0 ?
    C6 C7 H7B . . 111.0 ?
    C8 C7 H7B . . 111.0 ?
    H7A C7 H7B . . 109.0 ?
    C3 C8 C7 . . 101.8(2) ?
    C3 C8 H8A . . 111.4 ?
    C7 C8 H8A . . 111.4 ?
    C3 C8 H8B . . 111.4 ?
    C7 C8 H8B . . 111.4 ?
    H8A C8 H8B . . 109.3 ?
    C11 C9 C10 . . 106.5(2) ?
    C11 C9 C6 . . 113.5(2) ?
    C10 C9 C6 . . 113.6(2) ?
    C11 C9 C3 . . 116.9(2) ?
    C10 C9 C3 . . 113.3(2) ?
    C6 C9 C3 . . 92.89(19) ?
    C9 C10 H10A . . 109.5 ?
    C9 C10 H10B . . 109.5 ?
    H10A C10 H10B . . 109.5 ?
    C9 C10 H10C . . 109.5 ?
    H10A C10 H10C . . 109.5 ?
    H10B C10 H10C . . 109.5 ?
    C9 C11 H11A . . 109.5 ?
    C9 C11 H11B . . 109.5 ?
    H11A C11 H11B . . 109.5 ?
    C9 C11 H11C . . 109.5 ?
    H11A C11 H11C . . 109.5 ?
    H11B C11 H11C . . 109.5 ?
    O1 C12 N1 . . 116.9(2) ?
    O1 C12 C13 . . 123.1(2) ?
    N1 C12 C13 . . 119.9(2) ?
    C12 C13 C14 . . 111.0(2) ?
    C12 C13 H13A . . 109.4 ?
    C14 C13 H13A . . 109.4 ?
    C12 C13 H13B . . 109.4 ?
    C14 C13 H13B . . 109.4 ?
    H13A C13 H13B . . 108.0 ?
    C13 C14 H14A . . 109.5 ?
    C13 C14 H14B . . 109.5 ?
    H14A C14 H14B . . 109.5 ?
    C13 C14 H14C . . 109.5 ?
    H14A C14 H14C . . 109.5 ?
    H14B C14 H14C . . 109.5 ?
loop_
    _geom_torsion_atom_site_label_1
    _geom_torsion_atom_site_label_2
    _geom_torsion_atom_site_label_3
    _geom_torsion_atom_site_label_4
    _geom_torsion_site_symmetry_1
    _geom_torsion_site_symmetry_2
    _geom_torsion_site_symmetry_3
    _geom_torsion_site_symmetry_4
    _geom_torsion
    _geom_torsion_publ_flag
    C12 N1 C1 C2 . . . . 158.2(2) ?
    C4 N1 C1 C2 . . . . -8.3(3) ?
    C12 N1 C1 S1 . . . . -24.9(4) ?
    C4 N1 C1 S1 . . . . 168.63(19) ?
    N1 C1 C2 C3 . . . . 25.5(2) ?
    S1 C1 C2 C3 . . . . -151.66(18) ?
    N1 C1 C2 C2 . . . 8 -95.8(3) ?
    S1 C1 C2 C2 . . . 8 87.1(3) ?
    C1 C2 C2 C1 . . 8 8 -20.4(3) ?
    C1 C2 C3 C4 . . . . -31.9(2) ?
    C2 C2 C3 C4 8 . . . 89.1(2) ?
    C1 C2 C3 C8 . . . . -151.2(2) ?
    C2 C2 C3 C8 8 . . . -30.2(3) ?
    C1 C2 C3 C9 . . . . 80.8(2) ?
    C2 C2 C3 C9 8 . . . -158.2(2) ?
    C1 N1 C4 C3 . . . . -12.4(3) ?
    C12 N1 C4 C3 . . . . 179.0(2) ?
    C1 N1 C4 C5 . . . . -126.1(2) ?
    C12 N1 C4 C5 . . . . 65.2(3) ?
    C2 C3 C4 N1 . . . . 27.5(2) ?
    C8 C3 C4 N1 . . . . 158.87(19) ?
    C9 C3 C4 N1 . . . . -94.3(2) ?
    C2 C3 C4 C5 . . . . 151.0(2) ?
    C8 C3 C4 C5 . . . . -77.6(2) ?
    C9 C3 C4 C5 . . . . 29.2(2) ?
    N1 C4 C5 C6 . . . . 120.1(2) ?
    C3 C4 C5 C6 . . . . 6.7(3) ?
    C4 C5 C6 C7 . . . . 66.7(3) ?
    C4 C5 C6 C9 . . . . -41.2(3) ?
    C5 C6 C7 C8 . . . . -73.3(3) ?
    C9 C6 C7 C8 . . . . 34.4(3) ?
    C2 C3 C8 C7 . . . . -171.0(2) ?
    C4 C3 C8 C7 . . . . 70.4(2) ?
    C9 C3 C8 C7 . . . . -37.3(2) ?
    C6 C7 C8 C3 . . . . 2.1(3) ?
    C7 C6 C9 C11 . . . . -176.3(2) ?
    C5 C6 C9 C11 . . . . -64.1(3) ?
    C7 C6 C9 C10 . . . . 61.8(3) ?
    C5 C6 C9 C10 . . . . 174.0(2) ?
    C7 C6 C9 C3 . . . . -55.2(2) ?
    C5 C6 C9 C3 . . . . 57.0(2) ?
    C2 C3 C9 C11 . . . . -46.9(3) ?
    C4 C3 C9 C11 . . . . 66.0(3) ?
    C8 C3 C9 C11 . . . . 175.1(2) ?
    C2 C3 C9 C10 . . . . 77.6(3) ?
    C4 C3 C9 C10 . . . . -169.5(2) ?
    C8 C3 C9 C10 . . . . -60.4(3) ?
    C2 C3 C9 C6 . . . . -165.2(2) ?
    C4 C3 C9 C6 . . . . -52.2(2) ?
    C8 C3 C9 C6 . . . . 56.9(2) ?
    C1 N1 C12 O1 . . . . -172.5(2) ?
    C4 N1 C12 O1 . . . . -6.5(3) ?
    C1 N1 C12 C13 . . . . 4.8(4) ?
    C4 N1 C12 C13 . . . . 170.8(2) ?
    O1 C12 C13 C14 . . . . 0.7(4) ?
    N1 C12 C13 C14 . . . . -176.4(2) ?
_shelx_hkl_checksum     46391
_shelx_hkl_file
;
   0  -1   0    0.24    0.22
   0  -1   0   -0.31    0.18
   0   1   0   -0.15    0.06
   0   1   0   -0.27    0.05
   1   0   0    0.43    0.37
  -1   0   0   -0.07    0.07
  -1   2   0 1618.86   21.57
  -1   2   0 1615.36   21.63
   1  -2   0 1683.41   21.37
   1  -2   0 1639.87   21.33
   0  -2   0  117.11    4.59
   0   2   0  117.79    4.72
  -2   0   0  118.39    4.96
   0   2   0  114.66    4.57
   0  -2   0  124.99    4.54
   2   0   0  121.56    5.14
  -2   1   0 1629.77   21.99
   2  -1   0 1628.09   24.16
   2  -1   0 1649.87   21.98
  -2   1   0 1636.34   21.97
   2  -1   0 1680.12   22.09
  -2   1   0 1601.22   23.77
   2  -2   0 8383.02   75.39
  -2   2   0 8117.37   87.99
  -2   2   0 8432.72   79.62
   2  -2   0 8334.08   80.81
  -2   2   0 8376.38   96.04
   2  -3   0  535.81   16.14
  -2   3   0  510.55   13.45
   2  -3   0  526.11   13.57
  -2   3   0  525.75   13.84
  -1   3   0   24.35    4.05
   1  -3   0   24.49    4.06
  -3  -1   0   28.90    4.51
  -1   3   0   26.31    4.19
   0  -3   0   -2.66    2.11
   0   3   0    1.73    2.71
  -3   0   0   -3.80    2.58
   3   0   0    1.03    1.31
   0   3   0   -3.06    2.30
   3  -1   0   20.11    4.21
  -1  -3   0   38.19    4.47
  -3   1   0   33.86    4.80
   3  -1   0   28.60    5.19
   3  -1   0   37.77    5.18
  -3   1   0   35.08    2.34
  -3   1   0   27.03    4.67
  -3   1   0   28.09    4.33
   3  -2   0  523.92   14.00
   3  -2   0  506.30   15.39
  -3   2   0  516.27   14.02
  -3   2   0  533.06   15.45
   3  -3   0   90.65    8.66
  -3   3   0   82.02    6.58
   3  -3   0   77.25    7.02
  -3   3   0   75.94    6.40
  -3   4   0  305.16   11.73
   3  -4   0  290.71   13.45
  -3   4   0  283.85   11.37
  -2   4   0  117.19    7.34
  -2   4   0  120.29   11.16
  -2   4   0  116.14    7.04
  -1   4   0  113.52    6.91
  -1   4   0  108.40    6.85
  -4  -1   0  105.13    7.06
   1  -4   0  119.04    6.80
  -4   0   0  249.80   10.67
   4   0   0  251.60    5.76
   0   4   0  255.82    9.98
   0  -4   0  240.41    9.17
  -4   0   0  254.45   11.88
   0   4   0  241.44    9.46
  -4   1   0  116.51    7.44
  -1  -4   0  120.90    6.52
   4  -1   0  108.29    8.01
  -4   1   0  117.08    3.36
  -4   1   0  111.15    7.76
  -4   1   0  114.08    7.20
   4  -2   0  124.62    8.66
  -4   2   0  117.97    7.25
  -4   2   0  114.18    7.22
  -4   3   0  289.84   11.66
   4  -3   0  289.03   13.46
  -4   4   0  200.91   10.45
  -4   4   0  199.67   10.45
   4  -4   0  195.67   11.95
  -4  -4   0  188.43   13.52
  -4   5   0  991.73   24.19
  -4   5   0  950.72   24.03
   4  -5   0  960.07   27.99
   3  -5   0  206.43   12.65
  -3   5   0  214.29   11.16
  -3   5   0  213.00   10.72
  -2   5   0   79.40    6.66
  -2   5   0   99.91    7.50
  -5  -2   0   88.62    6.82
  -5  -1   0    1.06    2.06
  -1   5   0    4.17    2.70
  -1   5   0    3.94    2.70
   0   5   0    2.47    2.28
  -5   0   0   -0.81    1.90
  -5   0   0    0.06    1.69
   0   5   0    0.47    2.31
  -5   1   0    0.96    2.15
  -1  -5   0    5.07    1.57
  -5   1   0    1.98    2.25
   5  -2   0   91.75    9.36
  -2  -5   0   95.84    5.74
   5  -2   0   91.12    8.32
  -5   2   0   89.45    7.04
  -5   2   0   90.87    6.88
  -5   3   0  215.50   11.11
   5  -3   0  223.38   12.77
  -5   3   0  198.29   10.43
  -5   4   0  988.69   24.34
  -5   4   0  980.57   24.60
   5  -4   0  997.10   28.42
  -5   5   0  100.58    8.63
   5  -5   0  103.83   10.03
  -5   5   0   99.67    8.54
  -5   6   0   88.66    8.35
   5  -6   0   64.92    8.83
  -5   6   0   75.94    8.23
   4  -6   0  259.93   15.31
  -4   6   0  274.73   13.75
  -4   6   0  260.10   13.04
  -3   6   0  144.18    9.94
  -3   6   0  141.62    9.58
  -6  -3   0  162.10    9.96
   3  -6   0  154.25   11.83
  -2   6   0  445.16   16.00
  -2   6   0  472.63   16.49
  -6  -2   0  456.70   16.13
  -1   6   0    3.92    3.22
  -6  -1   0    3.26    3.05
  -1   6   0    3.91    3.40
   0   6   0   41.29    5.63
  -6   0   0   34.40    5.28
   6   0   0   42.61    2.25
  -6   0   0   35.45    5.44
  -6   1   0    1.71    2.89
  -6   1   0    7.08    3.43
  -6   2   0  455.48   15.95
  -6   2   0  442.49   16.21
   6  -2   0  465.71   19.07
  -6   3   0  144.52    9.73
  -6   3   0  156.40   10.17
   6  -3   0  157.37   11.67
   6  -3   0  155.92   13.27
   6  -4   0  269.39   15.43
  -6   4   0  260.49   13.46
  -6   4   0  272.14   13.34
  -6   5   0   76.94    8.06
   6  -5   0   94.67    9.84
  -6   5   0   89.30    8.30
  -6   6   0  956.88   27.50
  -6   6   0  926.01   27.24
   6  -6   0 1022.05   32.80
   6  -7   0   12.08    4.17
  -7  -6   0    2.82    4.40
  -6   7   0    4.69    3.33
  -6   7   0    1.22    2.89
  -5   7   0  215.55   13.21
  -5   7   0  195.86   12.78
   5  -7   0  222.71   15.36
   4  -7   0   75.07    8.62
  -4   7   0   73.63    7.95
  -4   7   0   69.37    7.78
  -7  -4   0   82.39    7.35
  -3   7   0  836.57   37.69
  -3   7   0  807.06   23.79
  -3   7   0  797.95   23.47
  -7  -3   0  785.21   22.97
  -2   7   0   44.90    6.50
  -2   7   0   46.40    6.42
  -7  -2   0   53.74    6.17
  -1   7   0 1204.29   28.14
  -1   7   0 1202.50   28.16
  -7  -1   0 1188.54   27.92
   0   7   0   -3.69    2.21
  -7   0   0   -0.99    2.36
  -7   0   0   -0.77    2.23
  -7   1   0 1173.72   28.14
  -7   1   0 1185.43   27.28
  -7   2   0   45.29    6.58
  -7   2   0   48.28    6.27
   7  -3   0  754.95   26.65
  -7   3   0  814.07   24.24
  -7   3   0  834.04   23.66
   7  -4   0   84.10    8.91
  -7   4   0   71.30    7.52
  -7   4   0   83.51    8.10
   7  -4   0   77.92   11.44
  -7   5   0  209.65   13.19
  -7   5   0  202.29   12.53
   7  -5   0  201.34   14.34
   7  -6   0    9.10    3.70
  -7   6   0    2.67    3.38
  -7   6   0    1.90    2.78
  -7   7   0  265.46   15.98
  -7   7   0  305.35   17.10
   7  -7   0  290.62   18.83
   7  -8   0    9.83    3.89
  -7   8   0    3.55    3.58
  -7   8   0    1.29    3.62
  -8  -6   0   57.53   12.29
  -6   8   0   52.47    8.56
   6  -8   0   61.75    9.95
  -6   8   0   60.70    8.76
  -8  -5   0    8.83    2.28
   5  -8   0    3.73    2.81
  -5   8   0   -3.47    2.16
  -5   8   0    3.54    2.90
  -4   8   0    4.31    3.25
   4  -8   0    4.99    2.59
  -8  -4   0    4.47    1.92
  -4   8   0   -0.70    2.78
  -3   8   0    0.66    2.76
  -3   8   0   -1.76    3.39
  -3   8   0    0.57    2.49
  -8  -3   0    9.52    3.02
  -2   8   0   56.30    7.54
  -2   8   0   47.88    7.03
  -8  -2   0   50.42    5.84
  -8  -1   0   17.66    4.48
  -8  -1   0   17.05    4.19
  -1   8   0   14.52    4.66
  -1   8   0   13.21    4.13
   8   1   0   14.54    1.55
  -8   0   0  632.11   20.17
  -8   0   0  618.34   21.23
   0   8   0  603.13   20.75
  -8   1   0   20.34    4.50
  -8   1   0   17.62    4.34
  -8   2   0   50.66    6.95
  -8   2   0   54.00    6.27
   8  -3   0    7.44    3.09
  -8   3   0    6.80    2.85
  -8   3   0   11.14    3.56
   8  -4   0    7.13    2.66
  -8   4   0    3.44    2.36
  -8   4   0    6.43    3.03
  -8   5   0    4.28    2.85
  -8   5   0    6.05    3.10
   8  -5   0    9.57    4.76
   8  -5   0    4.01    3.37
   8  -6   0   55.68    9.50
  -8   6   0   53.57    8.69
  -8   6   0   59.15    8.20
  -8   7   0    2.01    3.53
  -8   7   0    3.64    2.99
   8  -7   0   -0.28    1.30
  -8   8   0  373.93   20.48
   8  -8   0  395.53   23.66
  -8   8   0  380.13   20.32
  -8   9   0  219.65   16.40
  -8   9   0  221.08   16.16
   8  -9   0  208.40   17.64
   7  -9   0  181.06   16.01
  -7   9   0  176.15   14.41
  -7   9   0  156.31   13.36
   6  -9   0    1.44    2.16
  -6   9   0    2.03    3.81
  -6   9   0    1.36    3.19
  -9  -6   0    2.92    1.31
  -5   9   0  164.09   12.80
  -9  -5   0  141.80   10.79
   5  -9   0  169.05   14.61
  -5   9   0  143.27   12.18
  -4   9   0   41.38    7.60
  -9  -4   0   37.02    6.29
   4  -9   0   47.21    8.78
  -4   9   0   42.70    7.55
  -3   9   0    2.79    2.91
  -9  -3   0    2.38    1.52
  -3   9   0    0.62    3.95
  -9  -2   0  220.06   13.05
  -2   9   0  214.51   13.61
  -2   9   0  210.69   13.44
  -9  -1   0  626.88   22.44
  -1   9   0  673.25   23.70
  -9  -1   0  661.96   21.64
   9   1   0  686.99   13.45
  -1   9   0  690.04   23.78
  -9   0   0    2.27    2.03
   0   9   0    1.51    2.66
  -9   0   0    3.72    1.77
  -9   1   0  640.17   21.79
  -9   1   0  646.50   22.90
  -9   2   0  214.91   12.76
  -9   2   0  207.51   13.17
  -9   3   0    4.84    2.15
  -9   3   0    1.99    2.63
  -9   4   0   39.59    6.76
   9  -4   0   48.34    8.99
  -9   4   0   38.97    7.41
  -9   5   0  157.62   12.34
   9  -5   0  154.48   14.11
  -9   5   0  157.43   12.13
   9  -6   0   -1.49    3.35
  -9   6   0    2.44    3.38
  -9   6   0    8.03    3.81
   9  -6   0   11.55    4.02
  -9   7   0  177.83   13.77
   9  -7   0  153.42   16.83
   9  -7   0  165.68   15.07
  -9   7   0  176.27   14.27
  -9   8   0  211.86   15.97
   9  -8   0  225.25   18.25
  -9   8   0  198.47   15.14
  -9   9   0   37.84    8.43
   9  -9   0   53.01   10.48
  -9   9   0   38.82    9.15
   9 -10   0   94.37   14.39
  -9  10   0   98.64   11.55
  -9  10   0  110.16   12.26
   8 -10   0  119.01   13.34
  -8  10   0  116.52   12.45
  -8  10   0  108.67   12.14
 -10  -7   0   62.79    8.84
   7 -10   0   61.64   11.21
  -7  10   0   71.91   10.71
  -7  10   0   62.54   10.54
 -10  -7   0   63.81   14.66
  -6  10   0  207.04   15.61
  -6  10   0  203.50   15.33
   6 -10   0  220.46   17.99
 -10  -6   0  217.44   14.27
  -5  10   0  416.90   21.40
  -5  10   0  407.86   20.86
 -10  -5   0  410.36   19.52
   5 -10   0  414.24   24.25
 -10  -4   0   27.25    5.76
  -4  10   0    8.37    4.53
   4 -10   0   20.15    6.04
  -4  10   0   21.27    6.33
  -3  10   0  352.92   29.56
  -3  10   0  369.65   19.27
 -10  -3   0  392.35   18.55
  -3  10   0  373.10   19.41
  10   2   0   22.36    2.24
  -2  10   0   31.29    6.81
 -10  -2   0   24.67    5.16
  -2  10   0   22.57    5.57
 -10  -2   0   23.05    5.44
 -10  -1   0  195.06   12.02
  10   1   0  196.91    6.03
  -1  10   0  186.41   13.35
 -10  -1   0  184.09   12.72
   0  10   0  161.86   12.21
 -10   0   0  150.67   10.77
 -10   0   0  168.63   12.22
 -10   1   0  192.51   12.27
 -10   1   0  184.72   12.90
 -10   2   0   19.54    5.11
 -10   2   0   29.97    5.90
 -10   3   0  377.39   18.25
 -10   3   0  375.55   19.07
 -10   4   0   22.43    5.53
 -10   4   0   27.80    6.63
 -10   5   0  413.38   20.93
  10  -5   0  390.97   23.25
 -10   5   0  407.10   20.31
 -10   6   0  203.85   14.92
 -10   6   0  216.46   15.12
  10  -6   0  210.82   17.62
 -10   7   0   71.43   10.20
  10  -7   0   66.28   11.48
 -10   7   0   91.01   12.15
  10  -8   0   97.62   16.29
 -10   8   0  122.32   12.16
 -10   8   0  106.57   12.14
  10  -8   0  117.70   13.26
 -10   9   0   97.59   12.95
  10  -9   0  111.03   17.74
 -10   9   0  109.83   11.79
  10  -9   0  111.62   15.19
 -10  10   0  159.26   15.28
  10 -10   0  132.56   14.84
 -10  10   0  125.94   13.49
 -10  11   0  102.14   14.37
 -11 -10   0   86.91    9.25
 -10  11   0   90.12   13.38
  -9  11   0    6.33    3.91
  -9  11   0    9.19    4.28
   9 -11   0    0.99    2.59
  -8  11   0   80.78   12.02
   8 -11   0   80.62   13.30
 -11  -8   0   89.00    8.72
  -8  11   0   69.78   11.79
  -7  11   0   12.36    5.74
 -11  -7   0    2.55    4.92
 -11  -7   0    4.38    2.28
   7 -11   0   10.13    4.70
  -7  11   0   10.84    4.57
  -6  11   0  121.06   12.78
 -11  -6   0  127.22   10.98
  -6  11   0  147.13   13.83
   6 -11   0  102.47   14.05
   5 -11   0   31.46    8.04
  -5  11   0   28.62    8.11
 -11  -5   0   35.44    7.08
  -5  11   0   25.11    7.52
 -11  -4   0   85.69    8.80
  -4  11   0   89.30   10.42
  -4  11   0   80.95   11.04
   4 -11   0   98.17   13.57
 -11  -3   0  320.17   17.44
  -3  11   0  312.83   29.25
  -3  11   0  348.29   19.73
  -3  11   0  361.24   19.96
 -11  -3   0  342.22   16.78
  -2  11   0  513.32   23.51
 -11  -2   0  503.94   22.11
  -2  11   0  523.40   23.81
  11   2   0  516.35   13.34
 -11  -2   0  489.20   20.15
 -11  -1   0  189.81   12.46
 -11  -1   0  194.71   13.64
  -1  11   0  199.74   14.51
 -11   0   0    4.84    1.98
 -11   0   0   -0.22    0.97
 -11   1   0  194.60   13.03
 -11   1   0  176.91   13.06
 -11   2   0  518.32   23.08
 -11   2   0  515.27   21.86
 -11   3   0  355.63   18.56
 -11   3   0  347.33   19.17
 -11   4   0   87.25    9.79
 -11   4   0   85.92    9.52
 -11   5   0   32.73    7.21
 -11   5   0   32.99    7.15
  11  -5   0   39.99    9.20
 -11   6   0  125.60   12.00
  11  -6   0  124.06   13.36
 -11   6   0  123.93   12.20
  11  -7   0    7.54    3.50
 -11   7   0    9.68    4.01
  11  -8   0   65.98   12.44
 -11   8   0   76.21   11.85
 -11   8   0   73.87   11.02
  11  -9   0    4.92    3.00
 -11   9   0    6.00    2.88
 -11   9   0   -0.73    3.05
 -11  10   0   95.58   13.90
 -11  10   0   88.83   12.96
 -11  11   0   67.88   12.29
  11 -11   0   55.30   14.06
 -11  11   0   81.93   13.51
 -12 -11   0  199.94   15.00
  11 -12   0  203.23   22.55
 -11  12   0  195.17   18.77
 -11  12   0  191.17   18.26
 -12 -10   0   23.82    4.13
 -10  12   0   22.49    7.27
 -10  12   0   13.58    6.53
 -12  -9   0    3.68    1.53
  -9  12   0    0.59    2.99
  -9  12   0   -0.21    3.14
   8 -12   0  195.48   18.62
  -8  12   0  201.96   17.55
 -12  -8   0  186.35   14.26
  -8  12   0  198.76   17.11
  -7  12   0    9.86    5.06
  -7  12   0    8.84    4.84
 -12  -7   0   15.30    4.27
 -12  -7   0   19.73    7.68
   7 -12   0   13.92    5.14
  -6  12   0  253.29   18.59
 -12  -6   0  262.98   16.80
  -6  12   0  258.35   18.49
   6 -12   0  237.02   20.07
 -12  -5   0   29.12    6.30
  -5  12   0   32.68    8.11
   5 -12   0   19.20    6.15
  -5  12   0   21.74    7.32
 -12  -4   0   44.82    7.85
  -4  12   0   37.66    8.61
  -4  12   0   33.83    8.08
 -12  -4   0   30.89    5.87
   4 -12   0   29.47    7.50
  -3  12   0  132.63   12.72
 -12  -3   0  128.88   11.31
  -3  12   0  142.36   23.75
 -12  -3   0  136.00   10.54
  -3  12   0  116.93   12.28
 -12  -2   0   31.67    6.93
  -2  12   0   37.94    8.12
 -12  -2   0   38.44    6.59
 -12  -1   0   42.96    7.09
 -12  -1   0   49.36    8.14
  -1  12   0   53.07    9.44
 -12   0   0    6.09    2.45
 -12   0   0    8.51    3.31
 -12   1   0   58.58    8.29
 -12   1   0   66.93    9.56
 -12   2   0   42.79    7.50
 -12   2   0   41.15    7.99
 -12   3   0  132.01   12.20
 -12   3   0  115.68   10.88
 -12   4   0   25.69    6.87
 -12   4   0   35.01    7.39
 -12   5   0   22.70    6.22
 -12   5   0   31.03    6.99
 -12   6   0  271.85   18.74
  12  -6   0  243.82   20.30
 -12   6   0  270.97   18.18
 -12   7   0   32.73    7.85
 -12   7   0   11.81    4.32
  12  -7   0    7.13    3.87
 -12   8   0  202.69   17.18
 -12   8   0  184.20   15.82
 -12   9   0    3.32    2.45
 -12   9   0    3.86    2.96
 -12  10   0   11.06    5.56
 -12  10   0   24.05    6.69
 -12  11   0  188.58   18.23
 -12  11   0  192.02   17.71
 -12  12   0    9.55    5.11
 -12  12   0   14.21    5.99
 -12  13   0   16.03    6.20
 -12  13   0   20.02    6.88
 -11  13   0   10.78    5.80
 -11  13   0    6.14    4.67
  11 -13   0    8.68    7.85
 -10  13   0    6.27    5.31
 -13 -10   0   20.34    3.02
 -10  13   0   15.35    6.04
  -9  13   0   98.52   14.65
  -9  13   0  142.93   15.51
 -13  -9   0  123.88   11.42
  -8  13   0   55.09   11.41
 -13  -8   0   46.30    7.96
  -8  13   0   40.16    9.65
  -7  13   0  109.71   14.55
  -7  13   0  116.79   15.14
 -13  -7   0  111.12   10.55
  -6  13   0   13.48    4.53
  -6  13   0    1.54    2.97
   6 -13   0    3.78    2.22
 -13  -6   0    6.97    2.41
   5 -13   0  165.58   16.72
  -5  13   0  165.67   15.37
  -5  13   0  146.50   14.33
 -13  -5   0  152.19   12.78
 -13  -5   0  151.56   11.50
 -13  -4   0   31.87    5.78
 -13  -4   0   38.93    7.74
  -4  13   0   23.84    7.06
  -4  13   0   32.44    8.41
   4 -13   0   36.02    8.50
 -13  -3   0   -0.79    1.25
 -13  -3   0    5.56    2.09
  -3  13   0   -0.18    2.15
 -13  -2   0   18.69    5.06
  -2  13   0   16.98    5.28
 -13  -2   0   17.37    4.65
 -13  -1   0   28.69    6.23
 -13  -1   0   23.41    5.59
 -13   0   0    4.76    1.76
 -13   0   0    0.90    1.84
 -13   1   0   32.59    7.20
 -13   1   0   39.11    7.49
 -13   2   0   10.93    4.24
 -13   2   0   18.38    5.45
 -13   3   0    6.62    2.78
 -13   3   0    5.33    2.44
 -13   4   0   30.46    6.89
 -13   4   0   39.92    8.34
 -13   5   0  162.72   14.65
 -13   5   0  135.24   12.88
 -13   6   0    5.83    3.24
 -13   6   0    2.88    2.97
 -13   7   0   99.41   11.46
 -13   7   0  117.34   12.85
 -13   8   0   50.87   10.37
 -13   8   0   58.73   10.81
 -13   9   0  115.01   15.40
 -13   9   0  120.87   13.44
 -13  10   0   14.09    4.53
 -13  10   0   11.13    5.63
 -13  11   0   10.10    4.96
 -13  11   0    3.95    3.16
 -13  12   0   30.24    8.98
 -13  13   0  128.05   18.89
 -13  13   0  151.58   19.87
 -13  14   0   -0.78    3.39
 -13  14   0    5.78    4.12
 -12  14   0    4.81    4.26
 -12  14   0   10.75    5.24
 -11  14   0   10.40    4.72
  11 -14   0    6.99    7.02
 -11  14   0    3.00    4.20
 -10  14   0    3.28    2.91
 -10  14   0    5.47    4.01
  -9  14   0   -2.39    2.50
 -14  -9   0    3.60    1.67
  -9  14   0    9.61    4.22
  -8  14   0   12.15    4.98
 -14  -8   0    2.22    1.39
  -8  14   0    6.72    4.05
  -7  14   0   17.01    5.62
 -14  -7   0   15.74    4.02
  -7  14   0   18.26    6.37
 -14  -6   0   42.55    7.00
  -6  14   0   45.97   10.50
 -14  -6   0   47.85    8.44
  -6  14   0   51.01   10.89
 -14  -5   0    7.77    1.62
  -5  14   0   13.45    5.35
  -5  14   0   12.94    5.36
 -14  -5   0   14.68    3.91
 -14  -4   0   18.84    5.37
  -4  14   0   14.93    5.93
  -4  14   0   17.47    5.75
 -14  -4   0   16.03    3.68
 -14  -3   0   26.84    5.68
  -3  14   0   35.67    8.12
 -14  -3   0   35.65    6.92
 -14  -2   0   33.29    7.58
 -14  -2   0   29.11    6.10
  -2  14   0   29.66    7.60
  -2  14   0   24.21   10.18
 -14  -1   0   37.33    7.82
 -14  -1   0   39.32    7.40
 -14   0   0  197.61   14.26
 -14   0   0  184.70   14.83
 -14   1   0   33.78    6.88
 -14   1   0   40.22    8.33
 -14   2   0   28.82    7.18
 -14   2   0   30.52    7.00
 -14   3   0   32.77    7.41
 -14   3   0   51.63    9.79
 -14   4   0   23.08    5.94
 -14   4   0   26.08    6.70
 -14   5   0   17.02    5.42
 -14   5   0    4.32    3.26
 -14   6   0   48.48   10.06
 -14   6   0   39.32    8.82
 -14   7   0   21.68    6.48
 -14   7   0    2.94    2.66
 -14   8   0    2.31    2.47
 -14   8   0   -1.15    1.87
 -14   9   0   -2.17    1.60
 -14   9   0    4.05    3.21
 -14  10   0    1.86    2.13
 -14  10   0    2.64    3.20
 -14  11   0    6.64    3.28
 -14  11   0    1.33    3.71
 -14  12   0   17.15    6.31
 -14  13   0   11.45    5.27
 -14  13   0   -6.89    2.53
 -12  15   0    9.86    4.31
 -12  15   0   10.46    5.58
  11 -15   0    3.30    5.58
 -11  15   0   11.41    5.03
 -11  15   0   10.50    4.47
 -10  15   0    8.84    4.41
 -10  15   0    3.92    4.25
  -9  15   0   15.03    6.80
  -9  15   0   34.32    9.00
  -8  15   0    5.54    3.96
  -8  15   0   13.59    5.52
 -15  -8   0    8.89    2.26
  -7  15   0  367.93   26.20
 -15  -7   0  327.04   20.50
  -7  15   0  326.83   24.04
  -6  15   0    6.30    3.77
 -15  -6   0   10.25    2.93
 -15  -5   0    3.22    1.26
  -5  15   0    6.56    3.58
  -5  15   0    0.12    2.60
 -15  -5   0    5.16    1.88
 -15  -4   0   -2.94    1.11
  -4  15   0    7.90    3.27
 -15  -4   0   -0.38    1.46
 -15  -3   0    7.81    2.57
 -15  -3   0    7.63    2.26
  -3  15   0   18.00    5.43
 -15  -2   0    6.03    2.03
 -15  -2   0    2.96    1.42
  -2  15   0    1.78    5.02
 -15  -1   0    5.92    1.65
 -15  -1   0    3.25    2.06
 -15   0   0    3.53    1.86
 -15   0   0   -1.57    1.62
 -15   1   0    8.70    3.67
 -15   1   0    4.61    1.70
 -15   2   0    5.61    3.63
 -15   2   0    3.37    1.74
 -15   3   0    8.74    3.55
 -15   3   0    8.01    3.31
 -15   4   0    7.11    2.54
 -15   4   0    7.68    3.95
 -15   5   0    5.88    2.57
 -15   5   0   -1.54    1.68
 -15   6   0    4.16    2.46
 -15   6   0    0.17    2.30
 -15   7   0  312.63   22.09
 -15   7   0  307.64   22.78
 -15   8   0    4.69    2.88
 -15   8   0   11.88    4.62
 -15   9   0   22.28    6.80
 -15   9   0   14.67    4.70
 -15  10   0   -5.67    2.21
 -15  10   0   -2.90    1.81
 -15  11   0   20.88    5.89
 -15  11   0   20.67    8.13
 -15  12   0    4.15    4.09
 -15  12   0   10.69    3.12
 -11  16   0   26.41    7.24
  11 -16   0    5.52    5.67
 -10  16   0    4.96    3.22
 -10  16   0    7.37    4.02
  -9  16   0    6.86    3.82
  -9  16   0   11.12    4.67
  -8  16   0   48.87   10.72
  -8  16   0   39.60    9.82
  -7  16   0   16.51    5.44
 -16  -7   0    3.48    1.83
  -7  16   0    6.89    3.75
 -16  -6   0  158.34   13.93
  -6  16   0  158.58   16.90
  -6  16   0  171.30   17.13
  -5  16   0    9.34    3.64
 -16  -5   0    6.02    1.82
 -16  -4   0    4.05    1.45
  -4  16   0    9.69    3.58
 -16  -4   0    6.21    1.59
 -16  -3   0   15.21    3.52
 -16  -3   0   26.07    6.33
 -16  -2   0   53.49    9.66
 -16  -2   0   62.10    7.04
 -16  -1   0   13.27    3.77
  -1  16   0   14.99    8.18
 -16  -1   0   26.55    6.32
 -16   0   0    3.97    1.83
 -16   0   0   10.14    2.96
 -16   1   0   20.36    5.46
 -16   1   0   27.56    5.76
 -16   2   0   54.76   10.42
 -16   2   0   56.36    9.78
 -16   3   0   15.13    5.51
 -16   3   0   20.07    4.81
 -16   4   0    8.44    2.86
 -16   4   0    4.04    2.83
 -16   5   0   -0.40    2.01
 -16   5   0    5.37    3.19
 -16   6   0  144.72   14.54
 -16   6   0  165.06   16.57
 -16   7   0    5.21    3.77
 -16   7   0   13.38    4.45
 -16   8   0   29.20    7.49
 -16   8   0   49.87   10.98
 -16   9   0    5.47    3.38
 -16   9   0   10.65    5.56
 -16  10   0    6.22    3.29
 -16  10   0    5.96    2.97
 -16  11   0   25.38    6.79
  -9  17   0    2.49    2.81
  -9  17   0    2.63    4.10
  -8  17   0   38.68    9.10
  -8  17   0   49.00   11.61
  -7  17   0   16.23    6.50
 -17  -7   0   13.52    7.23
  -6  17   0   15.85    5.12
 -17  -5   0    5.74    1.76
  -5  17   0   10.31    5.07
 -17  -4   0   80.65   11.65
  -4  17   0   76.19   13.35
 -17  -3   0   17.62    4.88
 -17  -2   0   14.79    2.82
 -17  -2   0    1.27    1.60
  -1  17   0   34.84   13.89
 -17  -1   0   39.56    7.77
 -17  -1   0   32.54    7.65
 -17   0   0    3.82    1.67
 -17   0   0   -2.30    1.38
 -17   1   0   28.27    6.26
 -17   1   0   29.63    7.43
 -17   2   0    7.10    2.77
 -17   3   0   25.77    7.55
 -17   3   0   34.49    7.26
 -17   4   0   48.90    9.94
 -17   4   0   74.02   12.63
 -17   5   0   20.64    5.52
 -17   5   0   24.73    7.41
 -17   6   0    4.57    2.31
 -17   6   0    7.17    2.73
 -17   7   0   16.85    5.27
 -17   7   0    7.20    3.14
 -17   8   0   35.30    8.69
 -17   8   0   37.16    9.40
 -17   9   0    6.13    2.92
 -17   9   0   -4.03    1.96
  -7  18   0   64.07   12.61
 -18  -7   0   52.18   16.48
  -6  18   0   20.42    4.85
 -18  -5   0  175.31   15.09
 -18  -4   0   -1.83    1.68
 -18  -3   0   91.73   12.93
 -18  -1   0    9.42    3.94
 -18  -1   0   18.91    3.09
 -18   0   0   70.38   10.52
   0  18   0   20.69   10.61
 -18   0   0   60.41   10.65
 -18   1   0   11.66    3.68
 -18   1   0    8.12    2.28
 -18   2   0   19.22    3.48
 -18   2   0   12.10    4.22
 -18   3   0  106.57   14.17
 -18   3   0  127.07   14.40
 -18   4   0    0.31    1.89
 -18   4   0    5.02    2.22
 -18   5   0  159.46   15.87
 -18   5   0  174.63   17.67
 -18   6   0   15.71    5.48
 -18   6   0   12.52    3.71
 -18   7   0   51.90   10.83
 -18   7   0   37.14    9.16
 -19  -3   0    5.49    2.23
 -19  -2   0    3.86    2.01
 -19  -1   0    7.16    2.26
 -19   0   0    7.17    3.05
   0  19   0   -4.49    5.16
 -19   1   0    3.37    1.84
 -19   1   0    8.71    2.48
   1  19   0    7.65    6.20
 -19   2   0   -3.06    2.11
 -19   2   0    0.42    1.74
 -19   3   0    2.40    2.55
 -19   3   0   13.91    3.70
 -19   4   0   19.11    4.41
 -19   4   0    8.16    2.47
   0   0  -1   -0.13    0.30
   0  -1  -1    8.97    0.86
   1   0  -1    7.24    1.26
  -1   0  -1    6.08    1.07
  -1   0  -1    7.27    1.20
   1   0   1    6.51    0.88
   1   0   1    7.48    0.94
   1  -1   1  203.42    5.73
   1  -1  -1  201.43    5.78
   1  -1   1  205.95    6.58
   1  -1   1  206.36    5.78
   1  -1  -1  207.53    5.89
   1  -1  -1  206.72    5.86
   1  -2   1  101.05    5.40
  -1   2   1   92.40    5.00
   1  -2  -1   87.89    5.28
  -2  -1  -1   84.21    4.01
  -1   2   1   89.81    4.87
  -1   2  -1   91.22    5.53
   1  -2  -1   87.49    4.90
   2   1   1   92.67    4.39
   0  -2  -1  454.38    8.23
   0   2   1  424.18    8.19
   0  -2  -1  439.75    8.44
  -2   0  -1  449.79    9.04
   2   0   1  442.52    8.66
  -2   0  -1  442.00    8.00
  -2   0  -1  428.67    8.40
   0   2   1  444.25    8.53
  -2   0   1  425.88   10.95
   0  -2   1  426.26   10.32
   2   0   1  430.85    7.94
   2   0   1  454.46    9.06
   2   0  -1  442.95    9.44
  -2   1  -1   92.62    4.81
   2  -1   1   85.23    5.01
   2  -1   1   81.50    6.03
  -2   1   1   88.07    5.54
   2  -1   1   85.48    5.10
  -2   1  -1   97.25    5.11
   1   2   1   85.64    3.35
   2  -1  -1   86.75    5.46
  -2   1   1   90.33    5.43
  -1  -2  -1   92.36    3.17
   2  -1  -1   92.71    4.84
   2  -2   1 1598.79   22.73
  -2   2   1 1528.26   23.18
  -2   2   1 1519.68   29.32
  -2   2  -1 1592.17   23.39
   2  -2   1 1572.17   26.11
  -2   2  -1 1580.10   26.28
  -2   2  -1 1489.18   22.34
   2  -2  -1 1593.96   23.85
  -2   2   1 1536.30   22.70
   2  -2  -1 1526.82   24.48
  -2   3   1  409.98   11.54
   2  -3  -1  404.10   13.20
   2  -3   1  444.37   12.88
   2  -3  -1  412.39   11.94
  -2   3  -1  432.53   12.81
   2  -3   1  402.80   14.96
  -2   3  -1  420.09   12.96
  -2   3   1  413.46   11.95
   3   1   1  345.05    9.57
  -3  -1  -1  332.56    8.36
  -3  -1  -1  340.85    9.14
  -1   3  -1  316.95   10.60
   1  -3  -1  324.81    9.39
   1  -3   1  336.37   10.45
  -1   3   1  326.09    9.17
  -1   3  -1  317.96   10.99
  -1   3   1  327.06    9.51
  -3   0   1 1105.51   20.68
   0   3  -1 1046.59   19.75
   0  -3   1 1115.00   19.41
   0   3   1 1072.07   16.50
   0   3   1 1065.72   16.35
  -3   0  -1 1111.02   17.89
  -3   0  -1 1094.08   16.88
   3   0   1 1067.35   24.30
   3   0   1  960.17   14.28
   3   0  -1 1093.23   16.64
   0  -3  -1 1111.65   16.18
   3   0   1 1119.11   17.46
   0  -3  -1 1143.44   16.72
   1   3   1  327.47    8.03
   3  -1   1  318.60    9.65
  -3   1  -1  348.89   10.25
  -3   1  -1  322.28    9.52
   3  -1  -1  342.22    8.31
   3  -1  -1  323.68   11.23
  -3   1   1  315.51   10.77
  -3   1  -1  341.27   12.33
  -1  -3  -1  327.59    7.59
   3  -1   1  316.33   12.06
  -1  -3  -1  335.47    7.96
  -3   1  -1  334.41    6.80
  -3   2   1  399.32   12.43
   3  -2   1  459.53   13.12
  -3   2  -1  439.23   12.81
  -3   2  -1  442.46   12.49
   3  -2  -1  423.11   13.38
  -3   2   1  418.69   12.57
  -2  -3   1  428.36   16.35
  -2  -3  -1  429.35    8.89
  -3   2  -1  431.35   14.84
   3  -2   1  421.76   14.97
  -3   3  -1  612.70   15.86
  -3   3   1  625.41   16.07
  -3   3  -1  628.31   15.76
  -3   3   1  627.37   15.89
   3  -3  -1  630.06   17.71
   3  -3   1  615.94   18.52
  -3   3  -1  653.43   18.93
  -3   4  -1   35.17    4.82
  -3   4   1   39.29    5.06
  -3   4   1   26.92    4.31
   3  -4   1   32.26    5.66
   3  -4  -1   28.18    5.14
  -3   4  -1   33.40    4.93
  -3   4   1   43.78    7.83
  -4  -2  -1   89.42    5.54
  -2   4   1   79.87    5.93
  -2   4   1   81.17    5.98
  -2   4  -1   94.16    6.98
  -2   4  -1   86.63    6.55
  -4  -1   1  614.45   16.88
  -1   4   1  631.73   14.42
  -1   4  -1  592.95   16.01
  -4  -1  -1  634.83   14.48
  -1   4  -1  632.36   16.51
   1  -4  -1  660.76   14.63
   1  -4   1  651.29   15.66
  -4  -1  -1  633.60   13.33
  -1   4   1  611.21   14.33
  -4   0  -1  536.20   16.66
  -4   0   1  495.84   14.82
  -4   0  -1  522.23   12.46
   0   4   1  509.70   12.32
   0  -4   1  531.66   14.10
   0  -4  -1  518.33   11.87
   4   0  -1  511.09   10.82
  -4   0  -1  521.17   13.33
   0   4  -1  509.44   14.77
   0   4   1  520.24   12.35
  -4   1  -1  627.31   15.35
   4  -1  -1  608.68   17.37
   4  -1   1  642.98   15.27
   1   4   1  615.79   13.15
  -4   1  -1  617.47   14.46
  -4   1  -1  627.04   18.19
  -1  -4   1  669.29   16.11
   4  -1  -1  635.89   11.76
  -1  -4  -1  634.07   12.28
  -4   1   1  599.15   16.30
   4  -1   1  607.93   18.07
  -4   2   1   77.69    6.52
  -4   2  -1   74.82    5.77
   4  -2  -1   76.89    6.80
  -4   2  -1   84.56    6.33
  -4   2   1   87.26    6.59
  -4   2  -1   96.79    7.19
  -2  -4  -1   80.52    4.26
   4  -2   1   85.46    7.61
  -4   3   1   32.75    4.77
   4  -3   1   39.86    5.88
  -4   3  -1   29.47    4.35
   4  -3  -1   39.70    5.75
  -4   3  -1   37.95    5.35
  -4   3   1   40.18    5.22
  -4   3  -1   37.80    4.92
   4  -3  -1   36.49    6.22
  -4   4  -1 1082.58   24.46
  -4   4  -1 1086.17   24.08
  -4   4   1 1125.60   24.67
   4  -4   1 1095.08   28.53
   4  -4  -1 1111.18   27.57
  -4   5   1  204.94   11.04
   4  -5   1  183.60   12.60
  -5  -4  -1  191.78   14.30
   4  -5  -1  213.42   13.30
  -4   5   1  203.66   11.15
  -4   5  -1  191.79   10.92
  -4   5  -1  183.30   11.02
  -3   5  -1  408.14   15.24
  -3   5  -1  364.71   14.59
  -5  -3  -1  398.29   13.04
  -3   5   1  382.77   13.94
   3  -5  -1  381.07   16.52
  -3   5   1  398.68   14.42
   3  -5   1  419.19   17.93
  -5  -2  -1  147.51    7.84
  -2   5  -1  150.29    9.27
  -2   5   1  160.59    8.63
  -2   5  -1  154.47    9.20
  -2   5   1  143.96    8.33
  -1   5   1  253.34   10.01
  -5  -1  -1  252.94    9.26
  -5  -1   1  251.12   11.57
  -1   5  -1  249.59   11.34
  -1   5   1  244.99    9.89
  -1   5  -1  260.18   11.57
  -5  -1  -1  264.97   10.31
   0   5   1 1691.26   26.93
   0  -5  -1 1737.67   25.88
   0   5  -1 1656.53   30.13
   0   5   1 1692.64   26.99
  -5   0  -1 1680.78   26.63
  -5   0  -1 1736.50   28.52
  -5   0   1 1723.28   31.34
  -5   0  -1 1732.52   34.18
   5   0  -1 1727.43   23.30
  -5   1  -1  233.90    9.65
  -5   1   1  255.80   11.66
  -5   1   1  270.69   11.93
  -5   1  -1  266.97   12.76
   5  -1  -1  261.52    7.17
   5  -1   1  272.26   15.40
  -5   1  -1  252.18   10.58
  -1  -5  -1  261.43    8.57
   1   5   1  251.85    9.35
  -2  -5  -1  163.17    6.63
   5  -2  -1  138.36    9.80
   5  -2   1  135.12   10.04
  -5   2  -1  159.68    9.10
  -5   2  -1  191.03   10.99
  -5   2   1  140.99    9.05
  -5   2   1  150.39    9.27
  -5   2  -1  147.85    8.46
  -5   3   1  378.82   14.86
   5  -3  -1  394.09   16.63
  -3  -5  -1  431.95   11.36
   5  -3   1  402.37   17.37
  -5   3   1  371.32   14.54
  -5   3  -1  416.22   14.71
  -5   3  -1  394.94   14.75
   5  -4  -1  187.41   12.23
  -5   4  -1  200.40   10.93
  -5   4  -1  188.53   10.93
  -5   4   1  206.04   11.38
   5  -4   1  205.89   13.14
  -5   4   1  205.89   11.60
   5  -5   1  117.27   10.59
  -5  -5   1  126.64   12.69
  -5   5  -1  136.16    9.89
   5  -5  -1  126.88   10.72
  -5   5   1  122.94    9.38
  -5   5  -1  131.26    9.42
  -5   5   1  119.94    9.20
   5  -6  -1  121.72   10.71
  -5   6   1  109.27    9.02
  -6  -5  -1  132.96   14.73
   5  -6   1  110.12   10.37
  -5   6  -1  115.82    9.78
  -5   6   1  107.57    9.10
  -5   6  -1  124.46   10.06
   4  -6  -1  113.55   10.16
  -6  -4  -1  118.36    7.79
   4  -6   1  115.91   10.60
  -4   6  -1  101.43    8.91
  -4   6  -1  113.51    9.57
  -4   6   1  112.56    8.88
  -4   6   1  109.00    8.70
  -3   6   1    3.05    3.21
  -3   6   1    4.91    3.38
   3  -6   1   12.00    4.84
  -3   6  -1    9.88    4.10
  -6  -3  -1    8.17    3.00
   3  -6  -1    6.33    4.12
  -3   6  -1    6.56    3.78
  -2   6  -1  223.80   11.98
  -2   6   1  224.13   10.95
  -2   6  -1  226.78   12.08
  -2   6  -1  205.48   17.70
  -6  -2  -1  226.92   10.62
  -2   6   1  215.90   10.96
  -6  -2   1  224.81   12.22
  -1   6   1  312.79   12.43
  -6  -1  -1  323.02   12.74
  -1   6  -1  319.51   14.08
   6   1  -1  335.57   10.22
  -1   6  -1  329.56   14.39
  -6  -1   1  327.96   14.37
  -6  -1  -1  323.26   11.69
  -1   6   1  306.23   12.34
   0   6  -1  243.14   12.20
  -6   0  -1  234.18   10.97
  -6   0   1  245.28   12.34
  -6   0  -1  258.80   10.76
   0   6   1  235.36   10.61
   0   6   1  246.96   10.64
   6   0  -1  259.72    7.91
  -6   0  -1  285.82   14.36
  -6   1   1  298.80   13.60
   6  -1  -1  316.45    7.89
  -6   1  -1  320.26   13.15
   1   6   1  307.12   11.78
  -6   1  -1  312.20   12.31
  -6   1   1  307.51   13.87
   6  -2   1  230.93   13.68
  -6   2  -1  241.24   11.87
  -2  -6  -1  239.54    9.01
   6  -2  -1  222.98   13.30
  -6   2  -1  216.45   10.90
   6  -2   1  234.81   16.03
  -6   2   1  230.92   12.07
  -6   2   1  209.26   11.69
  -6   3  -1   12.48    3.96
   6  -3   1   12.41    4.70
  -3  -6  -1    8.64    2.05
  -6   3   1    7.83    3.67
  -6   3  -1    7.69    3.58
  -6   3   1    9.19    4.09
   6  -3  -1    7.36    4.35
   6  -4   1  107.84    9.99
  -4  -6  -1  110.95    6.19
   6  -4  -1  105.09    9.71
   6  -4  -1  135.03   12.64
  -6   4   1  104.39    8.73
  -6   4  -1  104.71    8.50
  -6   4  -1  109.13    8.77
  -6   4   1  106.58    9.03
   6  -5   1  107.03   10.13
  -6   5   1  101.42    8.95
  -6   5  -1   99.40    8.57
   6  -5  -1  126.40   10.94
  -6   5  -1  114.75    9.61
  -6   5   1  114.03    9.60
  -6  -6   1   21.76    7.21
  -6   6  -1   31.60    6.30
   6  -6  -1   24.47    6.11
  -6   6   1   28.68    6.19
   6  -6   1   25.43    6.23
  -6   6  -1   36.42    6.14
  -6   6   1   16.67    4.89
  -7  -6   1   70.11   13.08
  -6   7   1   67.78    8.72
  -6   7  -1   79.51    8.87
   6  -7   1   68.76    9.89
   6  -7  -1  100.49   10.48
  -6   7   1   74.09    9.15
  -6   7  -1   73.66    8.63
  -5   7   1  196.90   12.54
  -5   7  -1  191.66   12.59
   5  -7   1  227.90   15.58
   5  -7  -1  215.73   15.02
  -5   7  -1  195.80   12.89
  -5   7   1  204.29   12.56
  -4   7   1  142.40   10.33
   4  -7  -1  155.66   12.25
  -4   7  -1  172.87   11.67
  -4   7   1  154.64   10.66
   4  -7   1  174.18   13.20
  -7  -4  -1  157.69    9.50
  -4   7  -1  153.45   11.13
  -3   7  -1  451.02   18.44
  -7  -3  -1  485.54   16.63
  -3   7   1  472.65   17.52
  -3   7   1  474.57   17.50
  -7  -3   1  480.98   18.86
  -7  -2  -1  294.41   11.73
  -2   7  -1  287.69   14.64
  -7  -2   1  294.64   14.43
  -2   7  -1  295.13   14.66
  -2   7   1  302.82   13.55
  -2   7   1  304.61   13.43
  -7  -2  -1  302.95   12.98
  -2   7  -1  305.65   22.67
  -1   7   1   74.46    7.07
  -1   7  -1   66.00    7.98
   7   1  -1   79.17    4.91
  -1   7  -1   72.72    7.61
  -7  -1   1   67.56    7.18
  -1   7   1   68.02    6.70
  -7  -1  -1   71.30    6.78
  -7  -1  -1   62.31    5.72
   0   7  -1    6.36    3.78
  -7   0  -1    7.60    3.10
  -7   0   1    8.35    3.49
  -7   0  -1    3.95    2.51
   7   0  -1    8.15    1.45
   0   7   1    2.65    2.92
   0   7   1    7.77    3.15
  -7   1  -1   66.45    6.53
  -7   1   1   71.90    7.43
  -7   1  -1   63.77    6.91
   7  -1  -1   77.68    3.52
   1   7   1   73.60    6.58
  -7   1   1   65.19    6.99
  -7   2   1  308.30   14.54
  -7   2  -1  300.41   13.37
  -7   2  -1  311.53   14.19
  -7   2   1  303.37   14.62
  -7   3  -1  504.99   18.68
  -7   3  -1  480.81   17.69
   7  -3   1  492.65   21.71
  -7   3   1  479.53   18.47
   7  -3  -1  484.77   20.93
  -7   3   1  481.41   18.81
  -7   4   1  169.95   11.62
  -7   4  -1  143.92   10.27
   7  -4   1  145.99   11.87
   7  -4  -1  156.63   12.12
  -7   4  -1  151.86   10.35
  -7   4   1  161.83   11.02
  -7   5   1  193.02   12.69
   7  -5  -1  181.47   13.69
  -7   5  -1  203.77   12.56
  -7   5   1  217.51   13.25
  -7   5  -1  204.49   12.70
   7  -5   1  214.24   14.97
  -7   6   1   88.41    9.26
   7  -6  -1   93.02   10.32
  -7   6  -1   80.69    8.88
  -7   6  -1   78.86    8.14
  -7   6   1   79.79    8.88
   7  -6   1   99.29   10.54
   7  -7  -1  227.15   16.65
  -7   7   1  215.84   14.25
   7  -7   1  212.91   16.27
  -7   7  -1  207.18   13.59
  -7   7   1  199.24   13.86
  -7   7  -1  200.02   14.07
   7  -8   1  531.02   26.81
  -7   8   1  543.04   23.38
  -7   8  -1  514.94   23.40
  -7   8   1  540.01   23.34
   7  -8  -1  553.94   27.01
  -7   8  -1  546.93   23.53
  -6   8   1  119.99   11.04
   6  -8  -1  114.83   12.02
  -6   8   1   99.44   10.09
   6  -8   1  107.85   11.41
  -6   8  -1  111.51   10.82
  -6   8  -1  121.11   10.98
  -8  -6  -1  104.09   15.72
  -8  -6  -1  128.97    9.42
  -8  -5  -1  365.28   15.75
  -5   8   1  358.68   17.57
  -5   8  -1  334.23   17.55
  -5   8   1  340.67   17.07
   5  -8   1  346.58   20.29
  -5   8  -1  325.32   17.49
   5  -8  -1  346.35   19.94
  -4   8   1  147.89   10.92
  -8  -4  -1  143.41    9.46
   4  -8   1  138.09   12.23
  -4   8  -1  142.70   11.70
   4  -8  -1  137.21   12.22
  -8  -4   1  123.97   10.15
  -4   8   1  120.14   10.05
  -4   8  -1  142.28   11.19
  -8  -3   1   40.79    6.60
  -3   8   1   38.89    6.41
  -3   8   1   40.93    6.59
  -3   8  -1   29.39    6.20
  -3   8  -1   38.47    6.95
  -8  -3  -1   42.79    4.92
  -8  -2   1  160.34   11.10
  -2   8  -1  148.87   17.28
  -2   8  -1  162.53   11.75
  -2   8   1  148.42   10.37
  -2   8   1  142.02   10.10
   8   2  -1  173.63    8.11
  -8  -2  -1  167.72   10.18
  -8  -2  -1  157.85    8.98
  -2   8  -1  160.56   11.54
  -8  -1   1  316.22   15.54
  -1   8  -1  354.34   16.65
  -1   8   1  332.72   14.82
  -1   8   1  342.95   15.03
  -8  -1  -1  356.81   15.20
  -8  -1  -1  362.03   13.96
   8   1  -1  360.04   11.03
   8   0  -1   19.95    1.84
  -8   0   1   24.17    5.04
  -8   0  -1   27.06    4.94
   0   8   1   20.86    4.68
  -8   0  -1   18.46    3.89
  -8   0   1   28.33    5.73
   1   8   1  350.30   14.65
  -8   1   1  336.53   16.20
  -8   1  -1  342.60   14.36
  -8   1   1  333.38   15.48
   8  -1  -1  331.81    7.33
  -8   1  -1  341.62   15.33
  -8   2  -1  168.11   10.45
  -8   2   1  154.17   10.77
  -8   2  -1  159.95   10.69
  -8   2   1  153.62   10.89
  -8   3  -1   43.15    6.66
   8  -3   1   34.57    7.24
  -8   3   1   41.53    6.61
   8  -3  -1   45.63    8.02
  -8   3   1   34.45    6.24
  -8   3  -1   37.63    6.01
  -8   4  -1  132.34   10.47
   8  -4   1  136.08   12.18
  -8   4   1  144.65   10.90
  -8   4  -1  147.31   10.63
  -8   4   1  136.75   11.26
   8  -4  -1  133.68   11.94
  -8   5   1  334.64   17.66
  -8   5  -1  334.10   17.08
  -8   5  -1  344.05   16.80
   8  -5   1  332.68   19.67
   8  -5  -1  360.58   20.14
  -8   5   1  352.61   17.45
   8  -5  -1  364.29   24.58
   8  -6  -1  130.51   12.52
  -8   6  -1  107.80    9.92
  -8   6  -1  120.10   10.56
   8  -6   1  127.95   12.52
  -8   6   1  113.85   10.85
  -8   6   1  105.82   10.21
   8  -7  -1  546.11   28.54
  -8   7  -1  558.18   23.34
  -8   7   1  519.32   23.13
   8  -7  -1  519.32   26.12
  -8   7  -1  519.72   23.37
   8  -7   1  590.48   28.27
  -8   7   1  551.85   23.70
  -8   8   1   52.60    9.36
   8  -8   1   42.25    8.91
  -8   8  -1   47.73    8.27
   8  -8  -1   60.03   10.58
  -8   8  -1   47.46    9.03
  -8   8   1   45.12    8.61
  -8   9   1  128.37   12.59
  -8   9  -1  106.48   11.84
  -8   9   1  109.85   11.67
   8  -9   1  117.73   13.18
  -8   9  -1  110.83   11.82
   8  -9  -1   83.09   12.74
  -9  -7  -1  162.03   11.41
   7  -9   1  167.62   15.57
  -7   9   1  139.50   12.93
  -9  -7   1  168.81   20.88
   7  -9  -1  179.60   15.92
  -7   9  -1  159.14   13.90
  -7   9  -1  152.40   13.38
  -7   9   1  168.05   13.72
  -6   9   1  229.72   15.54
  -9  -6  -1  261.83   22.07
  -9  -6  -1  230.21   13.31
  -6   9  -1  211.92   15.36
   6  -9  -1  240.72   17.72
  -6   9   1  217.73   15.03
  -6   9  -1  205.43   15.18
   6  -9   1  251.84   18.46
   5  -9  -1  106.88   11.34
   5  -9   1  114.40   11.86
  -9  -5   1  103.29    9.63
  -5   9  -1  104.13   10.66
  -5   9   1   89.61    9.56
  -5   9  -1   94.87   10.28
  -9  -5  -1   99.53    8.34
  -5   9   1  102.99   10.09
   4  -9  -1   50.83    9.00
  -9  -4   1   63.81    7.22
  -4   9  -1   38.98    7.51
  -9  -4  -1   46.43    6.48
  -4   9   1   62.64    8.52
   4  -9   1   63.08   10.18
  -4   9  -1   49.28    8.53
  -4   9   1   56.49    8.37
  -4   9   1   50.64   13.65
  -9  -3   1   59.31    8.15
  -9  -3  -1   61.19    5.79
  -3   9   1   50.66    7.79
  -3   9   1   61.55    8.32
  -9  -3  -1   60.08    6.32
  -3   9  -1   68.14    9.32
  -3   9  -1   46.68    8.12
  -2   9  -1  236.46   14.85
  -2   9  -1  230.18   14.56
  -9  -2   1  229.28   14.02
  -9  -2  -1  243.83   13.13
  -2   9  -1  255.86   23.75
   9   2  -1  236.29    9.85
  -2   9   1  231.80   13.64
  -9  -2  -1  240.03   11.82
  -2   9   1  240.05   13.73
  -1   9   1  111.28    9.39
  -9  -1  -1  101.05    7.79
  -9  -1  -1   94.36    8.33
  -9  -1   1  117.34    9.88
   9   1  -1  114.48    5.83
   9   1   1  110.52    4.02
  -1   9   1  109.06    9.16
  -1   9  -1   90.61    9.44
   0   9   1    3.65    2.49
   9   0  -1    2.80    0.54
  -9   0  -1    1.26    1.46
  -9   0   1    2.04    1.76
  -9   0   1    5.18    2.64
  -9   1  -1  104.05    8.32
  -9   1   1  112.56    9.36
  -9   1   1  115.16    9.94
  -9   1  -1  117.27    9.38
  -9   2  -1  235.89   12.96
  -9   2   1  235.79   14.43
  -9   2  -1  245.83   14.05
  -9   2   1  223.63   13.44
  -9   3   1   41.75    6.85
  -9   3   1   60.57    8.48
  -9   3  -1   58.36    8.07
  -9   3  -1   64.58    7.16
  -9   4   1   40.33    7.46
  -9   4  -1   58.39    7.85
  -9   4  -1   64.59    8.75
   9  -4  -1   46.57    8.89
   9  -4   1   51.51    9.05
  -9   4   1   56.02    8.12
  -9   5  -1   97.80    9.43
  -9   5   1   89.90   10.01
  -9   5  -1  108.81   10.27
  -9   5   1   98.64    9.82
   9  -5  -1   86.43   14.09
   9  -5  -1  109.80   11.71
   9  -5   1  104.85   11.42
   9  -5   1   87.77   14.53
   9  -6   1  203.15   16.24
  -9   6   1  207.99   14.53
  -9   6  -1  225.98   15.09
   9  -6  -1  223.35   16.94
  -9   6  -1  235.48   15.07
  -9   6   1  214.53   15.32
   9  -7  -1  163.81   15.00
   9  -7   1  157.12   14.79
  -9   7   1  158.39   13.50
  -9   7  -1  179.33   14.09
  -9   7  -1  182.75   13.76
  -9   7   1  162.20   13.63
   9  -8   1  123.75   13.26
  -9   8  -1  113.93   12.18
  -9   8   1  110.52   11.83
  -9   8  -1  114.10   11.25
  -9   8   1  115.18   12.18
   9  -8  -1  110.99   12.78
  -9   9  -1  126.18   13.02
  -9   9  -1  139.48   12.82
  -9   9   1  117.75   12.27
   9  -9  -1  127.61   14.23
   9  -9   1  136.03   14.82
   9  -9  -1  139.82   15.92
  -9   9   1  132.94   13.20
  -9  10   1    4.41    4.40
  -9  10  -1    8.50    4.49
   9 -10  -1   13.41    4.64
   9 -10  -1    8.49    5.94
  -9  10   1   12.64    5.49
   9 -10   1    3.76    2.84
  -9  10  -1   10.03    5.20
 -10  -9  -1   13.96    3.17
  -8  10   1  125.83   13.01
  -8  10   1  124.48   12.96
  -8  10  -1  138.09   14.11
   8 -10   1  130.84   14.15
  -8  10  -1  141.27   13.92
   8 -10  -1  151.36   15.27
 -10  -8  -1  143.42   11.17
  -7  10   1  222.76   16.31
  -7  10   1  199.72   15.37
   7 -10   1  217.00   18.09
   7 -10  -1  190.95   16.94
 -10  -7  -1  186.69   12.54
 -10  -7   1  178.54   21.94
  -7  10  -1  202.49   15.98
  -7  10  -1  167.44   14.83
   6 -10  -1   37.92    8.83
  -6  10   1   37.51    8.05
  -6  10  -1   35.26    8.55
  -6  10  -1   35.59    8.09
 -10  -6  -1   26.77    5.45
   6 -10   1   26.47    6.90
 -10  -6   1   26.96    5.83
  -6  10   1   33.31    8.08
  -5  10  -1    3.88    4.20
 -10  -5  -1    3.84    1.61
   5 -10  -1   13.37    5.27
 -10  -5   1    9.44    3.09
  -5  10   1    3.55    3.90
  -5  10   1    8.66    4.42
   5 -10   1   10.39    4.06
  -5  10  -1    7.34    4.51
 -10  -4  -1  290.91   15.11
  -4  10   1  304.60   17.30
  -4  10  -1  313.74   18.65
 -10  -4   1  284.58   16.67
   4 -10  -1  310.54   20.14
  -4  10   1  307.04   27.54
  -4  10  -1  301.83   18.46
  -4  10   1  289.92   17.33
   4 -10   1  301.53   20.12
  -3  10  -1   21.48    6.64
 -10  -3  -1   15.30    3.80
 -10  -3  -1   18.97    4.74
  10   3  -1   24.03    3.81
 -10  -3   1   20.21    5.04
  -3  10  -1   20.69    6.12
  -3  10   1   19.31    5.58
  -3  10   1   25.91    6.18
  -2  10   1  115.22   10.25
 -10  -2   1  137.71   11.31
  10   2  -1  137.21    7.40
 -10  -2  -1  128.82    8.96
  -2  10   1  133.64   11.18
 -10  -2  -1  127.49    9.99
  -2  10  -1  146.48   12.23
  -2  10  -1  125.32   20.10
  -2  10  -1  132.25   11.85
 -10  -1   1   38.18    7.00
 -10  -1   1   34.30    6.23
  -1  10   1   42.73    7.16
  -1  10   1   46.71    7.26
 -10  -1  -1   40.58    6.58
 -10  -1  -1   38.01    5.71
  10   1  -1   41.86    3.04
  -1  10  -1   49.70    8.14
  10   0  -1  340.87    7.83
   0  10   1  329.38   16.67
 -10   0  -1  335.43   16.59
 -10   0   1  326.62   16.64
 -10   0  -1  355.35   15.89
 -10   0   1  330.85   17.74
 -10   1   1   46.26    7.72
 -10   1  -1   42.10    6.37
 -10   1  -1   41.29    6.94
 -10   1   1   43.79    7.06
 -10   2   1  128.96   10.71
 -10   2   1  128.52   11.18
 -10   2  -1  123.14   10.49
 -10   2  -1  124.39    9.78
 -10   3  -1   22.13    5.24
 -10   3  -1   26.75    5.91
 -10   3   1   21.28    5.23
 -10   3   1   29.07    6.39
 -10   4  -1  304.30   16.73
 -10   4   1  317.67   18.14
  10  -4   1  325.21   21.03
 -10   4  -1  303.57   17.35
 -10   4   1  305.64   17.31
 -10   5   1   10.13    3.63
  10  -5   1    9.46    3.50
 -10   5  -1   10.43    3.88
 -10   5  -1    7.21    3.19
  10  -5  -1    4.47    2.87
  10  -6   1   28.02    9.18
  10  -6   1   37.57    8.59
  10  -6  -1   35.73    9.20
 -10   6   1   23.24    7.19
 -10   6  -1   38.64    7.74
 -10   6  -1   26.13    6.55
 -10   6   1   24.29    6.17
  10  -7   1  189.57   16.65
 -10   7  -1  205.49   15.10
 -10   7   1  190.00   15.59
 -10   7   1  195.82   15.01
  10  -7   1  184.47   19.81
 -10   7  -1  207.24   15.62
  10  -7  -1  204.03   17.41
  10  -8  -1  134.36   14.40
  10  -8   1  144.65   15.28
 -10   8  -1  162.44   13.84
 -10   8  -1  129.18   13.10
 -10   8   1  127.57   13.14
 -10   8   1  158.48   14.01
 -10   9  -1   10.25    4.79
  10  -9   1   15.43    4.46
 -10   9   1   16.38    5.84
 -10   9   1    8.94    5.00
  10  -9  -1    2.81    3.75
 -10   9  -1   15.65    4.79
 -10  10  -1  134.36   14.21
 -10  10   1  151.38   14.81
 -10  10   1  137.73   14.03
  10 -10  -1  124.88   16.54
 -10  10  -1  155.80   14.58
 -10  11  -1   30.84    8.96
 -10  11   1   20.19    6.46
 -10  11  -1   35.01    9.14
 -10  11   1   26.03    7.82
  -9  11  -1    7.44    4.72
  -9  11  -1   14.21    5.82
  -9  11   1    9.12    4.80
 -11  -9  -1   10.55    2.37
  -9  11   1   16.75    6.48
   9 -11  -1    1.36    2.21
   8 -11  -1   82.63   13.82
  -8  11   1   81.60   12.34
  -8  11  -1   58.67   10.93
  -8  11  -1   73.45   12.28
  -8  11   1   70.72   11.28
 -11  -8  -1   62.55    6.96
 -11  -8   1   63.42    9.80
  -7  11  -1  154.44   14.96
 -11  -7  -1  192.64   23.77
  -7  11   1  169.94   14.92
  -7  11  -1  156.90   14.72
  -7  11   1  155.19   14.51
 -11  -7  -1  174.53   12.53
   7 -11  -1  164.73   16.14
 -11  -7   1  170.47   13.69
   7 -11   1  184.78   17.22
  -6  11  -1  302.51   19.95
  -6  11  -1  286.57   19.38
   6 -11  -1  295.62   21.52
   6 -11   1  230.62   19.27
  -6  11   1  286.42   18.33
 -11  -6   1  268.56   17.42
  -6  11   1  276.35   18.67
 -11  -6  -1  286.30   16.10
  -5  11   1   90.45   10.47
  -5  11   1   78.10   10.83
  -5  11  -1   93.02   12.39
   5 -11   1   96.88   13.40
 -11  -5   1   85.65    9.27
 -11  -5  -1   84.13    8.44
   5 -11  -1   74.45   12.08
  -5  11  -1   95.16   11.16
   4 -11  -1  271.53   19.88
  -4  11   1  264.36   16.96
  -4  11   1  277.12   27.40
 -11  -4  -1  256.20   13.47
 -11  -4  -1  274.78   15.54
  -4  11  -1  270.63   18.48
   4 -11   1  283.51   20.43
  -4  11   1  307.72   18.34
  -4  11  -1  243.06   17.17
 -11  -4   1  252.99   16.38
  -3  11  -1  178.43   14.59
 -11  -3  -1  169.56   10.73
 -11  -3  -1  167.24   11.98
  -3  11   1  169.42   13.39
  -3  11   1  171.70   13.68
  11   3  -1  166.96    9.07
 -11  -3   1  159.34   12.73
  -3  11  -1  152.89   13.45
  -2  11   1   79.79    9.24
  -2  11   1   59.05    8.96
  -2  11  -1   65.04    9.89
 -11  -2  -1   68.71    7.65
 -11  -2  -1   66.39    6.80
  11   2  -1   55.51    4.33
  -2  11  -1   72.42   17.52
 -11  -2   1   70.19    9.36
  11   2   1   58.24    3.46
 -11  -1   1   70.75    9.54
  11   1  -1   65.31    3.84
  -1  11   1   67.25    9.15
 -11  -1  -1   69.92    7.65
 -11  -1   1   71.97    7.78
  -1  11  -1   67.14   10.00
 -11  -1  -1   58.21    6.41
 -11   0   1  361.02   18.29
 -11   0  -1  344.78   17.70
   0  11   1  364.89   18.61
 -11   0  -1  374.60   17.12
 -11   0   1  356.02   19.27
 -11   1  -1   74.24    7.72
 -11   1  -1   61.52    8.55
 -11   1   1   59.02    8.81
 -11   1   1   69.28    7.91
 -11   2   1   71.46    9.36
 -11   2  -1   60.76    7.03
 -11   2  -1   60.51    8.59
 -11   2   1   58.04    8.76
 -11   3  -1  181.56   12.86
 -11   3   1  173.31   13.17
 -11   3  -1  184.15   13.77
 -11   3   1  147.46   12.67
 -11   4  -1  298.10   17.35
 -11   4   1  285.51   17.35
 -11   4   1  267.22   17.50
 -11   4  -1  264.82   17.00
 -11   5  -1   92.99   10.13
 -11   5   1   81.10    9.45
  11  -5   1   77.99   12.13
 -11   5  -1   86.88    9.52
 -11   5   1  109.01   11.26
 -11   6  -1  284.99   18.54
  11  -6   1  282.62   20.74
 -11   6   1  271.12   18.46
 -11   6   1  279.22   18.16
  11  -6  -1  303.34   21.61
 -11   6  -1  290.79   18.27
 -11   7   1  166.79   15.03
  11  -7  -1  183.66   17.17
 -11   7  -1  183.16   14.73
 -11   7   1  170.76   14.46
 -11   7  -1  166.24   14.45
  11  -7   1  171.71   16.57
  11  -8  -1   78.01   13.30
  11  -8   1   56.15   13.80
 -11   8   1   58.95   10.13
 -11   8  -1   63.55   10.41
 -11   8  -1   51.27    9.81
 -11   8   1   67.53   11.15
  11  -9  -1    8.27    3.43
 -11   9   1   10.80    4.51
 -11   9  -1    4.63    2.58
 -11   9   1   17.16    5.79
 -11   9  -1   10.50    5.83
  11  -9   1    6.97    6.04
  11 -10  -1   33.98    7.96
 -11  10   1   18.51    7.04
 -11  10   1   23.89    7.52
 -11  10  -1   15.30    5.22
 -11  10  -1   21.48    7.17
 -11  11  -1   18.59    6.40
 -11  11   1    9.33    4.29
 -11  11   1    5.33    4.16
 -11  12  -1   22.01    7.59
 -11  12   1   22.74    7.46
 -12 -11   1   21.44    4.99
 -11  12  -1   34.34    8.90
 -11  12   1   19.51    6.56
 -10  12  -1   27.14    8.43
 -10  12   1   17.50    6.30
 -12 -10   1   26.95    4.93
 -12 -10  -1   22.27    3.70
 -10  12  -1   21.02    7.04
  10 -12  -1   21.52    8.35
 -10  12   1   25.36    7.38
  -9  12   1   12.25    5.07
  -9  12  -1   23.16    7.20
  -9  12   1   15.83    6.25
 -12  -9   1   10.60    3.51
   9 -12  -1   10.61    3.45
 -12  -9  -1   10.62    2.81
  -9  12  -1   18.09    6.92
 -12  -8   1   22.58    5.26
 -12  -8   1    8.55    6.25
  -8  12   1   26.59    7.69
  -8  12   1   35.12    8.54
   8 -12  -1   16.86    5.55
 -12  -8  -1   21.93    4.41
  -8  12  -1   21.40    7.38
  -8  12  -1   29.34    8.64
 -12  -7   1   94.91    9.99
   7 -12  -1   90.57   14.06
  -7  12   1  101.73   13.35
  -7  12  -1  106.56   14.04
  -7  12   1  105.86   11.91
 -12  -7  -1  102.63    9.41
 -12  -7  -1   90.91   18.52
  -7  12  -1   98.53   13.54
   6 -12   1   43.55    9.97
  -6  12  -1   52.08   10.48
  -6  12  -1   48.41   10.27
 -12  -6   1   47.18    8.47
 -12  -6  -1   47.01    7.56
   6 -12  -1   48.96   10.31
  -6  12   1   51.72    9.89
  -6  12   1   41.40    9.04
   5 -12   1   66.43   11.82
   5 -12  -1   69.14   12.48
  -5  12  -1   58.48   10.53
  -5  12   1   54.32    9.72
 -12  -5   1   72.82   10.35
  -5  12  -1   55.20   10.41
  -5  12   1   59.54   10.14
 -12  -5  -1   63.43    7.37
 -12  -5  -1   65.66    6.38
   4 -12   1  114.88   14.92
  12   4  -1  105.28    7.53
  -4  12   1  102.08   11.16
 -12  -4  -1   82.69    7.46
  -4  12  -1   97.97   12.92
 -12  -4   1   99.35   10.13
 -12  -4  -1   96.89    9.15
  -4  12  -1  103.19   11.81
   4 -12  -1   97.45   13.81
  -4  12   1  104.13   11.26
  -3  12  -1   67.15   10.74
  -3  12   1   81.64   10.95
 -12  -3  -1   65.87    6.85
 -12  -3  -1   68.48    7.83
  -3  12   1   74.39   10.54
 -12  -3   1   78.78    9.08
 -12  -2  -1   71.18    7.13
  -2  12  -1   81.85   11.51
  -2  12   1   65.96    9.78
  -2  12  -1   69.83   17.64
 -12  -2  -1   74.85    8.16
  -2  12   1   61.11    9.51
 -12  -2   1   60.96    7.16
 -12  -2   1   75.31   10.10
 -12  -1   1    6.33    2.07
 -12  -1  -1    7.55    2.68
 -12  -1  -1    1.78    1.13
 -12  -1   1    7.91    3.10
  -1  12   1    3.91    2.67
 -12   0  -1    9.99    3.17
 -12   0   1   14.02    4.54
 -12   0  -1   17.57    4.62
 -12   0   1   13.05    4.37
 -12   1  -1    6.46    2.77
 -12   1  -1    8.04    2.50
 -12   1   1    7.16    3.01
 -12   1   1   13.54    4.54
 -12   2   1   77.44    8.84
 -12   2  -1   75.89   10.07
 -12   2  -1   72.55    8.13
 -12   2   1   76.58   10.56
 -12   3  -1   80.61    8.80
 -12   3   1   67.78    9.66
 -12   3   1   80.01   10.83
 -12   3  -1   82.40    9.51
 -12   4   1  119.50   11.47
 -12   4  -1  111.21   11.38
 -12   4  -1  102.46   10.48
 -12   4   1  107.38   11.31
 -12   5   1   59.77   10.19
 -12   5  -1   59.51    9.90
 -12   5  -1   74.94   10.16
 -12   5   1   78.23   10.75
 -12   6   1   31.10    7.52
  12  -6  -1   30.66    8.64
 -12   6  -1   37.92    8.51
 -12   6   1   51.40    9.52
 -12   6  -1   38.90    8.16
 -12   7  -1  112.75   11.94
 -12   7  -1  100.53   11.44
 -12   7   1   95.27   11.17
 -12   7   1   85.54   12.51
  12  -7  -1   89.16   13.90
 -12   8  -1   31.95    7.45
  12  -8  -1   21.63    5.48
 -12   8   1   15.49    5.83
 -12   8  -1   21.48    6.83
 -12   8   1   27.17    7.53
 -12   9   1   12.60    4.91
 -12   9   1   22.75    7.10
 -12   9  -1    9.87    4.28
  12  -9  -1   16.91    5.01
 -12   9  -1   17.65    5.23
 -12  10   1   18.46    6.77
 -12  10  -1    3.57    4.36
 -12  10  -1   18.92    6.36
 -12  10   1   18.14    6.13
 -12  11   1   18.87    6.91
 -12  11  -1   15.45    5.78
 -12  11  -1   20.45    7.08
 -12  11   1   35.50    8.96
  12 -11   1   13.63    9.21
 -12  12  -1  148.06   16.82
 -12  12   1  155.88   16.65
 -12  12   1  163.34   17.40
 -12  12  -1  122.40   16.50
  12 -12   1  153.39   23.21
  12 -13   1    0.77    5.45
 -12  13   1   11.52    5.24
 -12  13   1   13.39    5.30
 -12  13  -1    3.93    4.09
 -12  13  -1   13.35    5.76
 -11  13   1   27.87    8.22
 -11  13  -1   34.15    9.42
 -11  13   1   42.27   10.47
 -11  13  -1   25.75    8.03
 -10  13   1   25.47    7.55
 -10  13  -1    5.41    3.66
 -13 -10   1    7.35    1.65
  10 -13  -1    6.51    5.46
 -10  13  -1    0.50    2.52
 -13  -9   1   11.12    2.59
 -13  -9  -1   13.69    2.21
  -9  13  -1   18.68    6.23
  -9  13  -1    9.84    5.27
  -9  13   1   17.39    6.07
  -9  13   1   11.74    4.57
  -8  13   1  121.76   13.92
 -13  -8   1   95.27   19.74
  -8  13  -1   99.24   14.65
  -8  13  -1  114.64   15.58
 -13  -8  -1  100.21    9.41
   8 -13  -1  103.18   16.03
 -13  -8   1  105.71   11.09
  -8  13   1  103.49   14.60
  -7  13   1  105.10   12.20
  -7  13  -1  131.76   14.35
 -13  -7  -1  101.32   20.21
 -13  -7  -1  107.81   10.02
  -7  13   1  107.86   14.13
  -7  13  -1  137.81   14.51
 -13  -7   1  131.55   12.39
   7 -13  -1  113.24   15.97
   6 -13  -1   11.02    4.15
 -13  -6   1    3.67    1.66
  -6  13   1    3.56    2.89
 -13  -6  -1    3.67    1.60
  -6  13   1    2.77    2.95
  -6  13  -1    9.55    4.64
 -13  -6  -1    3.79    1.36
  -6  13  -1    7.33    4.17
  -5  13  -1   56.73   10.79
  -5  13  -1   53.78   10.41
 -13  -5  -1   53.54    8.10
 -13  -5  -1   53.53    5.77
  -5  13   1   60.13   10.42
   5 -13  -1   53.12   10.86
 -13  -5   1   43.95    8.56
  -5  13   1   64.64   10.78
  -4  13   1   27.80    7.48
 -13  -4   1   11.44    3.92
  -4  13  -1   18.16    6.47
 -13  -4  -1   14.34    3.86
   4 -13  -1   11.38    3.75
  -4  13   1   19.49    5.83
  -4  13  -1   20.26    6.12
 -13  -4  -1   21.64    4.34
 -13  -3  -1  365.39   17.64
  -3  13  -1  381.62   23.30
 -13  -3  -1  362.50   19.50
  -3  13   1  334.27   20.45
 -13  -3   1  362.87   19.64
  -3  13   1  348.29   33.52
  -3  13   1  396.78   22.49
 -13  -3   1  384.60   21.48
  -2  13   1  339.11   20.32
 -13  -2   1  361.10   19.40
  -2  13  -1  345.64   33.83
 -13  -2  -1  352.52   17.50
  -2  13  -1  388.10   23.15
 -13  -2  -1  337.23   18.75
 -13  -2   1  336.15   20.15
  -1  13   1   70.00   10.27
 -13  -1  -1   92.43    8.69
 -13  -1   1   88.19    9.85
 -13  -1   1   91.85    9.62
 -13  -1  -1   91.26    9.48
 -13   0  -1  205.60   13.74
 -13   0   1  187.10   14.01
 -13   0  -1  211.15   15.02
 -13   0   1  197.22   15.39
 -13   1  -1   73.94    8.05
 -13   1   1   79.88    9.03
 -13   1   1   78.50   10.99
 -13   1  -1   71.17   10.02
 -13   2   1  374.33   21.68
 -13   2   1  356.48   20.18
 -13   2  -1  388.91   21.39
 -13   2  -1  370.70   19.60
 -13   3   1  329.30   19.66
 -13   3  -1  363.90   21.10
 -13   3   1  372.48   21.98
 -13   3  -1  366.72   20.08
 -13   4  -1   17.70    5.26
 -13   4  -1   17.14    5.75
 -13   4   1   20.10    6.14
 -13   4   1   15.61    4.94
 -13   5   1   55.51    9.73
 -13   5  -1   48.19    8.79
 -13   5   1   52.59    9.97
 -13   5  -1   52.75   10.25
 -13   6   1    2.05    2.07
 -13   6  -1    6.52    2.66
 -13   6  -1    8.22    3.24
 -13   6   1    9.11    3.60
 -13   7   1  110.53   12.39
 -13   7  -1   94.68   11.06
 -13   7  -1  116.06   12.81
 -13   7   1  117.21   12.98
 -13   8   1  108.76   14.68
 -13   8   1   92.32   13.14
 -13   8  -1  110.02   12.54
 -13   8  -1  106.78   12.22
 -13   9   1   19.15    6.34
 -13   9  -1   19.90    6.09
 -13   9  -1   17.23    5.76
 -13   9   1   13.84    6.11
 -13  10  -1    5.81    3.95
 -13  10   1    0.92    3.34
 -13  10   1    5.36    3.48
 -13  10  -1    2.17    2.53
 -13  11  -1   31.13    8.81
 -13  11   1   21.47    7.39
 -13  11  -1   40.30   10.15
 -13  11   1   35.50    8.94
 -13  12   1   11.40    6.14
 -13  12  -1    6.15    3.22
 -13  12  -1   23.41    8.12
 -13  12   1   15.93    6.35
 -13  13   1    7.20    5.95
 -13  13  -1    5.55    2.32
 -13  13   1    9.33    4.67
 -13  13  -1   11.04    4.99
 -13  14   1   -2.35    2.67
 -13  14   1    7.58    3.38
 -13  14  -1    2.23    3.12
 -13  14  -1    7.36    3.80
 -12  14   1    9.41    4.97
 -12  14  -1   14.20    5.80
 -12  14  -1   20.13    6.53
  12 -14   1    5.82    6.77
 -12  14   1   22.32    6.71
 -11  14  -1  104.07   16.88
 -11  14   1  101.31   16.61
 -11  14  -1   87.75   15.49
 -11  14   1  102.52   16.42
 -10  14  -1   10.58    4.96
  10 -14  -1    9.25    4.97
 -10  14   1    9.32    5.20
 -10  14  -1   11.76    4.71
 -10  14   1   14.95    5.93
  -9  14  -1  157.01   17.08
 -14  -9   1  149.53   13.43
  -9  14   1  152.63   16.51
  -9  14   1  146.16   15.76
  -9  14  -1  155.32   16.72
  -8  14  -1   53.42   11.57
  -8  14   1   58.85   11.81
  -8  14   1   66.80   12.58
 -14  -8   1   60.12   16.00
 -14  -8   1   53.53    9.16
  -8  14  -1   43.91   10.28
 -14  -8  -1   39.73    7.02
  -7  14  -1  159.48   16.79
  -7  14  -1  156.40   16.15
 -14  -7  -1  168.65   13.49
 -14  -7   1  166.98   14.26
 -14  -7  -1  140.01   23.87
  -7  14   1  150.53   15.10
  -7  14   1  149.11   15.42
  -6  14   1   29.59    7.27
  -6  14  -1   13.97    5.33
  -6  14   1   18.11    6.02
 -14  -6  -1   26.44    5.55
 -14  -6   1   14.79    4.08
  -6  14  -1   11.09    6.10
  -5  14   1  149.95   14.77
 -14  -5  -1  145.75   10.84
  -5  14  -1  137.39   14.84
 -14  -5  -1  155.19   12.61
 -14  -5   1  143.66   13.24
  -5  14   1  128.42   13.34
   5 -14  -1  133.74   15.02
 -14  -5   1  155.37   12.56
  -5  14  -1  136.22   14.48
 -14  -4   1  124.64   12.25
  -4  14   1  111.99   12.08
 -14  -4  -1  119.63   11.16
  -4  14  -1  115.14   13.14
 -14  -4  -1  116.17    9.60
  -4  14   1  149.32   14.48
   4 -14  -1  110.41   16.07
 -14  -4   1  130.91   11.36
 -14  -3   1   11.11    3.69
  -3  14  -1    6.29    3.47
 -14  -3   1   10.62    2.73
  -3  14   1    5.09    5.48
 -14  -3  -1    7.97    1.54
  -3  14   1    2.19    2.66
 -14  -2   1   10.14    4.58
  -2  14   1    5.66    3.47
 -14  -2  -1   19.74    4.95
 -14  -2   1    8.13    3.00
 -14  -2  -1   11.95    3.21
 -14  -1  -1  151.04   11.78
  -1  14  -1  142.05   26.13
 -14  -1   1  143.18   12.28
 -14  -1   1  152.05   13.82
 -14  -1  -1  164.84   13.53
 -14   0  -1    7.17    3.69
 -14   0  -1   11.65    3.41
 -14   0   1   11.59    3.19
 -14   0   1   24.43    6.36
 -14   1  -1  136.74   11.52
 -14   1  -1  143.49   13.09
 -14   1   1  157.58   14.19
 -14   1   1  152.05   13.01
 -14   2   1   10.12    3.53
 -14   2  -1   13.75    4.47
 -14   2   1   23.35    5.99
 -14   2  -1   11.69    4.32
 -14   3  -1    5.47    2.65
 -14   3   1   11.01    3.89
 -14   3  -1    7.17    3.16
 -14   3   1    6.98    2.91
 -14   4  -1  121.16   11.86
 -14   4   1  117.35   12.04
 -14   4  -1  124.86   12.73
 -14   4   1  128.41   13.38
 -14   5  -1  112.45   12.19
 -14   5   1  149.80   14.15
 -14   5   1  140.28   14.30
 -14   5  -1  144.83   13.45
 -14   6   1   26.05    6.80
 -14   6   1   13.95    5.48
 -14   6  -1   17.53    6.37
 -14   6  -1   10.45    4.44
 -14   7   1  165.05   15.58
 -14   7   1  145.54   15.04
 -14   7  -1  172.14   16.22
 -14   7  -1  172.96   15.72
 -14   8   1   45.25    9.96
 -14   8  -1   45.45   10.14
 -14   8  -1   53.59   10.84
 -14   8   1   51.10   10.77
 -14   9   1  155.62   15.70
 -14   9  -1  141.25   14.54
 -14   9   1  146.27   16.18
 -14   9  -1  151.31   15.86
 -14  10  -1   13.44    3.80
 -14  10   1    7.21    4.36
 -14  10   1    6.02    3.06
 -14  10  -1   13.85    5.41
 -14  11  -1   97.82   16.31
 -14  11  -1  105.81   15.93
 -14  11   1  108.01   15.37
 -14  11   1   92.66   15.82
 -14  12  -1   11.71    4.91
 -14  12   1   10.50    3.45
 -14  12   1   11.59    5.20
 -14  12  -1   19.02    7.52
 -14  13   1    5.11    3.70
 -14  13  -1    0.93    1.96
 -14  13   1    6.07    3.79
 -14  13  -1   -2.29    3.72
 -12  15  -1   61.71   13.58
 -12  15  -1   28.09    8.98
  12 -15   1   41.89   12.81
 -12  15   1   45.45   10.79
 -12  15   1   49.37   11.61
 -11  15  -1   53.33   12.31
 -11  15   1   47.57   11.49
 -11  15   1   44.99   11.30
 -11  15  -1   48.96   11.15
 -10  15   1    8.04    4.59
 -10  15  -1   22.29    7.26
 -10  15  -1   10.35    4.99
  10 -15  -1   16.75    6.44
 -10  15   1   15.99    5.54
  -9  15   1    2.98    2.62
  -9  15   1    3.96    3.62
  -9  15  -1   -4.47    2.65
  -9  15  -1   -1.80    3.29
  -8  15  -1  111.34   16.75
  -8  15   1  117.26   16.05
  -8  15  -1   95.14   15.65
 -15  -8   1   85.38    9.59
 -15  -8   1   72.75   17.49
  -8  15   1  104.15   15.36
  -7  15   1   20.24    6.30
 -15  -7  -1   18.76    9.53
  -7  15   1   27.37    7.54
  -7  15  -1   20.40    6.88
  -7  15  -1   19.60    6.38
 -15  -7   1   14.64    3.56
 -15  -7  -1   32.16    6.24
 -15  -6   1   18.79    4.21
 -15  -6  -1   15.91    3.68
  -6  15   1   21.78    6.67
  -6  15  -1   19.15    6.35
  -6  15  -1   13.68    5.08
 -15  -6   1   14.48    3.84
  -6  15   1   18.81    6.00
  -5  15   1   98.11   14.01
 -15  -5   1   94.01   12.67
 -15  -5  -1   79.72    9.10
 -15  -5   1  104.54    9.85
  -5  15   1  110.48   14.65
  -5  15  -1   83.71   13.75
 -15  -4   1   84.32    8.92
 -15  -4   1   82.53   11.77
  -4  15   1   83.84   12.61
 -15  -4  -1   78.53   10.53
  -4  15  -1   54.21   11.43
 -15  -4  -1   63.71    7.19
 -15  -3   1   62.50   10.55
 -15  -3  -1   63.38    9.55
 -15  -3   1   49.05    8.28
  -3  15   1   50.07   15.72
 -15  -3  -1   56.84    6.61
  -3  15   1   68.67   11.69
 -15  -2   1   97.60   11.01
 -15  -2  -1  105.38   10.80
 -15  -2   1   97.01   10.24
 -15  -2  -1  109.62   10.10
  -2  15   1  102.92   11.81
 -15  -1  -1   42.41    7.33
 -15  -1  -1   22.85    5.90
  -1  15  -1   26.25   11.54
 -15  -1   1   36.34    7.29
 -15  -1   1   22.24    6.18
 -15   0   1   26.16    6.54
 -15   0  -1   13.10    4.07
 -15   0   1   18.50    4.91
 -15   0  -1    9.94    3.86
 -15   1  -1   34.88    6.99
 -15   1   1   26.26    6.94
 -15   1  -1   25.55    6.84
 -15   1   1   23.79    5.67
 -15   2  -1   94.89   10.15
 -15   2  -1   98.55   11.26
 -15   2   1   95.70   10.77
 -15   2   1  104.18   11.84
 -15   3   1   34.06    7.66
 -15   3   1   44.67    9.68
 -15   3  -1   68.24   10.40
 -15   3  -1   53.14   10.00
 -15   4   1   73.37   12.34
 -15   4   1   79.09   11.81
 -15   4  -1   63.44   11.17
 -15   4  -1   79.32   11.16
 -15   5  -1  101.98   13.78
 -15   5   1  112.72   12.54
 -15   5  -1   86.46   12.33
 -15   5   1  116.97   15.30
 -15   6  -1   15.31    4.91
 -15   6   1   24.46    7.06
 -15   6  -1   13.34    4.54
 -15   6   1    7.63    3.41
 -15   7   1   26.67    7.09
 -15   7  -1   13.85    5.50
 -15   7  -1   19.27    6.13
 -15   7   1   24.02    7.24
 -15   8   1  116.53   13.44
 -15   8   1   92.94   14.50
 -15   8  -1   81.02   13.18
 -15   8  -1  107.96   15.29
 -15   9   1    3.29    2.56
 -15   9  -1    5.55    2.15
 -15   9   1    2.46    3.05
 -15   9  -1    3.84    3.38
 -15  10   1    8.63    5.63
 -15  10  -1    9.39    3.76
 -15  10  -1   10.97    3.72
 -15  11  -1   39.01    9.59
 -15  11  -1   70.72   13.45
 -15  11   1   52.58   12.10
 -15  11   1   49.07   10.14
 -15  12  -1   47.31   12.38
 -15  12  -1   32.30    8.70
 -15  12   1   46.23   10.08
 -15  12   1   30.64    9.42
 -11  16  -1   34.63    9.69
 -11  16   1   54.61   12.15
 -11  16   1   35.84    9.18
 -10  16  -1   25.54    7.38
 -10  16  -1   54.10   11.95
 -10  16   1   35.65    9.69
 -10  16   1   40.77   10.16
  -9  16   1   12.31    4.15
  -9  16  -1   20.19    6.52
  -9  16   1   13.81    5.36
  -9  16  -1    2.19    3.08
  -8  16  -1   14.50    5.02
  -8  16   1   23.16    6.41
 -16  -8   1    3.68    5.81
  -8  16  -1   20.68    6.78
 -16  -8   1   30.59    5.71
  -8  16   1   17.70    6.42
  -7  16  -1   44.53   10.95
 -16  -7  -1   16.33    8.15
  -7  16  -1   36.34    9.19
 -16  -7   1   33.72    7.04
  -7  16   1   42.64   10.83
  -7  16   1   30.88    8.03
 -16  -6  -1  105.33   10.58
 -16  -6   1  137.09   13.41
  -6  16   1   95.06   14.68
  -6  16   1  104.96   15.04
  -6  16  -1   96.97   15.50
 -16  -5   1   94.05    9.51
 -16  -5   1  105.97   11.45
  -5  16   1   88.11   14.01
  -5  16  -1  117.17   16.17
 -16  -5  -1   95.02   10.08
 -16  -4   1   34.22    6.42
 -16  -4   1   33.88    7.67
  -4  16  -1   50.66   11.25
  -4  16   1   45.00    9.55
 -16  -4  -1   34.80    6.98
 -16  -3   1   12.91    3.62
 -16  -3  -1    7.48    2.07
  -3  16   1   24.99    6.17
 -16  -3   1    5.44    1.70
 -16  -3  -1    5.78    2.59
 -16  -2   1    6.65    1.83
 -16  -2   1    7.20    3.01
  -2  16   1    6.44    5.28
 -16  -2  -1   15.30    3.27
 -16  -2  -1   20.23    4.98
 -16  -1   1   34.39    7.88
  -1  16  -1   51.96   17.30
 -16  -1  -1   32.00    7.09
 -16  -1  -1   39.80    7.22
 -16  -1   1   34.25    6.93
 -16   0   1    6.88    2.91
 -16   0  -1    3.93    2.86
 -16   0  -1    6.02    2.61
 -16   0   1    8.90    2.53
   0  16  -1    5.71    6.37
 -16   1  -1   46.84    8.19
 -16   1   1   45.66    9.12
 -16   1  -1   36.16    8.11
 -16   1   1   34.36    8.34
 -16   2   1    8.03    3.87
 -16   2  -1    4.89    2.04
 -16   2  -1   11.32    3.93
 -16   2   1   11.56    2.34
 -16   3  -1    6.51    3.16
 -16   3   1    9.86    3.81
 -16   3   1   11.53    4.57
 -16   3  -1   11.40    4.37
 -16   4   1   39.26    8.49
 -16   4  -1   32.59    8.36
 -16   4   1   29.50    8.11
 -16   4  -1   33.36    7.20
 -16   5   1  101.51   14.87
 -16   5   1   94.57   13.53
 -16   5  -1   91.85   12.87
 -16   5  -1  103.72   14.61
 -16   6  -1  101.48   13.78
 -16   6   1   97.14   14.75
 -16   6  -1  114.36   15.59
 -16   6   1   85.19   13.06
 -16   7   1   36.48    9.47
 -16   7   1   57.68   11.16
 -16   7  -1   30.64    7.57
 -16   7  -1   37.56    9.84
 -16   8  -1   13.79    6.18
 -16   8  -1   20.63    6.02
 -16   8   1   26.00    7.29
 -16   8   1   17.02    5.41
 -16   9  -1   13.80    5.27
 -16   9   1   15.04    5.37
 -16   9   1    9.19    2.60
 -16   9  -1   14.22    4.02
 -16  10   1   34.66   10.36
 -16  10   1   42.78    9.53
 -16  10  -1   42.33    9.78
 -16  10  -1   26.92    7.30
 -16  11  -1   18.18    6.06
 -16  11   1   29.61    9.20
 -16  11  -1   26.20    7.24
  -9  17  -1   11.51    4.37
  -9  17   1   16.57    7.12
   9 -17  -1   18.02    7.13
  -9  17   1   27.25    7.75
  -9  17  -1   18.71    6.50
  -8  17   1    9.34    3.57
  -8  17   1    5.33    3.57
  -8  17  -1   13.80    5.21
 -17  -8   1    6.09    5.44
  -8  17  -1    9.26    4.82
  -7  17   1   14.46    4.72
 -17  -7  -1   22.08    9.89
 -17  -7   1   17.22    2.92
  -7  17  -1   33.67    8.27
  -7  17   1   17.56    5.10
 -17  -6   1   73.69   11.58
  -6  17  -1   46.38   10.79
  -6  17   1   54.07   11.07
 -17  -5  -1   83.34    8.71
 -17  -5   1   84.46   12.44
  -5  17   1   76.39   13.26
  -5  17  -1   96.13   15.80
 -17  -4  -1   20.22    3.73
  -4  17   1    9.98    3.52
 -17  -4   1   19.64    4.45
 -17  -3   1    5.89    2.56
  -2  17   1   19.64    8.69
 -17  -2   1   22.85    4.36
 -17  -2  -1   21.65    5.24
 -17  -2   1   29.23    6.34
 -17  -1  -1   48.73    9.37
 -17  -1  -1   53.24    8.27
 -17  -1   1   58.90    9.36
 -17  -1   1   52.75   10.19
 -17   0   1   54.20   10.46
 -17   0  -1   69.66    7.92
   0  17  -1   30.42   13.35
 -17   0  -1   61.59   10.52
 -17   0   1   64.54   10.37
 -17   1  -1   43.15    8.83
 -17   1  -1   54.92    9.41
 -17   1   1   55.33   10.11
 -17   1   1   46.55    9.05
 -17   2   1   24.70    5.59
 -17   2  -1   26.95    6.70
 -17   2  -1   22.35    6.20
 -17   2   1   35.29    8.50
 -17   3  -1    7.21    2.03
 -17   3  -1   12.55    3.01
 -17   3   1    3.32    1.71
 -17   4  -1   13.67    4.61
 -17   4   1   18.08    5.25
 -17   4   1   26.99    8.28
 -17   4  -1    5.92    3.11
 -17   5  -1   91.97   14.00
 -17   5  -1   98.99   13.69
 -17   5   1  110.83   15.78
 -17   5   1   78.69   12.53
 -17   6  -1   61.37   11.67
 -17   6   1   58.58   11.74
 -17   6  -1   78.47   12.91
 -17   6   1   59.47   11.54
 -17   7   1   21.76    5.62
 -17   7   1    6.90    3.18
 -17   7  -1   12.92    4.91
 -17   7  -1   14.59    4.50
 -17   8  -1    7.58    3.59
 -17   8  -1   17.52    4.77
 -17   8   1   10.73    5.57
 -17   8   1    6.27    2.89
 -17   9   1    3.31    3.14
 -17   9  -1   31.34    8.82
 -17   9   1   11.97    4.13
 -17   9  -1   22.25    4.95
  -7  18   1   20.16    5.80
 -18  -7  -1   14.87    9.54
  -7  18  -1   11.09    3.27
  -6  18   1   51.15    9.41
 -18  -6   1   36.44    6.91
  -5  18   1   93.53   15.39
 -18  -5   1   84.70   12.42
 -18  -4   1    6.20    2.21
 -18  -4  -1    5.53    1.64
 -18  -3  -1   10.95    1.96
 -18  -2   1   42.06    8.98
 -18  -2   1   25.44    5.33
 -18  -2  -1   36.61    8.15
 -18  -1  -1   18.39    4.42
 -18  -1   1   12.43    2.65
 -18  -1   1   28.43    6.27
 -18   0  -1   98.71   13.46
 -18   0   1  105.72   10.98
 -18   0  -1  123.76   11.71
 -18   0   1   98.86   14.06
 -18   1  -1   18.51    4.50
   1  18  -1   17.49   10.29
 -18   1   1   21.31    5.02
 -18   1   1   25.69    5.71
 -18   1  -1    9.61    3.21
 -18   2  -1   26.36    5.72
 -18   2  -1   41.70    9.48
 -18   2   1   27.73    6.07
 -18   2   1   42.17    9.05
 -18   3   1    9.91    3.96
 -18   3  -1   13.60    2.96
 -18   3   1   14.57    3.79
 -18   3  -1   10.39    2.79
 -18   4  -1    3.54    2.62
 -18   4   1    1.97    2.19
 -18   4   1    6.20    2.09
 -18   4  -1   11.98    4.03
 -18   5   1   84.62   14.68
 -18   5  -1   93.93   13.58
 -18   5   1   80.82   12.92
 -18   5  -1   84.72   14.01
 -18   6   1   35.93    7.59
 -18   6  -1   53.15   10.37
 -18   6  -1   43.62   10.12
 -18   6   1   60.29   11.89
 -18   7   1    6.90    3.80
 -18   7   1    2.99    2.32
 -18   7  -1    0.64    2.13
 -18   7  -1    8.93    2.80
 -19  -4   1   11.14    3.37
 -19  -3   1   28.72    6.03
 -19  -3  -1   58.27    9.39
 -19  -2   1   72.61   11.69
 -19  -2  -1   91.95   10.33
 -19  -1  -1   12.59    2.94
 -19  -1   1    6.49    2.72
 -19   0  -1   -0.80    1.95
 -19   0   1   10.19    3.36
 -19   0   1    6.49    2.10
 -19   1   1   12.54    2.44
 -19   1   1   15.13    4.57
 -19   1  -1   14.86    3.53
   1  19  -1   22.16   10.10
 -19   2   1   79.08   13.33
 -19   2  -1   89.90   13.83
 -19   2  -1   81.85   11.79
 -19   2   1   88.52   13.00
   2  19  -1  113.87   27.02
 -19   3   1   35.15    7.88
 -19   3   1   32.30    7.50
 -19   3  -1   64.41   10.55
 -19   3  -1   51.33    9.62
 -19   4  -1   17.55    3.75
 -19   4   1   29.33    6.49
 -19   4   1   27.21    6.24
 -19   4  -1   23.71    5.43
   0   0  -2  -11.24    1.06
   0   0  -2  -13.56    1.92
   0   0   2  -10.65    0.90
  -1   0  -2 8804.57   97.12
   0  -1  -2 8685.25   79.14
   0   1  -2 8807.38   80.10
  -1   0  -2 8621.93   94.92
   1   0  -2 8473.41   79.29
   1   0   2 8497.65   86.36
  -1   1  -2  402.66   10.10
   1  -1   2  395.20    9.93
   1   1  -2  410.96   11.54
   1  -1  -2  411.04   11.35
  -1  -1  -2  409.22   10.66
  -1   1  -2  402.82   10.69
   1   1   2  404.96    8.66
   1  -1  -2  397.05    8.49
   1  -1   2  407.30   10.39
  -1   1  -2  403.76   10.47
  -1   1   2  410.55   10.09
   1  -1   2  382.21    9.57
  -1   2  -2   53.92    4.95
  -2  -1  -2   59.57    2.63
  -1   2   2   62.75    4.54
  -1   2  -2   46.95    5.28
   1  -2  -2   61.28    4.60
   2   1   2   64.68    3.13
   2   1  -2   60.24    5.30
  -2  -1  -2   58.85    4.85
   1  -2   2   52.86    5.33
  -2  -1  -2   62.56    2.97
   2   1   2   64.09    2.75
  -1   2   2   57.58    4.97
   1  -2   2   66.12    5.15
   0   2   2   33.82    3.46
  -2   0  -2   36.41    4.02
   0   2   2   29.60    2.77
   2   0  -2   28.50    4.20
   0  -2  -2   29.22    2.97
   2   0   2   32.13    3.39
  -2   0  -2   30.87    3.16
   2   0   2   32.46    3.18
  -2   0  -2   31.77    4.22
  -2   0  -2   29.11    3.04
   2  -1  -2   65.06    5.18
  -2   1  -2   61.14    4.90
  -2   1  -2   58.49    4.59
  -2   1  -2   66.85    5.94
  -2   1  -2   58.29    4.33
   2  -1   2   64.30    5.50
   1   2   2   61.18    2.65
   2  -1   2   58.69    4.30
   2  -1  -2   62.33    4.56
  -2   1   2   53.42    5.46
   2  -2   2  929.37   19.90
   2  -2  -2  905.13   17.41
  -2   2   2  925.63   17.63
   2  -2   2  922.44   17.28
   2  -2  -2  946.90   18.00
  -2   2  -2  891.13   17.73
  -2   2  -2  919.64   17.99
  -3  -2  -2 2119.80   31.12
  -3  -2  -2 2076.65   34.66
  -3  -2  -2 2183.41   26.10
  -2   3   2 2120.29   30.66
   2  -3  -2 2107.67   31.86
  -2   3  -2 2162.49   32.50
  -2   3  -2 2111.28   32.12
  -2   3   2 2145.58   29.61
   2  -3   2 2167.62   35.23
   2  -3   2 2158.27   30.82
  -3  -1  -2 1546.87   20.10
   3   1  -2 1609.20   25.52
   3   1   2 1613.64   20.98
  -1   3   2 1566.65   23.28
  -3  -1  -2 1592.72   20.71
   3   1   2 1616.44   20.60
   3   1   2 1609.08   31.00
  -1   3  -2 1535.88   26.59
  -1   3   2 1603.68   22.33
   1  -3  -2 1611.48   24.00
   1  -3   2 1579.72   25.66
   3   0   2  269.06    7.99
  -3   0  -2  262.27    7.36
  -3   0  -2  262.71    7.86
  -3   0  -2  275.98    7.57
   0   3   2  254.48    7.33
   0  -3  -2  263.64    7.53
   0  -3  -2  269.30    6.91
   3   0  -2  259.34    9.23
  -3   0  -2  254.89   10.37
   3   0   2  267.32    7.56
   0   3   2  261.54    6.91
   3  -1   2 1631.60   23.11
   3  -1  -2 1490.67   24.61
  -3   1   2 1559.54   26.55
  -1  -3  -2 1580.47   19.93
   3  -1   2 1612.91   28.17
  -1  -3  -2 1636.70   19.91
   3  -1  -2 1542.73   24.04
  -3   1  -2 1516.14   22.48
  -3   1  -2 1571.65   21.32
   1   3   2 1556.01   20.24
  -3   1  -2 1573.90   23.44
   3  -2  -2 2165.09   29.51
   3  -2   2 2127.55   34.83
  -3   2  -2 2118.43   30.73
   3  -2  -2 2160.33   32.18
  -3   2  -2 2100.40   30.24
   3  -2   2 2200.07   30.06
  -3   2   2 2147.89   33.10
  -3   2   2 2166.36   32.19
  -2  -3  -2 2162.89   31.47
  -3   3  -2    8.37    2.70
   3  -3   2    9.63    3.46
  -3   3   2    6.24    2.82
  -3   3   2    7.01    2.97
  -3   3  -2   12.24    3.39
   3  -3  -2    3.33    2.75
  -3   3  -2    6.81    2.82
   3  -4   2  162.61   10.68
  -3   4  -2  127.86    8.34
  -4  -3  -2  132.06   10.16
   3  -4  -2  147.03    9.45
  -3   4   2  138.23    8.28
  -3   4  -2  131.67    8.52
  -4  -3  -2  144.00    6.11
  -3   4   2  140.13    8.39
  -4  -2  -2  946.60   16.22
  -4  -2  -2  891.53   13.95
  -2   4   2  880.15   19.10
  -4  -2  -2  878.20   24.83
  -2   4  -2  900.56   21.52
  -2   4  -2  849.84   20.92
   2  -4   2  903.73   23.70
  -2   4   2  911.16   18.75
  -1   4   2 1559.35   23.44
   1  -4  -2 1601.08   24.91
  -1   4   2 1559.68   24.34
  -4  -1  -2 1549.90   20.92
  -4  -1  -2 1551.58   22.47
  -1   4  -2 1540.16   28.43
   4   1  -2 1657.65   26.63
  -1   4  -2 1565.78   28.96
   0   4   2  955.96   16.22
   4   0   2 1004.66   17.50
   0  -4  -2 1023.61   17.16
   4   0  -2  985.81   19.06
   0   4   2  951.25   16.63
  -4   0  -2  980.36   17.95
  -4   0  -2  972.17   16.79
  -4   0   2  981.98   22.74
  -1  -4  -2 1561.61   20.53
   4  -1   2 1559.75   30.34
  -1  -4  -2 1626.56   20.41
   1   4   2 1605.07   21.75
   4  -1  -2 1608.60   24.82
  -4   1   2 1587.75   29.12
  -4   1  -2 1581.69   20.93
   4  -1   2 1633.69   24.86
  -4   1  -2 1577.07   25.22
  -4   1  -2 1511.23   23.91
  -4   2  -2  929.79   20.04
  -4   2  -2  909.27   23.50
  -4   2   2  897.19   21.90
   4  -2  -2  909.64   17.71
   4  -2   2  913.49   23.48
   4  -2  -2  849.28   20.85
  -2  -4  -2  919.75   13.44
  -4   2  -2  908.75   19.17
  -4   2   2  886.14   21.20
  -4   2  -2  935.15   15.51
  -2  -4  -2  926.80   14.24
  -4   3  -2  145.87    8.58
   4  -3  -2  145.27    9.27
  -3  -4   2  154.89   11.74
  -4   3  -2  140.76    8.18
   4  -3   2  143.74    9.88
  -4   3  -2  160.19    9.94
  -3  -4  -2  149.31    4.58
  -4   3   2  145.09    9.07
  -4   3   2  137.51    8.62
  -4   4  -2  331.30   15.43
   4  -4  -2  343.14   15.00
  -4   4  -2  329.35   13.41
  -4   4   2  308.00   13.09
  -4   4  -2  321.53   13.54
  -4   4   2  323.21   13.51
   4  -4   2  319.90   15.59
  -4   5   2   25.57    5.10
   4  -5  -2   31.63    6.23
  -4   5   2   28.56    7.82
  -5  -4  -2   27.90    3.62
   4  -5   2   31.89    6.40
  -4   5   2   27.78    5.34
  -4   5  -2   23.76    5.54
  -4   5  -2   29.20    5.42
  -3   5  -2    5.16    3.54
  -3   5  -2    1.04    2.98
  -5  -3  -2    2.62    1.76
   3  -5  -2    0.78    3.43
   3  -5   2    4.17    3.37
  -3   5   2    1.44    2.72
  -3   5   2    1.42    2.72
  -2   5   2  921.53   20.19
  -5  -2  -2  946.55   18.46
  -2   5  -2  910.03   23.58
  -2   5   2  933.14   20.89
  -5  -2  -2  902.06   15.89
  -5  -1  -2  269.79    9.73
   5   1  -2  264.88   10.19
  -1   5   2  254.94    9.98
  -5  -1  -2  265.85    8.56
  -1   5  -2  272.09   12.62
  -5  -1   2  268.49   12.89
  -1   5   2  254.94    9.74
   5   0   2   21.01    3.28
   0  -5  -2   15.66    2.53
   5   0  -2   10.39    2.73
  -5   0  -2   12.83    2.69
  -5   0   2   10.14    3.61
   5   0   2   13.09    4.59
   0   5   2   15.86    3.02
  -5   0  -2   10.70    2.93
  -5   0  -2   11.98    2.94
   0   5   2   14.66    2.96
  -5   1  -2  253.90    9.84
   1   5   2  269.43    8.92
   5  -1  -2  269.79    9.44
  -5   1  -2  243.93   10.24
  -5   1  -2  264.98    6.07
  -1  -5  -2  273.72    8.32
  -5   1  -2  267.22   13.00
  -5   1   2  266.06   12.64
  -5   2  -2  917.06   20.52
  -5   2   2  897.32   23.49
   5  -2  -2  885.17   23.57
  -5   2  -2  980.52   26.44
  -2  -5  -2  951.60   15.37
  -5   2  -2  942.39   14.96
   5  -2  -2  926.06   17.84
  -5   2  -2  914.06   21.33
  -5   2   2  916.79   23.37
   5  -2   2  895.14   25.50
   5  -3  -2    2.88    3.30
  -5   3   2    1.74    3.16
  -5   3   2    1.67    2.90
  -3  -5  -2    5.98    1.33
  -5   3  -2    7.28    3.55
  -5   3  -2    1.09    2.40
  -5   3  -2    7.65    2.86
   5  -3   2    1.35    2.71
  -5   4  -2   38.83    6.32
  -5   4   2   27.53    5.41
  -5   4  -2   27.86    5.17
  -4  -5   2   31.79    7.99
   5  -4   2   29.61    6.20
  -5   4  -2   31.33    5.61
   5  -4  -2   28.77    5.91
  -4  -5  -2   31.43    2.52
  -5   4   2   29.19    5.56
  -5   5  -2    2.87    2.76
  -5   5   2    2.49    2.71
  -5   5  -2    9.03    3.63
   5  -5   2    4.17    2.87
   5  -5  -2   10.47    3.75
  -5   5   2    6.98    3.63
  -5   6  -2   82.28    8.15
  -5   6   2   69.22    7.54
  -5   6   2   74.76    7.86
   5  -6  -2   75.37    8.54
  -6  -5  -2   74.37    5.60
  -5   6  -2   71.02    7.89
   5  -6   2   95.02    9.36
  -6  -4  -2   82.28    5.75
  -4   6  -2   63.40    7.37
  -4   6   2   50.99   10.34
  -6  -4  -2   56.08    9.72
   4  -6  -2   73.81    8.84
  -4   6   2   64.71    7.06
  -4   6   2   63.53    6.96
   4  -6   2   69.88    8.10
  -4   6  -2   70.55    7.73
  -3   6   2   13.28    4.12
  -6  -3  -2   17.62    2.70
   3  -6   2   13.54    4.46
  -6  -3  -2   16.56    3.16
  -3   6   2   15.19    4.26
  -3   6  -2   13.13    4.27
  -3   6  -2   13.16    4.46
  -2   6   2  971.17   22.67
  -2   6  -2  958.93   26.10
  -6  -2  -2  987.90   18.55
  -2   6  -2  966.37   25.96
  -2   6   2  949.21   22.10
   6   2  -2  998.30   22.01
  -6  -2  -2 1027.44   21.36
  -1   6  -2  557.69   28.02
   6   1  -2  559.57   15.51
  -6  -1  -2  543.50   15.44
  -1   6   2  523.84   15.54
  -1   6   2  537.41   15.53
  -6  -1  -2  545.63   13.91
  -6  -1   2  565.99   20.04
  -1   6  -2  554.42   19.47
  -6   0  -2  895.60   20.79
   0   6   2  895.83   19.79
  -6   0  -2  876.60   19.02
   0   6   2  903.14   19.56
  -6   0  -2  937.44   27.00
   6   0  -2  905.70   18.76
  -6   0   2  873.11   24.53
  -6   1  -2  515.26   15.36
   1   6   2  538.93   14.54
  -6   1  -2  538.49   16.63
  -6   1  -2  566.30   20.84
  -1  -6  -2  528.52   13.27
  -6   1   2  560.62   19.39
   6  -1  -2  554.36   13.81
  -6   2   2  963.71   25.81
   6  -2  -2  968.55   27.00
  -6   2  -2 1012.20   28.69
  -2  -6  -2  995.10   17.62
  -6   2  -2  958.93   22.40
   6  -2  -2  969.76   18.21
  -6   2   2  995.98   26.28
  -6   2  -2  983.04   23.80
  -6   2  -2  986.97   14.38
   6  -2   2  925.78   27.72
  -6   3  -2   16.54    4.41
  -6   3  -2   15.09    3.28
  -6   3  -2   15.17    2.15
  -6   3   2   11.73    4.51
  -3  -6  -2   12.05    1.98
   6  -3  -2   15.86    4.92
  -6   3   2   14.39    4.65
   6  -3  -2   16.88    4.93
   6  -3   2   16.68    4.35
  -6   3  -2   16.97    4.31
  -4  -6  -2   60.74    3.84
  -6   4   2   63.81    7.51
   6  -4  -2   61.32    8.07
  -6   4   2   67.84    7.36
  -6   4  -2   64.22    7.06
   6  -4   2   70.38    8.89
  -6   4  -2   60.89    6.71
  -6   5  -2   78.06    7.53
  -6   5  -2   84.65    8.09
   6  -5   2   81.76    8.72
  -6   5   2   70.02    7.69
  -6   5   2   74.98    8.17
  -5  -6  -2   81.68    4.66
   6  -5  -2   72.87    8.41
  -6   6  -2   95.41    8.64
  -6   6   2   70.36    7.86
   6  -6  -2   90.02    9.35
  -6  -6   2   82.69   12.79
  -6   6  -2  102.09    9.30
   6  -6   2   90.11    9.60
  -6   6   2   82.53    8.65
   6  -6  -2   77.34   10.10
  -6   7   2   21.23    5.80
  -7  -6  -2   31.31    4.56
  -6   7  -2   27.71    6.01
   6  -7  -2   38.96    7.91
  -6   7   2   27.70    6.39
   6  -7   2   38.87    8.04
  -6   7  -2   21.12    6.00
   5  -7   2   28.23    6.61
  -5   7  -2   21.55    5.83
   5  -7  -2   29.02    6.56
  -5   7   2   30.81    6.05
  -5   7  -2   33.34    6.50
  -7  -5  -2   24.64    3.97
  -7  -5  -2   21.72    7.58
  -5   7   2   29.42    6.13
  -7  -4  -2  233.16   10.64
  -4   7   2  227.78   12.73
  -4   7   2  216.20   12.16
   4  -7  -2  216.55   14.27
  -4   7  -2  217.45   13.68
   4  -7   2  230.10   15.17
  -4   7  -2  207.00   13.21
   3  -7   2  330.31   18.06
  -3   7   2  290.86   13.67
  -3   7   2  291.27   13.56
  -3   7  -2  287.97   15.28
  -3   7  -2  307.68   15.74
  -7  -3  -2  306.47   10.48
  -7  -3  -2  302.28   12.01
  -7  -2  -2  311.94   10.87
  -7  -2   2  343.13   16.50
   7   2  -2  316.30   12.41
  -7  -2  -2  320.22   12.52
  -2   7   2  310.99   13.29
  -2   7   2  316.15   13.60
  -2   7  -2  312.87   15.84
  -2   7  -2  310.13   15.65
   7   1  -2  371.34   12.66
  -1   7   2  358.83   13.67
  -7  -1   2  337.21   16.20
  -1   7   2  345.95   13.34
  -1   7  -2  383.27   25.02
  -1   7  -2  347.44   16.36
  -7  -1  -2  344.87   13.23
  -7  -1  -2  344.60   11.89
   0   7   2   29.16    4.62
  -7   0   2   36.30    6.16
  -7   0  -2   44.32    6.78
   7   0  -2   28.20    3.08
  -7   0  -2   30.97    4.87
  -7   0  -2   27.87    4.13
   0   7   2   31.58    4.69
   7  -1  -2  352.14   10.80
  -7   1  -2  355.67   14.35
  -7   1  -2  361.68   13.63
  -7   1  -2  384.30   18.23
  -7   1   2  362.48   16.40
   1   7   2  362.85   12.97
  -7   2   2  300.68   15.25
  -7   2  -2  319.11   13.48
   7  -2  -2  311.68    9.56
  -7   2   2  302.29   15.04
  -7   2  -2  319.24   14.13
  -7   3  -2  301.16    7.11
   7  -3   2  299.06   16.88
  -7   3   2  322.83   15.83
  -3  -7  -2  307.80    9.74
  -7   3   2  314.77   15.49
   7  -3  -2  309.61   16.42
  -7   3  -2  302.25   13.71
  -7   3  -2  321.76   14.68
   7  -4  -2  207.16   13.80
  -7   4   2  228.75   13.56
   7  -4   2  236.18   15.20
  -7   4   2  224.40   13.43
  -4  -7  -2  232.52    8.49
  -7   4  -2  243.90   13.28
  -7   4  -2  215.74   12.17
  -7   5  -2   26.52    5.56
   7  -5  -2   28.45    6.48
  -5  -7  -2   22.64    2.44
  -7   5   2   27.52    6.12
  -7   5  -2   29.77    6.02
  -7   5   2   31.11    6.36
   7  -5   2   17.91    4.98
  -7   6  -2   28.45    5.85
   7  -6   2   41.43    8.26
  -6  -7  -2   33.43    2.97
  -7   6   2   29.43    6.57
  -7   6   2   34.66    7.12
   7  -6  -2   23.08    6.34
  -7   6  -2   33.50    6.88
   7  -7   2    2.17    2.53
   7  -7  -2    6.03    3.25
  -7   7   2   -2.06    2.11
  -7   7   2    2.96    3.59
  -7   7  -2   -2.09    1.66
  -7   7  -2    0.46    3.15
  -7   8  -2  190.49   14.68
   7  -8   2  185.08   15.57
  -8  -7   2  174.91   18.05
  -7   8   2  164.48   13.18
  -7   8  -2  180.84   13.76
   7  -8  -2  181.84   15.66
   7  -8  -2  188.04   15.48
  -8  -7  -2  183.20   10.70
  -7   8   2  183.82   13.84
  -6   8  -2   55.92    9.05
  -6   8   2   50.90    8.05
   6  -8   2   53.08    9.33
  -6   8  -2   48.59    8.61
   6  -8  -2   55.23    9.29
  -8  -6  -2   55.37    5.56
  -6   8   2   52.08    8.22
  -5   8  -2  155.99   12.88
  -8  -5  -2  167.45   16.58
   5  -8   2  156.46   13.49
   5  -8  -2  163.94   13.82
  -5   8  -2  159.68   12.52
  -5   8   2  165.38   12.03
  -8  -5  -2  163.20    9.63
  -5   8   2  144.78   11.28
   4  -8  -2  102.60   10.45
  -4   8  -2   99.10    9.77
  -8  -4  -2  100.60    7.36
  -4   8   2   94.87    9.01
  -4   8   2   93.47    8.69
   4  -8   2  106.69   10.73
  -4   8  -2  105.13   10.45
  -8  -4  -2  107.36    6.49
   3  -8   2   68.77    9.69
  -3   8   2   66.72    6.92
  -3   8  -2   67.84    9.16
  -8  -3  -2   60.73    5.66
  -3   8  -2   65.65    9.00
  -8  -3  -2   65.76    5.05
  -3   8   2   60.75    7.55
  -8  -3   2   74.33    8.08
  -2   8  -2  160.87   12.01
  -2   8  -2  170.88   12.33
  -8  -2   2  161.48   11.75
  -2   8   2  160.88   10.21
  -8  -2  -2  166.96    9.63
  -8  -2  -2  158.79    8.27
  -2   8   2  157.99   10.10
   8   2  -2  159.15    8.80
  -8  -1   2    3.43    2.22
   8   1  -2    5.65    1.54
  -1   8  -2    2.76    3.31
  -8  -1  -2    8.01    2.40
  -1   8   2   -1.43    1.78
  -1   8  -2    3.13    4.38
  -8  -1  -2    5.45    1.94
  -8  -1  -2    2.22    0.93
  -1   8   2    2.05    2.07
  -8   0  -2   59.96    5.48
   8   0  -2   64.03    4.59
   0   8   2   64.36    6.25
   0   8   2   54.13    5.85
  -8   0  -2   69.55    6.52
  -8   0   2   55.98    7.83
  -8   1  -2    4.71    2.40
   8  -1  -2    6.49    1.40
  -8   1   2    3.11    2.56
  -8   1   2    2.51    2.15
  -8   1  -2    2.86    1.85
   1   8   2    2.78    2.14
  -8   2  -2  169.26   10.39
  -8   2   2  163.06   11.68
  -8   2  -2  155.07   10.41
  -8   2   2  164.97   11.50
  -8   3   2   69.00    9.01
  -8   3  -2   65.60    6.86
   8  -3  -2   69.40    9.40
  -8   3   2   59.96    7.95
   8  -3   2   64.48    9.12
  -8   3  -2   70.25    7.42
  -8   4  -2  107.40    9.26
   8  -4  -2  102.01   10.40
  -8   4   2  110.36    9.85
  -8   4  -2  104.52    4.45
  -8   4  -2  107.50    8.94
  -8   4   2   91.77    9.28
   8  -4   2   87.54   10.01
   8  -5   2  172.84   13.94
   8  -5  -2  174.58   13.90
  -8   5  -2  160.01   11.38
  -8   5  -2  169.85   12.30
  -8   5   2  152.03   12.22
  -8   5   2  173.50   12.92
   8  -6  -2   49.69    9.00
  -8   6   2   69.00    9.39
  -8   6  -2   53.51    7.88
  -8   6  -2   62.29    8.81
  -8   6   2   63.18    9.26
   8  -6   2   48.38    8.91
   8  -7  -2  187.45   15.54
   8  -7   2  187.37   15.90
  -8   7   2  191.31   14.59
  -8   7   2  175.59   13.77
  -8   7  -2  195.37   13.78
  -8   7  -2  179.06   13.62
  -8   8  -2   75.90   10.13
  -8   8  -2   66.85   10.61
   8  -8  -2   59.60   10.51
  -8   8   2   59.81    9.66
   8  -8   2   72.08   11.67
  -8   8   2   64.90    9.95
  -8   9   2    5.19    4.26
   8  -9  -2   12.28    5.01
  -8   9  -2    3.35    2.54
  -8   9  -2    1.29    3.69
  -9  -8  -2    6.75    2.10
  -8   9   2    3.05    3.40
   8  -9   2    2.21    2.30
  -7   9  -2  160.13   14.25
  -7   9   2  141.78   12.79
  -9  -7  -2  148.44    9.99
  -7   9  -2  150.16   13.50
  -7   9   2  152.17   12.76
   7  -9   2  154.99   14.65
   7  -9  -2  148.43   14.34
   6  -9   2  117.54   12.42
   6  -9  -2  124.01   12.73
  -6   9   2  112.12   10.80
  -6   9  -2  111.09   11.72
  -9  -6  -2  107.81    8.27
  -6   9  -2  108.73   11.45
  -6   9   2  124.67   11.62
  -5   9   2  367.47   18.46
  -9  -5  -2  353.27   15.18
  -5   9  -2  373.11   20.17
   5  -9  -2  335.62   20.32
  -5   9   2  380.96   18.78
  -5   9  -2  370.48   20.08
   5  -9   2  418.63   23.66
  -9  -4  -2   77.45    6.72
   4  -9  -2   73.38   10.50
  -4   9   2   74.71    8.13
  -9  -4  -2   73.58    5.67
  -4   9   2   70.67    8.09
  -4   9  -2   71.18   10.07
  -9  -4   2   72.25    8.38
   4  -9   2   74.21   10.99
  -4   9  -2   77.10   10.11
  -3   9  -2  250.65   16.22
  -3   9   2  262.04   14.49
  -9  -3  -2  281.37   13.39
  -3   9   2  277.44   14.62
  -9  -3  -2  265.39   11.43
   9   3  -2  266.99   12.48
  -3   9  -2  266.15   16.65
  -9  -3   2  291.44   16.76
   9   2  -2   55.96    4.96
  -2   9  -2   54.04    8.66
  -2   9   2   59.44    7.62
  -2   9   2   50.98    7.14
  -9  -2  -2   53.10    4.95
  -9  -2  -2   67.04    6.50
  -9  -2   2   52.15    7.96
  -9  -1   2  126.32   10.68
  -1   9  -2  111.93   10.71
  -1   9   2  112.38    9.09
  -1   9  -2  123.86   18.27
   9   1  -2  114.01    6.79
  -9  -1  -2  127.15    9.03
  -9  -1  -2  129.38    8.28
  -1   9   2  120.87    9.29
  -9   0  -2   12.93    3.41
  -9   0  -2   11.76    3.08
   9   0  -2    6.01    1.63
  -9   0   2    7.62    3.22
   0   9   2    9.14    3.52
  -9   1  -2  107.51    8.93
   1   9   2  121.38    8.81
  -9   1  -2  101.47    7.94
   9  -1  -2  125.65    5.81
  -9   1   2  130.81   10.56
  -9   1   2  122.98   10.85
  -9   2  -2   52.48    6.09
  -9   2   2   52.58    7.75
  -9   2   2   60.41    8.52
  -9   2  -2   58.32    6.72
  -9   3   2  260.73   15.68
  -9   3  -2  294.30   14.86
  -9   3  -2  275.91   15.14
  -9   3   2  263.18   15.40
  -9   4  -2   73.45    7.71
   9  -4   2   65.66    9.98
  -9   4   2   85.16   10.63
  -9   4  -2   73.14    8.01
  -9   4   2   68.13    8.98
   9  -4  -2   75.76   10.45
  -9   5  -2  401.23   18.86
   9  -5  -2  355.94   21.05
  -9   5  -2  396.10   19.43
  -9   5   2  344.89   18.98
  -9   5  -2  369.19    9.68
  -9   5   2  368.16   19.01
   9  -5   2  358.22   21.80
  -9   6  -2  121.28   10.85
  -9   6   2  117.08   11.66
  -9   6  -2  129.13   11.41
   9  -6   2  123.68   12.68
  -9   6   2  128.77   11.90
   9  -6  -2  129.49   13.24
   9  -7   2  168.41   15.29
  -9   7  -2  146.85   12.26
  -9   7   2  155.95   13.60
  -9   7  -2  147.20   12.70
  -9   7   2  140.37   13.04
   9  -7  -2  158.26   14.79
  -9   8  -2   -0.75    1.78
  -9   8   2    3.65    3.86
  -9   8  -2    3.02    2.80
  -9   8   2    6.71    4.99
   9  -8   2   12.69    3.56
   9  -8  -2   22.18    6.21
  -9   9  -2   60.14   10.83
  -9  -9  -2   66.50    6.54
  -9   9   2   68.35   10.88
  -9   9   2   62.54   10.59
  -9   9  -2   51.60    9.54
   9  -9  -2   51.72   10.71
  -9  10  -2   33.78    8.10
  -9  10  -2   46.09    9.79
  -9  10   2   41.87    9.10
   9 -10  -2   49.57   10.25
  -9  10   2   37.77    8.90
 -10  -9  -2   42.07    6.50
  -8  10  -2  290.87   19.87
   8 -10  -2  301.12   21.65
  -8  10   2  283.59   18.81
 -10  -8  -2  312.03   15.70
   8 -10  -2  294.24   21.58
  -8  10   2  293.83   19.09
  -8  10  -2  273.89   19.35
   7 -10  -2    7.46    3.70
  -7  10  -2    7.29    4.68
   7 -10   2    7.65    3.17
  -7  10   2    0.51    2.80
  -7  10   2    7.33    4.50
 -10  -7  -2    3.66    1.60
  -7  10  -2    2.57    3.57
  -6  10   2  261.31   16.84
   6 -10   2  245.45   19.02
  -6  10  -2  264.31   18.34
 -10  -6  -2  255.76   13.60
  -6  10  -2  237.83   17.38
  -6  10   2  269.98   17.27
   6 -10  -2  247.38   18.96
 -10  -6  -2  263.51   23.09
  -5  10   2  542.70   23.45
   5 -10  -2  499.86   26.40
  -5  10   2  527.35   23.05
 -10  -5  -2  522.18   19.64
   5 -10   2  545.65   28.21
 -10  -5   2  526.40   24.43
  -5  10  -2  485.67   24.27
  -5  10  -2  513.08   25.09
 -10  -5  -2  543.03   17.28
  -4  10  -2   41.08    8.82
  -4  10  -2   31.03    7.94
 -10  -4  -2   36.46    4.07
  -4  10   2   39.86    7.58
 -10  -4   2   36.48    7.48
   4 -10  -2   27.44    6.80
   4 -10   2   34.58    7.69
 -10  -4  -2   37.40    5.72
  -4  10   2   32.57    7.04
  -3  10  -2   81.88   11.00
 -10  -3   2   88.54    9.36
 -10  -3  -2   76.01    7.25
  -3  10  -2   99.74   12.08
  -3  10   2   82.56    8.80
  -3  10   2   83.51    8.89
 -10  -3  -2   78.53    6.45
  10   3  -2   70.98    6.14
  -2  10   2   21.51    5.53
 -10  -2  -2   17.66    4.05
 -10  -2   2   25.87    6.05
  -2  10   2   22.16    5.30
 -10  -2  -2   16.82    3.76
  10   2  -2   22.63    3.71
  -2  10  -2   16.72    5.93
 -10  -1  -2   26.48    5.39
 -10  -1  -2   18.19    4.09
 -10  -1   2   30.73    6.94
  -1  10   2   27.25    5.57
  -1  10  -2   25.39   10.27
  -1  10   2   30.05    6.14
  10   1  -2   24.90    2.74
   0  10   2   74.72    7.76
 -10   0  -2   84.62    8.05
  10   0  -2   78.68    4.84
 -10   0  -2   79.86    7.05
 -10   0   2   82.05    9.02
 -10   0   2   70.44    8.05
 -10   1   2   24.01    6.01
 -10   1  -2   29.43    5.85
   1  10   2   27.56    5.49
 -10   1  -2   30.50    5.42
 -10   1   2   32.11    6.61
  10  -1  -2   25.90    2.08
 -10   2  -2   27.83    5.61
 -10   2  -2   21.40    5.40
 -10   2   2   27.27    6.11
 -10   2   2   10.38    4.02
 -10   3   2   92.39    9.60
 -10   3  -2   78.78    8.60
 -10   3  -2   74.88    7.74
 -10   3   2   71.41    8.30
 -10   4   2   38.95    7.48
 -10   4   2   43.47    8.33
 -10   4  -2   39.19    7.27
 -10   4  -2   33.53    6.46
  10  -4   2   31.99    7.27
 -10   5   2  510.45   23.45
  10  -5   2  487.82   31.07
  10  -5   2  528.42   27.34
 -10   5  -2  526.40   23.48
 -10   5   2  527.39   24.55
  10  -5  -2  550.67   27.42
 -10   5  -2  547.43   23.16
  10  -6  -2  259.59   19.21
 -10   6  -2  263.24   16.45
  10  -6   2  272.47   20.12
 -10   6  -2  239.10   16.31
 -10   6   2  256.56   17.79
 -10   6   2  281.85   17.69
 -10   7   2    1.38    3.86
  10  -7   2    5.40    3.97
  10  -7  -2   12.25    4.09
 -10   7   2    3.67    3.90
 -10   7  -2   15.51    4.72
 -10   7  -2    2.74    2.26
 -10   8  -2  312.54   19.35
 -10   8   2  269.60   18.85
  10  -8  -2  313.04   22.39
 -10   8   2  291.61   19.43
 -10   8  -2  283.86   19.13
 -10   9  -2   36.70    8.53
  10  -9  -2   45.08    9.76
 -10   9  -2   51.69   10.05
 -10   9   2   53.25   10.15
 -10   9   2   44.78    9.51
 -10  10  -2    4.13    2.88
 -10  10  -2    4.86    4.02
 -10 -10  -2    0.15    1.09
  10 -10  -2   11.61    4.65
 -10  10   2   10.84    4.72
 -10  11   2    9.20    4.57
 -10  11   2   10.95    5.10
  10 -11  -2    0.38    2.18
 -10  11  -2    2.47    3.01
 -10  11  -2    2.17    2.08
  -9  11   2   51.20   10.25
  -9  11  -2   37.26    8.98
  -9  11  -2   33.99    8.59
  -9  11   2   45.88    9.74
 -11  -9  -2   45.89    6.77
   9 -11  -2   35.01    8.32
  -8  11   2  215.22   16.89
 -11  -8   2  200.74   24.52
   8 -11  -2  219.28   19.05
  -8  11   2  225.75   17.18
   8 -11  -2  232.52   19.63
  -8  11  -2  216.59   18.12
  -8  11  -2  216.85   17.90
 -11  -8  -2  223.65   13.58
  -7  11  -2   29.60    7.77
   7 -11  -2   37.11    8.89
  -7  11  -2   31.80    8.19
  -7  11   2   26.42    6.84
  -7  11   2   31.61    8.04
 -11  -7  -2   27.81    5.11
 -11  -7   2   24.55    6.58
  -6  11  -2  194.70   16.47
  -6  11   2  159.85   13.94
   6 -11   2  183.67   16.93
 -11  -6  -2  178.57    9.83
  -6  11   2  196.78   15.02
  -6  11  -2  162.74   15.23
   6 -11  -2  183.45   16.72
 -11  -6  -2  191.54   23.21
 -11  -6   2  177.82   14.55
 -11  -6  -2  187.23   11.97
 -11  -5  -2   68.51    5.86
  -5  11  -2   67.22   11.02
 -11  -5  -2   68.00    6.81
  -5  11   2   73.19   10.11
  -5  11   2   87.36   10.11
   5 -11   2   62.17   11.29
   5 -11  -2   61.09   10.97
 -11  -5   2   66.67   10.08
  -5  11  -2   58.17   10.93
 -11  -4  -2  358.36   14.77
  -4  11   2  346.20   19.26
  -4  11  -2  322.73   20.25
   4 -11  -2  387.72   23.66
 -11  -4  -2  352.20   16.86
 -11  -4   2  356.31   20.35
  11   4  -2  361.55   15.98
  -4  11  -2  304.59   19.98
  -4  11   2  340.45   30.35
   4 -11   2  330.01   22.29
  -4  11   2  350.35   18.83
 -11  -3   2   29.69    7.01
  11   3  -2   25.06    4.29
 -11  -3  -2   27.87    5.53
  -3  11  -2   25.61    7.83
 -11  -3  -2   33.87    3.92
  -3  11   2   27.94    6.84
  -3  11   2   25.39    6.47
 -11  -2  -2   38.55    5.61
  -2  11   2   29.63    6.72
 -11  -2  -2   41.79    6.68
  -2  11  -2   41.33    9.00
 -11  -2   2   35.17    7.06
  -2  11   2   44.63    7.51
  11   2  -2   42.10    3.80
  11   1  -2   41.77    3.51
 -11  -1  -2   43.60    6.80
 -11  -1  -2   47.06    6.31
  -1  11   2   41.17    7.44
 -11  -1   2   41.69    7.93
  -1  11   2   54.52    8.19
  -1  11  -2   39.72   13.24
 -11   0   2   74.81    8.49
 -11   0  -2   83.77    8.42
 -11   0  -2   93.57    8.15
 -11   0   2   93.99    9.99
  11   0  -2   75.36    4.33
   0  11   2   82.99    8.44
 -11   1   2   47.05    8.44
 -11   1   2   51.11    8.41
 -11   1  -2   43.13    7.37
 -11   1  -2   37.32    6.13
 -11   2   2   42.18    7.86
 -11   2   2   48.85    8.59
 -11   2  -2   48.35    7.80
 -11   2  -2   41.23    6.68
 -11   3  -2   25.04    5.78
 -11   3   2   26.39    6.36
 -11   3   2   31.34    6.99
 -11   3  -2   27.76    6.26
 -11   4  -2  369.78   19.82
 -11   4   2  330.14   19.15
 -11   4   2  338.91   19.85
 -11   4  -2  347.87   18.42
 -11   5   2   62.31   10.66
 -11   5  -2   69.65   10.03
  11  -5   2   54.33   10.19
 -11   5   2   69.33   10.19
 -11   5  -2   82.27    9.10
  11  -6  -2  179.48   16.31
  11  -6   2  177.68   20.31
 -11   6   2  180.31   14.66
 -11   6   2  172.48   15.18
 -11   6  -2  182.07   14.69
 -11   6  -2  187.76   14.27
 -11   7   2   34.89    8.59
 -11   7  -2   28.11    6.83
  11  -7  -2   22.03    6.61
  11  -7   2   25.63   10.16
 -11   7   2   17.77    5.72
 -11   7  -2   17.60    5.15
 -11   8  -2  231.13   17.78
  11  -8  -2  197.32   18.29
 -11   8   2  223.26   17.74
 -11   8  -2  204.02   16.08
 -11   8   2  213.01   17.09
 -11   9  -2   32.69    8.01
 -11   9   2   45.23    9.83
 -11   9   2   40.60    9.33
  11  -9  -2   52.00   10.97
 -11   9  -2   19.98    6.05
 -11  10   2    6.02    3.86
 -11  10  -2    3.82    2.23
 -11  10  -2   11.81    5.55
  11 -10  -2    1.00    2.78
 -11  10   2    1.23    2.78
 -11  11  -2    3.19    3.42
 -11  11   2    1.85    3.35
 -11  11  -2    9.57    4.01
 -11  11   2    8.27    4.23
  11 -11  -2    8.52    3.37
  11 -12  -2   40.22    9.58
 -11  12  -2   60.62   12.94
 -11  12   2   48.66   11.11
 -11  12  -2   48.10   10.45
 -11  12   2   37.59    9.30
 -10  12  -2   26.41    7.94
 -10  12   2   17.96    7.01
 -10  12   2   34.13    8.93
  10 -12  -2   29.80    7.43
 -10  12  -2   28.25    8.56
  -9  12  -2   37.84    9.53
   9 -12  -2   19.14    5.99
  -9  12   2   32.74    8.88
  -9  12  -2   26.35    8.05
  -9  12   2   37.66    9.00
 -12  -9   2   21.24    5.14
 -12  -8  -2  117.91    9.71
  -8  12   2  127.37   13.30
 -12  -8   2  107.07   11.50
  -8  12  -2   86.34   13.45
 -12  -8   2   64.68   15.62
   8 -12  -2  107.60   15.80
  -8  12  -2  108.88   14.73
  -8  12   2  111.03   12.59
 -12  -7   2   75.13   11.01
  -7  12   2   68.75   11.03
  -7  12   2   96.48   12.91
  -7  12  -2   90.22   13.22
 -12  -7  -2   80.07    7.63
   7 -12  -2   88.49   13.96
  -7  12  -2   93.34   13.44
 -12  -6  -2  102.62    9.16
 -12  -6   2   91.60   10.39
   6 -12  -2  107.64   14.72
  -6  12  -2  103.08   14.14
  -6  12   2  100.63   10.97
 -12  -6  -2  114.29    7.77
  -6  12   2  106.89   11.86
  -6  12  -2  104.63   14.04
   5 -12  -2  126.85   13.94
  -5  12   2  174.73   14.67
 -12  -5  -2  162.63   11.70
  -5  12   2  160.79   13.79
 -12  -5   2  160.27   14.01
  12   5  -2  143.54   10.37
 -12  -5  -2  148.77    9.53
  -5  12  -2  153.71   15.01
  -5  12  -2  157.59   15.16
   4 -12  -2   98.25   13.62
 -12  -4  -2   79.16    7.96
  -4  12   2   87.88   10.02
  -4  12  -2   82.84   12.48
  -4  12   2   68.78   17.48
 -12  -4   2   84.99    9.91
  -4  12  -2   76.20   11.97
 -12  -4  -2   73.97    6.62
  12   4  -2   75.65    6.57
  -4  12   2   80.91   10.74
  -3  12   2   28.43    6.69
 -12  -3  -2   18.44    4.55
 -12  -3  -2   25.47    4.71
  -3  12  -2   30.59    8.05
  12   3  -2   24.34    3.88
 -12  -3   2   23.77    6.08
  -3  12   2   39.93    7.99
 -12  -2  -2   18.45    4.23
  -2  12   2   16.04    5.04
  -2  12   2   13.86    4.36
 -12  -2   2   16.22    5.23
 -12  -2  -2   14.04    3.63
  -1  12  -2  370.18   32.84
 -12  -1   2  358.89   19.87
 -12  -1  -2  378.34   18.67
 -12  -1  -2  360.68   16.58
  -1  12   2  386.16   19.80
 -12  -1   2  346.70   20.40
 -12   0  -2   38.84    6.93
 -12   0   2   43.44    8.02
 -12   0   2   47.46    8.88
   0  12   2   36.53    7.07
 -12   0  -2   42.11    6.47
 -12   1  -2  351.42   17.42
 -12   1   2  354.40   20.63
 -12   1  -2  351.71   18.78
 -12   1   2  369.40   20.23
 -12   2  -2   14.85    4.32
 -12   2   2   21.74    6.32
 -12   2  -2   18.51    5.22
 -12   2   2   19.37    5.29
 -12   3   2   26.75    6.39
 -12   3   2   28.72    6.94
 -12   3  -2   31.65    6.96
 -12   3  -2   26.70    6.10
 -12   4   2   81.97   11.12
 -12   4   2   90.64   10.57
 -12   4  -2   74.59    8.78
 -12   4  -2   80.86   10.76
 -12   5  -2  150.40   12.96
 -12   5   2  151.07   13.95
 -12   5  -2  165.73   14.05
 -12   5   2  142.79   13.19
 -12   6  -2  109.81   11.70
 -12   6  -2   95.12   10.36
 -12   6   2  106.32   11.55
 -12   6   2  116.24   13.00
 -12   7   2   96.59   13.52
 -12   7  -2   62.74   10.78
  12  -7  -2   89.48   14.37
 -12   7   2   79.38   11.71
 -12   7  -2   87.94   11.88
  12  -8   2  116.91   20.24
 -12   8  -2  117.42   12.39
 -12   8   2  119.88   15.07
 -12   8  -2   97.22   13.54
 -12   8   2  111.10   12.32
  12  -8  -2   91.86   14.57
 -12   9   2   36.32    9.07
 -12   9  -2   23.68    7.03
  12  -9   2   19.39    9.78
 -12   9  -2   20.51    6.09
  12  -9  -2   24.33    6.52
 -12   9   2   35.10    9.21
  12 -10   2   15.53    9.25
 -12  10   2   26.60    7.77
  12 -10  -2   29.83    6.48
 -12  10   2   33.88    8.57
 -12  10  -2   23.00    6.94
 -12  10  -2   21.26    6.55
 -12  11   2   62.78   12.25
 -12  11   2   52.21   11.40
 -12  11  -2   66.79   12.66
 -12  11  -2   66.23   13.35
 -12  12   2   26.59    8.06
 -12  12  -2   23.53    6.56
 -12  12   2   16.29    6.64
 -12  12  -2   26.65    9.32
 -12  13   2    8.92    4.48
 -12  13  -2    5.48    4.23
 -13 -12   2    8.88    1.93
 -12  13  -2   29.31    7.95
 -12  13   2    4.81    3.55
 -13 -11   2    6.62    2.00
 -11  13  -2    9.96    4.15
 -11  13   2    9.78    4.61
 -11  13   2    6.87    4.02
 -11  13  -2    6.26    4.03
 -10  13  -2    3.80    3.28
 -10  13   2    2.49    3.03
 -10  13   2   -0.51    2.12
 -10  13  -2   10.55    4.51
  -9  13  -2    5.07    3.63
   9 -13  -2    5.07    2.61
  -9  13   2    7.17    4.66
  -9  13  -2    9.77    4.49
 -13  -9   2    4.53    1.57
  -9  13   2    8.86    4.13
 -13  -8   2   89.22   12.59
 -13  -8  -2   74.36    7.55
   8 -13  -2   77.23   13.80
  -8  13   2   80.51   12.94
 -13  -8   2   68.27   16.09
  -8  13   2   75.64   12.61
  -8  13  -2   88.33   14.33
  -8  13  -2   87.86   14.37
  -7  13  -2   43.32   10.37
   7 -13  -2   21.21    6.86
  -7  13   2   47.71   10.40
  -7  13  -2   29.09    8.97
 -13  -7  -2   42.64    4.96
  -7  13   2   45.10    9.91
 -13  -7   2   38.45    7.77
 -13  -6   2   69.11   11.01
   6 -13  -2   59.43   11.71
 -13  -6  -2   56.10    8.00
  -6  13  -2   79.57   13.04
  -6  13   2   63.03   10.89
  -6  13   2   71.16   11.39
  13   6  -2   59.71    6.31
  -6  13  -2   68.91   12.39
  -5  13   2   36.42    8.12
 -13  -5   2   40.19    8.46
  -5  13   2   30.58    7.80
  -5  13  -2   38.98    9.42
 -13  -5  -2   25.04    5.20
  -5  13  -2   43.24    9.90
 -13  -5  -2   27.20    4.41
   5 -13  -2   21.27    6.64
  -4  13   2   23.62    6.53
 -13  -4  -2   36.36    4.24
  -4  13   2   28.61    7.32
   4 -13  -2   21.49    6.91
  -4  13   2   25.43   10.63
 -13  -4   2   28.61    7.34
 -13  -4  -2   22.57    5.11
  -4  13  -2   24.79    7.65
  -3  13  -2   59.92   11.38
  -3  13   2   57.06    9.52
  -3  13   2   62.92    9.94
 -13  -3  -2   54.10    8.00
 -13  -3   2   54.77    9.61
 -13  -3  -2   69.02    6.56
 -13  -2  -2   41.83    7.34
 -13  -2   2   33.32    6.93
  -2  13   2   33.43    7.55
 -13  -2  -2   33.94    5.77
 -13  -2   2   49.24    9.13
 -13  -1  -2   64.46    6.89
 -13  -1   2   80.20    9.09
 -13  -1  -2   76.62    8.37
  -1  13  -2   51.27   16.08
  -1  13   2   68.99    9.65
 -13  -1   2   69.43   10.73
 -13   0  -2    1.84    1.81
 -13   0   2   11.63    3.73
 -13   0  -2    1.55    1.58
 -13   0   2    1.35    1.70
   0  13   2    3.19    2.51
 -13   1   2   84.79    9.77
 -13   1   2   62.21   10.18
 -13   1  -2   83.04    8.44
 -13   1  -2   81.73    9.11
 -13   2  -2   40.65    8.05
 -13   2   2   36.13    7.72
 -13   2   2   34.07    7.48
 -13   2  -2   34.50    7.07
 -13   3  -2   69.54   10.39
 -13   3  -2   59.76    8.80
 -13   3   2   54.13    9.49
 -13   3   2   49.90    9.67
 -13   4  -2   27.93    7.03
 -13   4   2   27.89    7.01
 -13   4  -2   29.53    6.76
 -13   4   2   20.66    5.73
 -13   5  -2   42.81    8.82
 -13   5   2   30.91    8.14
 -13   5  -2   29.20    6.69
 -13   5   2   37.89    8.30
 -13   6  -2   74.13   10.81
 -13   6  -2   66.64   11.17
 -13   6   2   63.81   11.41
 -13   6   2   46.47    9.39
 -13   7   2   28.01    7.79
 -13   7  -2   65.01   10.92
 -13   7   2   37.60    8.41
 -13   7  -2   49.99   10.07
 -13   8   2   85.19   12.88
 -13   8   2   67.10   12.21
 -13   8  -2   86.27   12.43
  13  -8  -2   67.95   12.64
 -13   8  -2   92.25   13.49
 -13   9  -2    1.07    2.36
 -13   9   2    5.92    4.16
 -13   9  -2    5.39    3.54
  13  -9  -2   11.68    2.73
 -13  10   2    4.75    3.96
 -13  10   2   -4.07    2.23
 -13  10  -2    3.48    2.67
 -13  10  -2    0.85    1.48
 -13  11   2    3.27    3.04
 -13  11  -2   11.47    3.85
 -13  11   2    3.43    3.79
 -13  11  -2   -2.26    2.13
 -13  12   2    9.44    5.20
 -13  12   2   10.49    5.13
 -13  12  -2    8.93    5.43
 -13  12  -2   11.53    4.78
  13 -12   2   10.58    7.40
 -13  13  -2   57.27   13.58
  13 -13   2   32.84   11.03
 -13  13   2   35.18   10.00
 -13  13  -2   52.36   11.45
 -13  13   2   37.71    9.92
 -13  14   2   25.84    7.52
 -13  14   2   14.47    6.50
 -13  14  -2   16.26    5.42
 -13  14  -2   25.52    7.76
  13 -14   2   15.25    8.92
 -12  14  -2   29.13    9.24
 -12  14   2   42.59   10.41
 -12  14  -2   67.40   13.95
 -12  14   2   41.75   10.08
 -11  14   2   77.16   14.62
 -14 -11   2   49.02    8.21
 -11  14  -2   63.70   14.19
 -11  14  -2   36.24   10.02
 -11  14   2   73.45   14.34
 -10  14   2   45.32   10.86
 -10  14   2   82.97   14.37
 -10  14  -2   62.04   13.36
 -14 -10   2   60.50    9.87
 -10  14  -2   77.16   14.80
 -14  -9   2  125.92   12.62
  -9  14   2  111.41   15.90
  -9  14  -2  148.75   19.18
  -9  14  -2  137.44   18.36
  -9  14   2  125.38   16.49
   8 -14  -2    9.95    3.64
  -8  14  -2    1.43    2.56
  -8  14   2   12.81    4.91
  -8  14   2    8.41    4.25
 -14  -8   2   12.09    6.57
 -14  -8   2   14.41    3.39
  -8  14  -2    5.76    3.82
 -14  -7  -2    5.04    1.67
  -7  14   2    3.99    2.88
  -7  14  -2    9.00    4.94
   7 -14  -2   -1.16    2.61
  -7  14  -2    7.49    3.95
  -7  14   2   15.09    4.75
 -14  -7   2    6.18    1.74
  -6  14   2   89.48   13.00
 -14  -6  -2   81.27    8.16
  -6  14   2   77.10   12.48
  -6  14  -2   89.37   14.74
 -14  -6   2   90.81   10.20
   6 -14  -2   74.22   13.55
  -6  14  -2   83.32   13.85
 -14  -5   2    7.47    2.33
   5 -14  -2   12.55    4.16
 -14  -5  -2    5.93    1.71
  -5  14  -2   12.69    5.79
  -5  14   2   11.73    4.28
  -5  14   2    8.36    4.00
 -14  -4  -2  129.97   11.08
  -4  14   2  110.63   11.64
  -4  14  -2  122.08   13.97
  -4  14   2  125.48   24.67
 -14  -4  -2  134.77    9.55
  -4  14   2  141.49   13.66
 -14  -4   2  107.24   11.92
   4 -14  -2  107.41   15.56
 -14  -3   2   63.91    9.75
  -3  14   2   77.92   11.31
  -3  14   2   83.50   11.56
 -14  -3  -2   67.91    9.23
 -14  -3  -2   80.78    7.45
 -14  -3   2   80.84   11.79
  -2  14   2    3.14    2.27
 -14  -2   2    4.94    2.33
 -14  -2  -2    4.00    1.57
 -14  -2  -2    3.91    1.39
 -14  -2   2    0.72    1.21
 -14  -1   2   92.35    9.94
  -1  14   2   99.69   10.54
 -14  -1  -2   97.00    9.01
 -14  -1   2  100.17   13.06
 -14  -1  -2   81.03    9.02
 -14   0   2   18.70    5.83
   0  14  -2    0.71    6.96
 -14   0   2   15.74    4.51
 -14   0  -2   23.24    5.11
 -14   0  -2   22.13    5.39
 -14   1  -2  114.53   10.35
 -14   1  -2   96.23   10.36
 -14   1   2  101.47   11.29
 -14   1   2   99.05   10.83
 -14   2   2    8.89    3.54
 -14   2  -2    2.51    1.58
 -14   2  -2    5.06    2.28
 -14   2   2    1.71    1.43
 -14   3  -2   75.74   11.08
 -14   3   2   72.60   11.83
 -14   3   2   61.55   10.25
 -14   3  -2   57.60    9.10
 -14   4  -2  120.51   12.43
 -14   4  -2  132.18   12.16
 -14   4   2  119.29   13.07
 -14   4   2  141.17   13.53
 -14   5   2    9.77    4.69
 -14   5  -2   14.62    4.74
 -14   5  -2    8.93    3.36
 -14   5   2   17.26    5.20
 -14   6   2   84.11   12.51
 -14   6  -2   88.42   12.93
 -14   6   2   88.94   13.27
 -14   6  -2   78.14   11.56
 -14   7   2    4.67    2.78
 -14   7  -2    6.11    2.81
 -14   7   2    5.52    3.07
 -14   7  -2    2.54    2.55
 -14   8   2    5.13    3.02
 -14   8  -2   12.64    4.04
 -14   8  -2   11.00    4.08
 -14   8   2    8.29    4.69
 -14   9  -2  120.03   13.43
 -14   9   2  121.74   15.83
 -14   9   2  122.36   16.70
 -14   9  -2  113.82   15.83
 -14  10   2   65.27   12.56
 -14  10   2   51.81   11.49
 -14  10  -2   66.75   12.66
 -14  10  -2   68.34   13.03
 -14  11  -2   39.85    9.99
 -14  11   2   55.07   12.26
 -14  11  -2   50.80   11.53
 -14  11   2   49.48   10.88
 -14  12   2   50.25   11.63
 -14  12  -2   44.35   10.07
 -14  12   2   38.71   10.45
 -14  12  -2   38.12    9.41
 -14  13   2   10.94    4.56
 -14  13   2   28.21    8.80
 -14  13  -2   20.57    5.02
 -14  13  -2   17.64    7.64
 -12  15   2   15.04    6.22
 -12  15   2   27.82    8.00
 -12  15  -2   51.97   12.53
 -11  15   2   30.44    8.75
 -11  15   2   34.19    8.88
 -11  15  -2   23.50    7.93
 -11  15  -2   34.00    9.88
 -10  15   2   79.43   14.67
 -10  15  -2   74.75   14.95
 -10  15   2   96.60   15.27
 -15 -10   2   74.31   11.35
 -10  15  -2   84.24   15.62
 -15  -9   2   51.05   10.25
  -9  15  -2   63.94   13.34
  -9  15   2   56.43   11.92
  -9  15  -2   47.26   11.12
  -9  15   2   55.85   12.18
  -8  15  -2   20.39    7.21
 -15  -8   2   19.97    9.17
 -15  -8   2   14.95    2.90
  -8  15   2   29.28    8.16
  -8  15  -2   19.33    7.47
  -8  15   2   26.40    7.04
  -7  15  -2   41.14   10.03
  -7  15  -2   53.24   11.62
  -7  15   2   63.36   11.47
  -7  15   2   56.12   11.22
 -15  -7   2   54.04    9.87
  -6  15  -2   10.85    4.45
  -6  15   2   20.55    5.60
   6 -15  -2   13.57    4.71
 -15  -6  -2   11.80    2.28
  -6  15   2   16.01    6.09
 -15  -6   2   14.73    3.56
 -15  -5   2   35.89    7.36
   5 -15  -2   32.30    7.04
 -15  -5   2   27.98    6.23
  -5  15   2   24.58    6.44
  -5  15  -2   36.36    9.07
  -5  15   2   24.52    6.66
 -15  -5  -2   29.18    5.81
 -15  -4   2    6.37    1.81
  -4  15   2   12.60    4.06
  -4  15   2    2.32    2.13
   4 -15  -2    8.89    4.10
 -15  -4   2    4.56    2.13
 -15  -4  -2    9.05    2.69
  -4  15  -2    5.72    3.07
 -15  -3  -2   36.47    7.18
  -3  15   2   31.06    7.69
 -15  -3  -2   44.33    5.03
 -15  -3   2   34.68    8.62
 -15  -3   2   26.26    5.87
 -15  -2   2   17.24    4.33
 -15  -2  -2   14.52    4.30
 -15  -2  -2   19.51    4.55
  -2  15   2   17.07    5.18
 -15  -2   2   25.62    6.51
 -15  -1   2  115.36   11.34
 -15  -1  -2  133.11   12.11
 -15  -1  -2  128.33   10.61
 -15  -1   2  108.48   12.24
 -15   0  -2   10.99    3.43
 -15   0   2    2.05    1.95
 -15   0  -2    1.37    1.51
   0  15  -2   13.63    7.99
 -15   0   2    6.22    2.70
 -15   1   2  115.44   11.84
 -15   1  -2  109.32   10.50
 -15   1   2  108.95   12.12
 -15   1  -2  120.45   12.06
 -15   2  -2   18.77    5.32
 -15   2   2   28.27    7.78
 -15   2   2   14.08    3.53
 -15   2  -2   18.86    5.39
 -15   3   2   29.73    7.35
 -15   3  -2   41.94    8.73
 -15   3   2   41.33    9.84
 -15   3  -2   31.91    6.91
 -15   4  -2    2.24    2.47
 -15   4   2   16.92    5.44
 -15   4   2    4.92    2.65
 -15   4  -2    9.97    3.02
 -15   5   2   21.27    6.95
 -15   5  -2   22.70    5.62
 -15   5   2   22.32    6.46
 -15   5  -2   28.70    7.31
 -15   6   2   14.54    4.65
 -15   6   2   14.90    4.84
 -15   6  -2   18.52    5.93
 -15   6  -2   11.20    4.36
 -15   7  -2   53.81   11.10
 -15   7   2   55.53   11.77
 -15   7  -2   53.21   10.90
 -15   7   2   57.50   11.71
 -15   8  -2   12.12    4.32
 -15   8   2   18.86    6.47
 -15   8   2   38.43   10.36
 -15   8  -2   16.38    5.18
 -15   9  -2   66.64   12.99
 -15   9  -2   61.55   11.53
 -15   9   2   47.63   10.76
 -15   9   2   77.21   14.53
 -15  10   2   77.24   13.81
 -15  10  -2   62.14   13.02
 -15  10   2   75.37   14.58
 -15  10  -2   88.64   14.55
 -15  11  -2   26.64    7.02
 -15  11   2   27.60    6.83
 -15  11  -2   29.24    7.72
 -15  11   2   27.09    8.69
 -15  12  -2   12.69    4.43
 -15  12  -2   19.42    5.17
 -15  12   2   20.10    6.54
 -15  12   2   30.70    8.31
 -11  16   2   20.88    6.96
 -11  16  -2   23.23    5.99
 -10  16   2   88.79   15.56
 -10  16   2   81.53   14.20
 -10  16  -2   51.96   12.00
 -10  16  -2   75.75   15.96
  -9  16  -2   30.85    9.05
  -9  16   2   18.59    5.16
  -9  16   2   24.64    6.98
 -16  -9   2   42.52    6.71
  -9  16  -2   22.34    7.59
  -8  16  -2   39.56   10.64
 -16  -8   2   36.54    7.71
  -8  16   2   34.68    8.91
   8 -16  -2   25.58    8.17
 -16  -8   2   10.67    5.75
  -8  16   2   40.47   10.10
  -8  16  -2   43.84   11.15
  -7  16  -2   18.86    6.82
  -7  16   2   16.45    5.40
 -16  -7   2   16.35    3.46
  -7  16   2   18.96    6.44
 -16  -6   2    3.76    1.87
  -6  16   2   -0.71    2.45
  -6  16   2    6.17    2.96
  -6  16  -2    3.37    4.42
  -5  16  -2   59.83   13.08
 -16  -5   2   51.30    9.34
 -16  -5  -2   61.43    9.07
  -5  16   2   53.57   10.59
  -5  16   2   43.61    9.59
 -16  -4  -2   47.96    8.23
 -16  -4   2   43.48    9.02
  -4  16   2   41.19    9.00
 -16  -4   2   46.14    8.44
  -3  16   2   11.95    4.52
 -16  -3   2    7.47    2.84
 -16  -3   2    6.42    2.10
 -16  -3  -2    0.81    1.79
  -2  16   2    6.44    2.22
 -16  -2   2   10.17    3.34
 -16  -2  -2    5.16    1.49
 -16  -2   2    2.22    1.63
 -16  -1   2   27.27    5.65
 -16  -1   2    8.92    3.22
 -16  -1  -2   14.28    3.85
 -16  -1  -2   13.45    3.21
 -16   0  -2   75.05   11.11
 -16   0   2   83.46   11.75
 -16   0  -2   78.11   10.28
   0  16  -2   80.59   21.31
 -16   0   2   76.32   12.20
 -16   1   2   12.66    4.78
   1  16  -2   14.12    9.14
 -16   1   2   11.35    3.07
 -16   1  -2   11.53    3.46
 -16   1  -2   18.86    4.65
 -16   2  -2   14.27    3.43
 -16   2   2   11.13    4.30
 -16   2   2    7.55    2.20
 -16   2  -2    8.53    2.58
 -16   3  -2   12.26    3.72
 -16   3   2    9.18    2.90
 -16   3  -2    7.78    2.96
 -16   3   2   10.02    4.07
 -16   4  -2   47.14    9.06
 -16   4   2   51.36   10.60
 -16   4   2   38.33    9.31
 -16   4  -2   37.30    8.37
 -16   5   2   51.36   11.26
 -16   5   2   39.98    8.86
 -16   5  -2   32.50    7.82
 -16   5  -2   43.18    9.56
 -16   6  -2    2.16    1.93
 -16   6  -2    2.89    2.91
 -16   6   2    4.09    2.18
 -16   6   2    8.01    3.50
 -16   7   2   20.51    6.51
 -16   7  -2   28.44    7.82
 -16   7   2   11.26    3.71
 -16   7  -2   16.37    3.88
 -16   8  -2   39.62    9.82
 -16   8   2   27.83    7.45
 -16   8   2   40.66    9.90
 -16   8  -2   41.86    9.39
 -16   9  -2   18.51    5.02
 -16   9  -2   13.39    4.85
 -16   9   2   15.59    5.26
 -16   9   2   20.87    7.89
 -16  10  -2   77.23   14.67
 -16  10  -2   66.40   11.88
 -16  10   2   81.46   15.10
 -16  10   2   75.36   13.65
 -16  11  -2   12.13    4.40
  -9  17  -2   44.83   10.51
  -9  17   2   78.58   14.70
  -9  17  -2   50.07   11.28
  -9  17   2   63.71   11.99
   8 -17  -2   14.11    4.48
  -8  17  -2   19.20    5.38
  -8  17   2    7.18    3.50
 -17  -8   2   -6.38    5.56
  -8  17   2   21.58    4.93
  -7  17   2   67.96   11.94
  -7  17  -2   70.42   15.14
 -17  -7   2   73.31   11.92
  -7  17   2   44.43    9.73
  -6  17  -2    8.33    4.40
  -6  17   2    2.40    2.18
  -6  17   2    9.42    3.53
 -17  -6   2    8.87    2.14
 -17  -5   2    6.35    2.54
  -5  17   2   13.25    4.50
 -17  -4   2   27.65    6.68
  -4  17   2   30.91    6.97
 -17  -4   2   32.01    5.63
 -17  -4  -2   29.54    5.74
 -17  -3  -2   16.71    3.49
  -3  17   2   18.91    5.25
 -17  -3   2    8.96    2.79
 -17  -3   2   13.78    4.16
 -17  -2   2   47.19    8.08
 -17  -2   2   47.41   10.31
 -17  -2  -2   66.48   10.34
 -17  -1  -2    6.96    2.83
 -17  -1   2   11.54    3.01
 -17  -1   2   15.68    3.73
 -17   0   2   16.41    4.80
 -17   0   2   19.19    4.95
 -17   0  -2   21.35    4.62
 -17   0  -2   18.29    4.56
   1  17  -2   10.68    8.11
 -17   1  -2    3.92    1.70
 -17   1   2    6.63    3.59
 -17   1  -2   17.88    4.81
 -17   1   2   11.41    4.05
 -17   2   2   50.36   10.58
 -17   2  -2   41.51    8.60
 -17   2   2   44.85    8.96
 -17   2  -2   49.39    9.44
 -17   3  -2    5.60    2.41
 -17   3   2   13.65    3.94
 -17   3   2   21.91    6.16
 -17   3  -2   14.93    3.26
 -17   4   2   29.66    8.49
 -17   4  -2   36.60    8.14
 -17   4   2   32.01    8.48
 -17   4  -2   22.96    5.81
 -17   5   2    6.48    3.15
 -17   5   2   13.92    4.66
 -17   5  -2    4.37    2.06
 -17   5  -2   16.78    5.17
 -17   6  -2    6.75    3.27
 -17   6   2   10.40    3.57
 -17   6   2    9.81    3.02
 -17   7   2   51.25   11.58
 -17   7  -2   70.91   13.42
 -17   7  -2   51.38    9.93
 -17   7   2   73.08   12.68
 -17   8  -2   16.01    4.54
 -17   8   2    6.19    3.66
 -17   8  -2    5.82    2.38
 -17   8   2    6.89    2.58
 -17   9   2   57.24   11.52
 -17   9  -2   51.54    9.83
 -17   9  -2   54.38   11.60
 -17   9   2   76.81   13.84
  -7  18   2    0.90    2.53
 -18  -7   2    6.39    2.37
 -18  -6   2   12.45    3.30
  -6  18   2   15.30    4.10
 -18  -6  -2    9.06    8.32
  -5  18   2   21.93    4.60
 -18  -5   2   18.28    3.59
  -4  18   2   25.38    6.06
 -18  -3   2   33.22    5.81
 -18  -3  -2   22.63    4.55
 -18  -3   2   30.78    6.38
 -18  -2  -2   51.49    9.08
 -18  -2   2   55.48    9.92
 -18  -2   2   47.60    8.84
 -18  -1  -2   44.29    8.55
 -18  -1   2   39.07    8.53
 -18  -1   2   49.30    9.98
 -18   0   2   66.46   10.95
 -18   0   2   63.90   11.67
 -18   0  -2   48.96    9.36
 -18   1   2   47.37   10.80
 -18   1  -2   32.24    6.96
 -18   1   2   48.96    9.48
 -18   1  -2   35.43    7.07
 -18   2  -2   40.32    7.45
 -18   2  -2   24.63    5.48
 -18   2   2   35.04    8.61
 -18   2   2   50.12    8.98
   2  18  -2   47.05   16.48
 -18   3  -2   21.28    4.91
 -18   3   2   30.18    6.63
 -18   3  -2   21.56    4.86
 -18   3   2   31.20    8.05
 -18   4   2    5.77    2.06
 -18   4   2   17.91    5.77
 -18   4  -2    4.08    1.96
 -18   5   2   11.26    4.51
 -18   5  -2   11.31    2.75
 -18   5  -2    7.91    2.16
 -18   5   2   10.55    3.35
 -18   6  -2   13.49    3.29
 -18   6  -2   13.12    3.38
 -18   6   2   13.92    4.80
 -18   6   2   13.44    5.04
 -18   7  -2    9.46    2.51
 -18   7  -2    5.59    2.25
 -18   7   2    5.25    2.40
 -18   7   2    3.39    2.19
 -19  -3   2    4.60    2.16
 -19  -2   2    3.12    2.22
 -19  -2  -2    1.62    1.96
 -19  -1  -2    3.28    1.80
 -19  -1   2    7.17    3.05
 -19   0   2    9.35    1.93
 -19   0  -2    0.63    2.11
 -19   0   2    6.59    2.64
 -19   1   2    6.84    2.84
 -19   1  -2    2.47    2.55
 -19   1   2    2.48    1.78
 -19   2  -2    4.05    1.82
 -19   2   2    5.13    2.24
 -19   2   2    1.80    2.27
   3  19  -2    0.60    5.22
 -19   3  -2   16.05    3.15
 -19   3   2    5.47    2.11
 -19   3   2    5.72    2.47
   0   0  -3   -0.43    2.34
   0   0  -3   -0.32    1.35
  -1   0  -3  254.37    7.54
  -1   0  -3  267.72   10.54
   1   0  -3  252.15   10.45
   0   1  -3  264.91   10.76
   0  -1   3  248.14    7.45
   0  -1  -3  260.08   10.43
   1  -1   3 2056.51   27.24
  -1   1  -3 2044.56   30.65
  -1   1  -3 2019.61   27.65
   1  -1  -3 1956.90   35.19
  -1  -1  -3 2042.47   30.36
   2   1   3  239.81    5.63
   1  -2   3  240.05    9.49
  -1   2  -3  253.47   10.34
   2   1   3  246.32    6.08
   2   1  -3  236.66   10.53
   1  -2  -3  239.64   10.15
   1  -2   3  223.57    9.29
  -2  -1  -3  245.33    9.51
  -1   2   3  237.00    8.13
   0  -2  -3   26.55    4.37
   2   0   3   27.27    2.79
  -2   0  -3   21.06    2.80
   0   2   3   23.95    2.75
  -2   0  -3   25.25    3.64
  -2   0  -3   32.84    4.35
   0   2  -3   21.12    4.13
   2   0  -3   26.39    4.27
   2   0   3   25.61    2.89
   1   2   3  245.75    5.54
   2  -1   3  241.55    9.34
   2  -1  -3  237.96    7.27
   2  -1   3  243.83    8.42
  -2   1  -3  246.88    8.78
  -2   1  -3  219.97    8.54
  -2   1  -3  245.65    9.52
   1   2  -3  252.56   10.90
   2  -1  -3  242.99   10.32
  -1  -2  -3  239.83    9.97
  -2   1  -3  238.68    9.48
  -2   1   3  242.87    9.68
   2   2  -3  142.72    8.47
   2  -2  -3  150.13    8.25
  -2   2  -3  134.94    7.93
  -2   2  -3  135.73    7.53
  -2   2  -3  144.75    7.58
   2   2   3  147.22    3.92
  -2   2  -3  142.66    7.63
  -2   2   3  152.12    7.59
   2  -2   3  142.32    8.03
   2  -2   3  144.67    7.22
   2   2   3  150.27    7.87
   2  -2  -3  136.55    6.24
   2  -3   3  541.59   16.86
  -2   3   3  557.45   14.25
   3   2  -3  563.93   16.96
   3   2   3  559.86    9.73
  -2   3  -3  547.66   16.08
  -3  -2  -3  550.18    9.18
  -2   3   3  549.12   15.37
   2  -3  -3  531.00   14.13
  -2   3  -3  520.86   15.91
  -3  -1  -3  425.40    9.01
  -3  -1  -3  423.43   11.99
  -3  -1  -3  411.74    8.72
   3   1   3  430.57    8.89
   3   1  -3  399.93   13.91
   3   1   3  428.23    8.39
  -1   3   3  402.98   11.64
  -1   3   3  411.35   10.53
   0   3  -3    5.22    2.63
   3   0  -3    2.03    2.69
  -3   0  -3    3.94    2.39
  -3   0  -3    5.27    2.02
   0  -3  -3    7.99    1.68
   3   0   3    4.46    1.76
   0   3   3    6.28    2.09
   0   3   3    4.10    1.64
  -3   0  -3    5.21    2.51
  -3   0  -3    5.73    2.01
  -3   1   3  405.13   13.86
   1   3   3  425.61    8.50
   1   3   3  420.52    7.65
   3  -1  -3  431.63   13.88
  -3   1  -3  424.20   11.81
   3  -1   3  406.73   10.89
  -3   1  -3  419.42   14.01
  -1  -3  -3  425.28    7.77
  -3   1  -3  409.23   11.58
  -3   1  -3  417.91   11.77
   3  -1   3  422.14   13.91
   3  -2   3  547.85   14.06
   3  -2   3  514.47   16.28
   3  -2  -3  548.57   15.62
  -3   2  -3  528.92   13.91
  -3   2  -3  533.61   16.70
  -3   2  -3  535.43   14.78
  -3   2  -3  521.38   14.69
  -3   2   3  534.70   15.59
   3  -2  -3  520.16   13.94
  -3  -3  -3 2984.29   41.12
   3  -3   3 2893.58   44.90
  -3   3   3 2873.93   42.02
  -3   3   3 2913.59   40.32
   3  -3  -3 2760.20   39.29
  -3   3  -3 2807.34   41.24
  -3   4   3  154.36    9.23
   3  -4   3  169.16   10.85
  -4  -3  -3  158.46    5.26
   3  -4  -3  165.35    9.79
  -3   4   3  155.90    8.95
  -3   4  -3  148.50    9.69
  -3   4  -3  158.98    9.93
   4   2  -3  115.82    8.16
  -4  -2  -3  110.74    3.81
  -2   4   3  108.90    6.71
  -2   4  -3  108.21    8.05
  -2   4  -3  118.12    8.39
  -2   4   3  118.50    7.41
  -4  -2  -3  124.33    4.94
  -4  -2  -3  113.12    8.78
   4   2   3  110.39    4.99
   2  -4   3  113.56    8.52
   4   1  -3   80.49    6.78
  -1   4   3   95.84    6.11
   4   1   3   91.09    4.37
  -4  -1  -3   77.50    4.04
  -4  -1  -3   90.86    4.77
  -1   4   3   83.72    5.34
   0   4   3    1.52    1.52
  -4   0  -3    4.63    2.05
   0  -4  -3    5.18    1.26
  -4   0  -3    0.77    1.58
  -4   0  -3    2.18    1.61
   4   0   3   -0.37    1.05
   0   4   3    2.31    1.56
  -4   0  -3    0.14    1.60
   4   0  -3    1.25    2.04
   4  -1  -3   86.96    6.50
  -1  -4  -3   96.04    3.65
  -4   1  -3   87.91    5.53
   4  -1   3   87.60    7.15
  -4   1  -3   84.80    5.94
  -4   1  -3   84.67    6.93
  -4   1   3   84.48    7.31
   1   4  -3   83.56    9.11
   4  -1   3   91.34    5.67
   1   4   3   84.76    3.84
  -4   1  -3   86.46    5.75
   1   4   3   86.00    4.20
  -4   2  -3  109.17    6.26
  -4   2  -3  108.23    7.19
   2   4   3  112.42    3.92
  -4   2  -3  103.18    6.94
   4  -2  -3  109.86    7.15
  -4   2   3  112.12    8.28
  -2  -4  -3  116.29    3.32
   4  -2  -3  114.71    7.83
   4  -2   3  112.84    8.39
   4  -3  -3  143.42    9.22
  -4   3  -3  153.30    9.10
  -4   3   3  152.51    9.48
  -4   3  -3  150.02    7.74
  -4   3  -3  151.96    9.36
  -4   3   3  149.92    9.82
   4  -3   3  144.70   10.14
  -4   4  -3 1663.69   33.02
  -4   4   3 1696.10   31.86
  -4   4  -3 1676.11   32.83
   4  -4   3 1706.41   37.14
  -4  -4  -3 1723.62   22.45
   4  -4  -3 1660.71   33.31
  -4   4  -3 1780.84   38.23
  -4   4   3 1743.79   33.78
  -4   5   3  496.28   17.72
  -4   5  -3  464.49   17.97
  -4   5   3  464.83   16.66
  -5  -4  -3  493.32   11.50
  -5  -4  -3  491.15    8.63
  -4   5  -3  488.50   18.48
   4  -5   3  479.94   20.09
   4  -5  -3  487.09   18.82
  -5  -3  -3  230.84   14.20
  -3   5  -3  215.12   12.24
   3  -5   3  229.68   13.41
  -5  -3  -3  227.35    5.69
   3  -5  -3  233.12   12.72
  -3   5   3  214.02   11.02
  -3   5   3  224.21   10.85
  -5  -3  -3  238.21    7.84
  -5  -2  -3  900.19   14.36
  -2   5  -3  887.19   24.39
  -2   5  -3  883.34   24.52
  -5  -2  -3  918.52   16.72
  -2   5   3  907.07   19.95
   2  -5   3  907.68   26.28
  -2   5   3  906.60   20.92
   5   2  -3  908.43   22.93
   5   1  -3  180.25    9.84
  -1   5   3  177.71    8.52
  -5  -1  -3  163.33    7.34
  -5  -1  -3  174.01    6.66
   5   1   3  188.19    7.27
  -1   5   3  172.44    7.84
  -5   0  -3  216.17    8.93
  -5   0  -3  226.78    7.73
   0   5   3  224.29    8.04
   0  -5  -3  223.15    8.47
   5   0   3  220.58    8.47
   0   5   3  217.25    8.44
  -5   0   3  213.33   12.19
  -5   0  -3  213.36    8.26
   5   0  -3  214.33   10.14
  -5   1  -3  168.84    8.22
  -5   1   3  178.71   11.08
   1   5   3  167.22    6.65
  -1  -5  -3  183.52    6.73
   5  -1  -3  180.93    9.22
   5  -1  -3  179.54    9.50
  -1  -5  -3  185.49    6.12
   1   5   3  177.00    6.61
  -5   1  -3  175.10    6.89
   1   5  -3  187.22   11.98
  -5   1  -3  184.77    8.98
   2   5   3  884.99   14.93
   5  -2   3  914.37   26.05
   5  -2  -3  865.08   22.98
  -5   2   3  911.10   24.26
  -2  -5  -3  907.97   14.31
  -5   2  -3  889.85   21.28
   5  -2  -3  916.03   20.77
  -5   2  -3  896.51   17.12
  -2  -5  -3  921.22   13.81
  -5   2  -3  855.45   20.30
  -3  -5  -3  231.63    6.23
  -5   3  -3  208.61   11.08
  -5   3  -3  219.38   11.21
  -5   3   3  216.55   12.39
  -3  -5  -3  220.58    5.36
   5  -3  -3  220.57   12.23
   5  -3   3  234.36   13.33
  -5   3  -3  224.38    8.92
  -5   3   3  224.35   12.43
  -5   3  -3  249.97   13.66
  -4  -5  -3  485.67    8.21
  -4  -5   3  483.85   23.01
  -5   4  -3  474.36   17.50
  -5   4  -3  471.14   17.36
  -5   4   3  471.82   18.15
   5  -4   3  477.72   20.10
   5  -4  -3  473.87   18.47
  -5   4   3  468.08   17.50
  -5   4  -3  500.53   20.51
  -5  -5  -3  146.02    4.23
  -5   5   3  137.79   10.19
  -5   5  -3  132.79    9.84
  -5   5   3  141.44   10.20
   5  -5  -3  141.90   10.78
   5  -5   3  155.45   11.71
  -5   5  -3  148.81   10.40
  -5  -5  -3  146.58    6.37
  -5   6   3   21.63    5.25
  -6  -5  -3   23.36    2.66
  -5   6  -3   27.01    5.85
   5  -6  -3   22.19    5.71
   5  -6   3   24.32    5.66
  -5   6  -3   20.32    5.14
  -5   6   3   15.87    4.78
  -4   6  -3  258.04   14.32
   4  -6  -3  263.40   14.65
  -6  -4  -3  255.52   16.08
   4  -6   3  273.49   15.88
  -6  -4  -3  262.36    6.88
  -4   6   3  251.91   12.69
  -6  -4  -3  263.49    9.24
  -4   6  -3  258.11   14.18
  -4   6   3  259.77   13.28
  -3   6  -3   73.46    8.14
  -3   6  -3   75.10    8.20
   3  -6   3   91.52    8.85
  -6  -3  -3   83.50    5.18
  -3   6   3   77.91    7.23
  -3   6   3   74.10    6.72
  -6  -3  -3   80.13    3.94
  -2   6  -3  281.49   14.71
  -2   6   3  269.78   11.41
  -6  -2  -3  279.92    9.91
   6   2  -3  296.10   13.10
  -2   6  -3  274.58   14.46
  -6  -2  -3  280.89    8.49
  -2   6   3  271.48   12.00
  -6  -1   3  502.06   19.78
  -6  -1  -3  498.16   14.13
  -1   6   3  484.80   14.23
  -1   6   3  498.58   14.94
   6   1  -3  519.25   16.87
  -6  -1  -3  501.39   12.59
  -6   0  -3  105.48    7.08
   6   0  -3   98.56    7.08
   0   6   3   91.57    6.10
  -6   0   3   70.33    8.18
   0   6   3   95.82    6.51
  -6   0  -3  103.10    6.45
   6   0   3  106.48   11.31
  -6   1   3  475.24   18.86
  -6   1  -3  497.17   15.76
  -6   1  -3  485.66   14.64
  -1  -6  -3  534.27   12.89
  -6   1  -3  499.31   10.46
  -6   1  -3  497.02   19.81
   6  -1  -3  495.28   15.32
   1   6   3  500.24   13.11
  -6   2  -3  313.33   15.90
  -6   2   3  271.43   14.14
   6  -2  -3  285.16   11.18
   6  -2   3  282.07   15.10
   2   6   3  269.42    8.97
  -6   2  -3  283.39    8.44
  -6   2  -3  279.80   11.84
  -6   2  -3  285.28   12.59
  -2  -6  -3  279.92    8.26
  -6   3   3   66.37    7.73
  -6   3  -3   70.57    7.42
  -6   3   3   74.75    8.14
  -6   3  -3   78.59    4.83
   6  -3  -3   67.10    7.69
  -6   3  -3   80.84    7.36
   6  -3   3   90.22    8.70
  -6   3  -3   78.49    6.90
  -3  -6  -3   76.91    3.72
   6  -4   3  243.32   14.84
  -6   4   3  245.93   14.07
  -6   4  -3  255.41   12.90
  -4  -6  -3  273.86    6.68
  -6   4  -3  274.50   15.69
  -6   4   3  245.59   13.52
  -6   4  -3  270.12   13.64
   6  -4  -3  251.68   14.32
  -6   4  -3  270.85   10.00
  -5  -6   3   15.30    5.93
   6  -5  -3   23.39    5.51
  -6   5  -3   19.34    4.94
  -6   5  -3   20.30    5.05
  -6   5  -3   19.32    4.77
  -6   5   3   20.66    5.45
  -6   5   3   19.88    5.28
   6  -5   3   17.39    4.62
  -5  -6  -3   18.85    1.60
   6  -6  -3  350.08   18.68
  -6   6   3  353.86   17.30
  -6  -6  -3  380.33    8.81
  -6   6   3  365.86   17.13
  -6   6  -3  344.56   17.13
   6  -6   3  358.31   19.79
  -6  -6  -3  355.89   11.77
  -6   6  -3  351.46   17.31
  -6   7   3  119.06   10.84
   6  -7   3  114.48   11.32
  -7  -6  -3  115.42    6.89
  -6   7  -3  118.60   10.57
   6  -7  -3  104.23   10.92
  -6   7   3  109.52    9.83
  -6   7  -3  118.17   10.48
  -5   7   3  146.19   11.11
  -7  -5  -3  134.96    5.48
  -5   7   3  133.10   14.86
   5  -7   3  139.98   12.20
  -7  -5  -3  152.41    7.77
   5  -7  -3  150.51   12.54
  -5   7   3  131.85   10.08
  -5   7  -3  157.19   11.93
  -5   7  -3  130.83   11.63
  -7  -4  -3   23.83    7.43
  -7  -4  -3   26.50    2.33
  -4   7   3   29.49    5.78
  -4   7   3   31.14    5.43
   4  -7  -3   32.04    6.61
  -4   7  -3   32.13    6.84
  -7  -4  -3   34.06    3.62
  -4   7  -3   32.04    6.80
   4  -7   3   29.48    6.08
  -3   7   3  302.68   13.41
   7   3  -3  307.66   14.09
  -3   7  -3  319.20   16.72
   3  -7   3  305.11   17.36
  -3   7   3  311.84   14.13
  -3   7  -3  300.04   16.24
  -7  -3  -3  318.48   11.41
  -7  -3  -3  315.26    9.32
  -2   7  -3  575.69   22.26
  -2   7   3  610.41   18.19
  -7  -2  -3  611.91   14.31
  -7  -2   3  591.08   22.89
  -2   7   3  583.16   18.28
  -7  -2  -3  599.59   16.31
   7   2  -3  609.82   19.13
  -1   7   3   68.18    6.09
  -7  -1   3   75.41    8.05
  -7  -1  -3   74.39    5.21
  -7  -1  -3   67.15    5.54
  -7  -1  -3   69.83    7.58
   7   1  -3   74.27    6.10
  -1   7   3   55.39    5.49
  -7   0   3    5.25    3.05
   0   7   3    5.05    2.18
   0   7   3    3.24    2.11
   0   7  -3   13.00    5.95
  -7   0  -3    3.89    1.64
  -7   0  -3    6.81    2.39
   7   0  -3    5.53    2.03
  -7   1   3   75.52    9.02
  -7   1  -3   66.09    5.74
   7  -1  -3   75.83    5.67
  -7   1  -3   64.36    6.97
   1   7   3   66.42    5.34
  -7   1  -3   66.75    6.28
  -7   2  -3  596.20   19.23
  -7   2  -3  603.75   23.72
   2   7   3  611.51   15.35
  -7   2   3  610.02   22.47
  -7   2  -3  595.71   18.26
   7  -2  -3  599.04   16.37
  -7   2  -3  599.37   10.89
  -2  -7  -3  599.93   13.91
  -3  -7  -3  321.89    9.16
  -7   3   3  308.72   16.12
  -7   3  -3  352.55   18.18
  -7   3   3  296.42   15.68
  -7   3  -3  309.15   13.75
  -7   3  -3  310.39    8.81
  -7   3  -3  312.09   14.55
   7  -3   3  319.62   17.42
   7  -3  -3  315.25   16.40
  -7   4   3   32.27    6.72
  -7   4  -3   33.12    5.71
  -4  -7  -3   26.46    2.30
  -7   4   3   21.18    5.56
  -7   4  -3   27.88    5.63
  -7   4  -3   20.90    4.77
   7  -4  -3   43.70    7.46
  -7   4  -3   29.65    2.92
   7  -4   3   29.83    6.34
  -7   5   3  125.11   10.87
   7  -5  -3  128.73   11.47
  -5  -7  -3  149.58    5.37
  -7   5  -3  145.65   10.89
  -7   5   3  140.75   11.22
   7  -5   3  124.60   11.36
  -7   5  -3  142.51   10.60
   7  -6  -3  107.96   11.22
  -7   6   3   93.18    9.57
  -7   6  -3  109.79    9.93
   7  -6   3  130.08   12.00
  -6  -7  -3  112.72    4.87
  -7   6  -3  105.33    9.74
  -7   6   3  132.94   11.37
  -7   7  -3   56.63    8.65
   7  -7   3   65.02   10.24
   7  -7  -3   55.67    9.33
  -7   7  -3   42.83    7.58
  -7  -7  -3   52.39    3.35
  -7   7   3   45.10    7.78
  -7  -7  -3   46.14    4.37
  -7  -7   3   56.23   11.92
  -7   7   3   57.31    8.67
  -7   8   3  190.51   14.44
   7  -8  -3  194.42   15.70
  -7   8   3  180.10   13.59
   7  -8   3  182.49   15.50
  -7   8  -3  195.62   14.57
  -8  -7  -3  211.64   10.41
  -7   8  -3  190.21   14.32
  -8  -7   3  165.32   19.68
  -6   8   3   95.62    9.86
  -6   8  -3  101.09   10.23
  -8  -6  -3   98.41    6.73
  -6   8  -3   91.73   10.51
  -6   8   3   99.79    9.84
   6  -8  -3   87.80   11.25
   6  -8   3   86.31   11.64
  -8  -6  -3  105.86    5.31
   5  -8   3  119.79   11.84
  -8  -5  -3  118.53    7.36
  -5   8   3  106.44    9.92
  -5   8  -3  109.61   11.00
  -5   8   3  118.01   16.90
  -8  -5  -3  110.59    5.52
  -8  -5  -3  126.96   12.81
   5  -8  -3   96.46   10.96
  -5   8  -3  118.37   11.50
  -5   8   3  130.43   10.32
  -8  -4  -3    9.63    2.43
  -4   8   3    6.32    3.38
   4  -8   3   16.40    4.71
  -4   8   3   10.73    4.02
  -4   8  -3   10.03    5.01
  -4   8  -3    4.35    3.72
  -8  -4  -3   18.06    2.10
   4  -8  -3    8.56    4.22
   3  -8   3   11.68    3.62
  -8  -3  -3   13.45    2.77
  -3   8   3   15.60    4.36
   8   3  -3   20.26    4.38
  -3   8   3   17.31    4.64
  -3   8  -3   10.22    4.61
  -3   8  -3   14.62    5.12
  -8  -3  -3   19.34    2.27
  -2   8   3   35.42    5.48
  -2   8   3   38.07    5.74
  -8  -2  -3   35.15    4.02
  -2   8  -3   26.55    6.66
  -8  -2  -3   33.55    3.45
  -8  -2   3   34.86    6.78
   8   2  -3   36.44    5.39
   8   1  -3  403.45   14.89
  -1   8   3  404.72   15.00
  -8  -1   3  400.91   19.24
  -1   8   3  407.60   15.21
  -8  -1  -3  428.10   20.94
  -8  -1  -3  418.92   13.58
  -8  -1  -3  422.17   15.23
   8   0  -3  228.07   10.61
   0   8  -3  240.40   21.38
   0   8   3  248.06   11.53
  -8   0   3  221.68   14.12
   0   8   3  234.31   11.01
  -8   0  -3  233.75   10.66
  -8   0  -3  236.01   15.34
  -8   0  -3  250.56   12.05
  -8   1  -3  414.24   20.49
   8  -1  -3  395.88   13.49
  -8   1  -3  412.98   15.03
   1   8   3  426.54   14.66
  -8   1  -3  408.32   16.11
  -8   1   3  407.71   18.99
  -8   2  -3   31.24    6.15
  -8   2  -3   30.93    5.36
  -8   2   3   35.73    6.71
  -8   2  -3   34.42    5.27
  -8   2   3   38.79    7.35
   8  -2  -3   25.97    3.62
  -8   3  -3   15.21    4.08
  -3  -8  -3   12.57    2.25
  -8   3   3    9.30    4.33
  -8   3  -3   12.97    1.28
  -8   3  -3   19.38    4.52
   8  -3   3   13.72    3.86
  -8   3   3   18.41    4.90
  -4  -8  -3    9.55    1.83
  -8   4  -3   16.24    4.13
  -8   4   3   16.37    5.28
  -8   4  -3   23.05    5.26
   8  -4   3    7.79    2.74
  -8   4   3    2.85    3.60
  -8   4  -3   10.47    1.71
   8  -4  -3   13.32    4.74
  -8   5  -3  120.66   10.42
  -8   5   3  107.71   10.66
  -8   5  -3  137.21   10.53
  -5  -8  -3  110.64    5.22
  -8   5  -3  110.77    6.29
   8  -5  -3  114.20   11.53
  -8   5   3  121.25   11.35
   8  -5   3  121.20   11.52
  -8   6  -3  101.29    9.64
  -6  -8  -3   96.81    4.67
  -8   6  -3   98.34    9.83
  -8   6   3   92.87   10.44
  -8   6   3   78.49   10.05
   8  -6  -3   77.88   10.83
   8  -6   3   81.38   11.39
  -7  -8  -3  204.82    7.39
  -8   7   3  190.71   14.59
   8  -7   3  195.19   16.01
  -8   7   3  203.67   15.03
   8  -7  -3  179.24   15.20
  -8   7  -3  188.97   13.97
  -8   7  -3  180.33   13.67
  -8   8  -3    7.30    3.72
  -8   8  -3    2.85    2.16
   8  -8   3    7.56    3.08
  -8   8   3    8.27    4.95
  -8   8   3   10.61    4.63
   8  -8  -3   14.54    5.31
  -8  -8  -3    3.93    1.17
  -8   9   3  200.75   15.44
  -8   9   3  213.87   16.04
  -8   9  -3  242.39   17.60
  -9  -8  -3  229.72   11.69
  -8   9  -3  212.16   16.25
   8  -9  -3  217.46   17.83
   7  -9  -3   45.14    9.54
  -7   9   3   56.24    9.12
  -9  -7  -3   49.41    3.63
  -7   9  -3   39.00    8.32
  -7   9  -3   44.80    9.52
  -7   9   3   41.46    8.65
  -9  -7  -3   49.66    4.86
   7  -9   3   58.56   10.65
  -6   9  -3  272.15   18.19
  -6   9  -3  272.18   18.17
   6  -9   3  305.60   20.44
   6  -9  -3  270.85   18.74
  -9  -6  -3  283.73    9.78
  -6   9   3  262.51   15.92
   6  -9  -3  280.27   17.18
  -6   9   3  261.24   16.57
  -9  -6  -3  296.14   12.90
   5  -9   3  218.23   16.84
  -5   9   3  217.75   14.33
  -9  -5  -3  223.84    8.76
  -5   9   3  178.99   19.75
  -5   9   3  217.95   13.89
  -5   9  -3  207.75   15.97
   5  -9  -3  216.26   16.27
  -9  -5  -3  205.74   10.59
  -5   9  -3  217.76   16.01
  -9  -5  -3  216.89   19.52
  -4   9  -3  166.79   13.87
   4  -9  -3  149.60   13.14
  -4   9   3  165.38   12.10
  -4   9  -3  157.67   13.49
   4  -9   3  167.38   14.47
  -9  -4  -3  155.09    7.48
  -4   9   3  140.51   10.89
   9   4  -3  145.92   10.24
  -9  -4  -3  157.42    9.26
  -3   9  -3  202.86   14.94
  -9  -3  -3  205.10    9.07
   3  -9   3  195.07   15.21
  -9  -3  -3  189.88   10.30
   9   3  -3  188.45   11.33
  -3   9   3  199.43   12.67
  -9  -3   3  202.60   14.64
  -3   9   3  177.84   11.53
  -3   9  -3  175.51   14.01
  -2   9  -3  122.66   11.79
  -9  -2  -3  113.56    8.07
  -9  -2  -3  122.90    7.34
  -9  -2   3  130.49   11.43
   9   2  -3  110.35    8.11
  -2   9   3  120.98    9.05
  -2   9   3  135.56    9.93
  -9  -1  -3  184.62    9.58
  -1   9   3  184.34   10.83
   9   1  -3  186.40    9.90
  -9  -1  -3  186.43   13.73
  -9  -1   3  181.53   13.55
  -9  -1  -3  179.44   10.55
  -1   9   3  177.00   10.98
   0   9   3  141.88    9.26
  -9   0  -3  140.30   11.49
  -9   0  -3  136.33    9.42
   9   0  -3  138.67    8.13
  -9   0  -3  129.62    8.42
   0   9  -3  133.71   18.79
  -9   0   3  128.54   11.35
   0   9   3  148.03    9.63
   1   9   3  183.63   10.29
  -9   1  -3  169.72   10.92
  -9   1   3  183.31   13.44
  -9   1  -3  185.79   10.64
   9  -1  -3  200.00    9.29
   9  -2  -3  124.00    6.69
   9  -2   3  108.35   15.29
  -9   2   3  136.14   11.40
  -9   2  -3  110.63    8.58
  -9   2   3  114.29   10.86
  -9   2  -3  119.09    9.44
   9  -3  -3  206.02   16.24
  -9   3   3  168.79   13.36
  -9   3   3  190.97   13.49
  -9   3  -3  197.19   11.96
  -9   3  -3  187.17   12.44
  -9   4   3  151.56   12.18
  -9   4  -3  153.99   11.76
   9  -4  -3  155.93   13.61
   9  -4   3  156.80   13.42
  -9   4  -3  136.73   10.54
  -9   4   3  146.81   12.47
   9  -5  -3  208.74   15.87
  -9   5  -3  201.74    7.62
  -9   5  -3  208.42   13.52
   9  -5   3  215.56   16.87
  -9   5   3  213.23   15.21
  -9   5   3  211.62   15.27
  -9   5  -3  207.67   14.10
  -9   6  -3  259.14   16.49
  -9   6  -3  287.61   16.79
  -9   6  -3  268.90   10.48
  -6  -9  -3  289.81    9.30
  -9   6   3  289.05   18.20
  -9   6   3  267.99   17.45
   9  -6   3  290.81   19.78
   9  -6  -3  261.31   18.48
  -9   7   3   46.64    9.15
   9  -7  -3   52.57   10.00
  -9   7  -3   49.91    8.60
  -9   7   3   52.48    9.43
   9  -7   3   51.90   10.19
  -9   7  -3   49.40    8.71
  -8  -9  -3  209.35   11.25
   9  -8  -3  205.69   17.20
  -9   8  -3  206.06   15.83
  -9   8  -3  211.94   16.00
  -9   8   3  224.06   16.51
  -9   8   3  233.40   17.17
  -9   9   3   25.90    7.31
  -9  -9  -3   26.77    4.32
  -9   9   3   21.92    6.65
  -9   9  -3   13.69    4.70
   9  -9  -3   26.95    7.35
  -9   9  -3   34.97    8.04
 -10  -9  -3   30.97    2.99
  -9  10  -3   29.51    7.19
  -9  10   3   34.89    8.30
  -9  10  -3   36.29    9.47
  -9  10   3   36.80    8.94
   9 -10  -3   44.34   10.32
 -10  -8  -3   16.26    2.99
  -8  10  -3   13.06    6.08
 -10  -8   3   10.52    7.35
  -8  10   3   19.42    6.80
  -8  10  -3   14.57    5.38
  -8  10   3   21.81    6.51
   8 -10  -3    8.31    3.84
  -7  10   3   74.29   10.45
  -7  10  -3   73.44   11.97
 -10  -7  -3   69.93    4.69
  -7  10   3   69.12   10.57
   7 -10  -3   67.19   11.50
 -10  -7  -3   63.42    6.03
  -7  10  -3   62.92   10.86
  -6  10   3   71.22   10.01
   6 -10  -3   89.30   12.67
  -6  10   3   76.59   10.63
 -10  -6  -3   68.17    6.16
 -10  -6  -3   76.72    5.15
  -6  10  -3   68.25   11.12
  -6  10  -3   77.40   11.73
   5 -10   3   16.47    5.57
 -10  -5  -3   21.43    4.18
  -5  10  -3   36.14    8.93
   5 -10  -3   15.81    5.85
 -10  -5  -3   25.05    2.75
 -10  -5   3   24.50    6.51
  -5  10   3   26.97    6.75
  -5  10   3   23.16    6.62
  -5  10  -3   26.10    8.02
  -5  10   3    8.68    6.39
  10   5  -3   14.90    4.04
  -4  10  -3   98.51   12.41
  -4  10  -3  103.81   12.92
  -4  10   3   97.23    9.56
 -10  -4  -3  102.88    7.85
   4 -10  -3  100.37   11.38
 -10  -4  -3   99.83    6.41
  10   4  -3   85.43    7.95
  -4  10   3  111.59   10.31
   4 -10   3   96.19   12.70
 -10  -4   3  112.28   11.13
 -10  -3  -3   34.04    5.19
  -3  10   3   37.92    6.95
  10   3  -3   44.82    6.32
 -10  -3   3   33.59    7.21
  -3  10   3   37.61    6.75
  -3  10  -3   38.09    8.44
 -10  -3  -3   36.11    3.79
   3 -10   3   25.84    6.79
 -10  -2  -3  277.69   11.99
  -2  10   3  275.07   15.14
 -10  -2   3  292.06   17.90
 -10  -2  -3  254.27   13.05
  -2  10   3  280.04   14.70
  10   2  -3  275.72   12.94
  -1  10   3   23.61    5.23
  10   1  -3   30.60    3.30
  -1  10   3   27.93    5.64
 -10  -1  -3   28.30    5.16
 -10  -1  -3   18.28    3.80
 -10  -1   3   18.81    5.10
 -10   0  -3   45.03    5.19
  10   0  -3   41.76    4.06
 -10   0  -3   38.03    6.06
   0  10   3   40.50    6.24
   0  10  -3   52.63   14.02
 -10   0   3   46.73    8.39
 -10   1  -3   24.09    4.85
 -10   1   3   24.12    6.14
   1  10   3   29.89    5.33
 -10   1   3   27.12    6.34
 -10   1  -3   24.09    5.07
  10  -1  -3   23.69    2.52
 -10   2  -3  280.41   15.35
 -10   2   3  267.68   16.61
 -10   2  -3  289.59   14.64
 -10   2   3  265.67   16.93
 -10   3   3   38.13    8.21
  10  -3  -3   25.83    6.71
 -10   3   3   37.12    7.53
 -10   3  -3   33.69    6.55
 -10   3  -3   38.50    6.44
 -10   4   3   92.15   11.59
 -10   4  -3  102.93    9.37
 -10   4   3  104.36   10.54
 -10   4  -3   95.93    9.47
  10  -4   3   91.33   15.95
 -10   5   3   24.85    6.98
  10  -5  -3   15.47    5.60
 -10   5  -3   27.29    6.37
 -10   5  -3   23.34    6.16
  10  -5   3   15.08    3.87
 -10   5   3   26.16    6.44
  10  -6  -3   71.20   11.38
 -10   6   3   68.66   10.61
 -10   6   3   75.12   11.41
 -10   6  -3   82.78   10.86
 -10   6  -3   91.85    9.65
  10  -7  -3   71.90   11.83
 -10   7  -3   73.64   10.44
 -10   7   3   70.18   10.90
 -10   7   3   77.56   11.49
 -10   7  -3   70.96   10.55
 -10   8  -3   15.97    5.16
  10  -8  -3    9.39    4.39
 -10   8  -3   19.40    6.07
 -10   8   3   19.59    6.39
 -10   8   3    9.08    4.26
 -10   9  -3   25.35    7.07
 -10   9   3   32.11    8.31
  10  -9  -3   31.81    8.18
 -10   9  -3   21.53    6.51
 -10   9   3   17.59    6.12
 -10  10   3  160.46   15.13
  10 -10  -3  130.93   14.73
 -10  10  -3  154.15   14.61
 -10  10   3  151.52   14.96
 -10  10  -3  147.26   14.53
  10 -11  -3   20.27    5.70
 -10  11  -3   47.07   10.92
 -10  11   3   33.88    8.59
 -10  11   3   16.26    5.96
 -10  11  -3   17.36    6.46
  -9  11   3  121.03   13.01
   9 -11  -3  134.36   14.89
  -9  11  -3  158.70   15.89
  -9  11   3  158.81   15.05
  -9  11  -3  159.63   15.37
 -11  -8  -3   17.79    3.27
 -11  -8   3   12.95    6.69
  -8  11  -3   30.68    8.49
  -8  11  -3   14.53    6.27
   8 -11  -3   12.14    4.91
  -8  11   3   15.82    5.38
  -8  11   3   16.06    5.77
  -7  11  -3  110.36   13.00
 -11  -7  -3  106.64    8.20
  -7  11  -3   97.62   13.67
  -7  11   3  108.65   11.63
  -7  11   3  110.99   11.47
   7 -11  -3  101.68   14.28
  -6  11   3   77.26   10.58
  -6  11  -3   79.63   12.54
  -6  11   3   83.48   11.25
 -11  -6  -3   73.24    6.99
 -11  -6   3   76.64   11.43
  -6  11  -3   68.71   11.85
 -11  -6  -3   75.60    5.36
   6 -11  -3   65.69   11.60
  -5  11  -3  511.39   26.93
  -5  11   3  512.19   23.22
 -11  -5  -3  491.04   18.85
 -11  -5  -3  500.96   15.72
   5 -11  -3  495.55   27.22
  -5  11   3  505.15   36.86
 -11  -5   3  477.16   25.07
  -5  11   3  504.69   23.29
  11   5  -3  463.71   20.49
  -5  11  -3  500.87   26.46
  -4  11   3   54.21    8.71
  11   4  -3   47.43    6.86
  -4  11  -3   47.78    9.96
  -4  11  -3   55.80   10.45
  -4  11   3   64.13    8.95
 -11  -4  -3   49.80    4.62
 -11  -4   3   45.69    8.81
   4 -11  -3   50.87   10.01
 -11  -4  -3   48.74    5.44
  -3  11   3  184.51   13.20
  11   3  -3  190.43   11.57
 -11  -3  -3  197.99   11.86
 -11  -3   3  180.78   14.66
 -11  -3  -3  186.62    9.90
  -3  11   3  184.12   13.59
  -3  11  -3  178.93   15.74
 -11  -2  -3   59.46    5.69
  -2  11   3   85.35    8.76
 -11  -2   3   84.59    9.80
  -2  11   3   61.97    8.29
 -11  -2  -3   72.67    7.21
  11   2  -3   79.32    6.50
  -1  11   3   55.35    7.72
  11   1  -3   62.31    5.25
  -1  11   3   48.76    7.45
 -11  -1  -3   58.80    7.58
 -11  -1  -3   46.71    5.35
 -11  -1   3   55.99    9.33
  11   0  -3  258.59   10.77
 -11   0  -3  282.56   15.31
 -11   0   3  246.32   16.93
   0  11   3  267.05   14.73
 -11   0  -3  273.08   13.78
   0  11  -3  284.59   27.48
  11  -1  -3   46.07    3.69
 -11   1  -3   57.73    8.01
   1  11   3   69.90    7.16
 -11   1  -3   55.97    6.33
 -11   1   3   51.47    8.63
 -11   1   3   64.83   10.02
 -11   2   3   82.92    9.65
 -11   2   3   69.43    9.93
 -11   2  -3   69.85    7.41
 -11   2  -3   84.51    8.71
 -11   3   3  197.33   15.06
 -11   3   3  169.64   13.83
 -11   3  -3  175.01   12.39
 -11   3  -3  184.23   13.34
 -11   4   3   53.18    9.20
 -11   4  -3   49.38    7.84
 -11   4  -3   50.35    8.34
 -11   4   3   44.92    9.35
 -11   5  -3  493.11   22.46
  11  -5   3  484.51   32.73
 -11   5   3  472.96   24.65
 -11   5  -3  474.39   23.18
 -11   5   3  475.42   24.04
 -11   6  -3   66.07    9.76
  11  -6  -3   78.60   12.53
 -11   6   3   71.94   10.53
 -11   6   3   64.57   10.97
 -11   6  -3   80.86   11.17
 -11   7  -3   96.79   10.88
 -11   7   3   95.31   12.67
  11  -7  -3  107.70   14.59
 -11   7   3   87.29   12.42
 -11   7  -3  108.46   11.52
 -11   8  -3   12.85    5.13
 -11   8   3   23.01    7.11
 -11   8   3    6.50    4.40
  11  -8  -3   27.19    7.62
 -11   8  -3   14.34    4.88
  11  -9  -3  158.85   16.15
 -11   9  -3  154.86   15.02
 -11   9  -3  169.28   15.69
 -11   9   3  145.03   14.61
 -11   9   3  159.85   15.27
 -11  10  -3   33.90    8.75
 -11  10  -3   18.76    5.88
 -11  10   3   28.79    8.50
 -11  10   3   33.96    9.05
  11 -10  -3   24.04    6.79
 -11  11   3    5.32    3.91
 -11  11  -3    3.99    3.71
 -11  11  -3    5.06    2.38
 -11  11   3   -2.57    2.24
 -11  12   3   28.18    8.07
  11 -12  -3   11.30    3.57
 -11  12  -3   17.60    5.27
 -11  12   3   13.92    5.30
 -11  12  -3   32.86    9.66
 -10  12  -3   63.39   12.57
  10 -12  -3   45.84    9.97
 -10  12   3   56.78   11.19
 -10  12   3   66.54   12.05
 -10  12  -3   51.21   10.97
  -9  12  -3   74.83   13.29
  -9  12   3   63.27   11.30
   9 -12  -3   50.63   11.38
  -9  12  -3   64.72   12.60
  -9  12   3   66.56   11.62
 -12  -8   3   23.80    5.94
   8 -12  -3   16.64    6.08
  -8  12   3   26.79    7.95
  -8  12   3   30.93    7.79
 -12  -8   3   26.49   10.07
  -8  12  -3   33.78    9.12
  -8  12  -3   28.91    8.24
  -7  12   3   52.98   10.26
 -12  -7  -3   55.59    5.89
   7 -12  -3   53.39   11.21
 -12  -7   3   47.63    9.70
  -7  12  -3   53.68   11.26
  -7  12  -3   66.18   12.17
   7 -12  -3   36.35    8.33
  -7  12   3   51.22    9.76
  -6  12  -3  247.97   19.76
  12   6  -3  242.54   15.10
   6 -12  -3  244.87   20.14
  -6  12   3  251.08   17.29
  -6  12   3  291.31   18.84
 -12  -6  -3  256.95   24.85
 -12  -6  -3  253.80   13.94
 -12  -6   3  290.94   20.05
  -6  12  -3  267.15   20.47
  -5  12   3   12.58    4.20
   5 -12  -3    6.72    3.53
 -12  -5   3    7.61    2.91
 -12  -5  -3    7.67    2.44
  -5  12   3    7.66    4.34
  12   5  -3    8.70    1.97
  -5  12  -3    7.96    4.88
  -5  12  -3    1.57    4.35
 -12  -5  -3    7.31    2.09
 -12  -4  -3  278.35   14.83
   4 -12  -3  253.93   19.71
  -4  12  -3  274.87   20.30
 -12  -4   3  264.50   18.63
  -4  12   3  280.83   17.49
  12   4  -3  262.99   14.40
 -12  -4  -3  280.92   12.67
  -4  12   3  276.56   17.89
 -12  -3  -3   79.40    6.74
 -12  -3   3   88.02   12.15
  -3  12  -3   84.76   13.08
 -12  -3  -3   72.52    7.29
  12   3  -3   78.37    6.45
  -3  12   3   86.87    9.17
  -3  12   3   91.73    9.71
  12   2  -3   45.52    4.04
  -2  12   3   51.78    8.26
 -12  -2   3   49.98    9.50
 -12  -2  -3   51.62    7.24
  -2  12   3   69.98    9.30
 -12  -2  -3   59.11    5.98
 -12  -1  -3  109.73    9.61
 -12  -1   3  120.32   12.09
  -1  12   3  118.90   10.61
 -12  -1  -3  130.65    9.38
 -12   0   3  102.44   10.78
 -12   0  -3   94.81    8.50
   0  12  -3   95.49   20.06
   0  12   3  110.90    9.98
 -12   0  -3  109.87    9.88
 -12   0   3  126.96   12.59
 -12   1  -3  120.38    9.87
 -12   1   3  118.59   12.10
 -12   1   3  117.70   11.44
 -12   1  -3  123.81   10.77
 -12   2  -3   60.32    8.72
 -12   2   3   54.29    9.19
 -12   2  -3   57.81    7.96
 -12   2   3   59.70   10.18
 -12   3  -3   97.25    9.91
 -12   3   3   75.07   10.76
 -12   3  -3   81.00    8.69
 -12   3   3   82.50   11.57
 -12   4   3  263.99   18.20
 -12   4   3  269.07   18.70
 -12   4  -3  284.33   16.98
 -12   4  -3  273.52   17.56
 -12   5  -3    3.84    3.29
 -12   5   3    6.89    3.66
 -12   5  -3    3.61    2.33
 -12   5   3    0.42    3.44
 -12   6   3  260.78   19.18
 -12   6  -3  258.61   17.33
 -12   6  -3  253.36   18.18
 -12   6   3  281.48   19.28
  12  -7   3   48.85   12.85
 -12   7   3   71.96   11.96
 -12   7  -3   46.23    9.24
  12  -7  -3   35.75    9.40
 -12   7   3   58.49   10.27
 -12   7  -3   47.40    9.49
 -12   8   3   35.21    8.80
 -12   8   3   25.87    7.44
  12  -8  -3   20.30    5.85
 -12   8  -3   31.84    8.13
 -12   8  -3   30.18    7.51
 -12   9   3   57.23   11.12
 -12   9   3   59.00   11.35
  12  -9  -3   53.42   11.56
 -12   9  -3   46.65    9.99
 -12   9  -3   56.47   11.17
  12 -10  -3   70.95   13.28
 -12  10  -3   56.17   11.49
 -12  10   3   51.42   11.16
 -12  10   3   76.55   13.24
 -12  10  -3   67.14   12.38
 -12  11  -3   21.54    6.58
 -12  11  -3   13.10    5.32
 -12  11   3   21.09    6.99
  12 -11  -3   19.39    6.15
 -12  11   3   18.68    7.51
  12 -12  -3   80.22   14.58
 -12  12   3   84.47   14.53
 -12  12   3   75.93   13.55
 -12  12  -3   75.72   13.70
 -12  12  -3   78.48   14.45
 -12  13   3   10.64    4.41
 -12  13   3    1.12    4.11
 -12  13  -3    4.03    2.36
 -12  13  -3    7.92    4.08
 -11  13  -3   32.01    8.37
 -11  13  -3   39.80    9.98
 -11  13   3   29.39    8.32
 -11  13   3   31.95    8.95
 -13 -11   3   24.28    5.76
  11 -13  -3   26.38    7.85
 -10  13  -3   28.42    8.55
 -10  13   3   20.40    6.45
 -10  13  -3   10.43    5.79
 -13 -10   3   21.78    5.44
 -10  13   3   25.14    7.54
  10 -13  -3   14.93    5.20
  -9  13   3  154.95   15.29
 -13  -9   3  137.06   13.93
  -9  13  -3  131.47   17.59
  -9  13   3  139.84   14.66
   9 -13  -3  152.65   16.53
  -9  13  -3  133.71   17.64
   8 -13  -3   16.19    5.12
  -8  13   3   21.94    7.00
 -13  -8   3   26.45    6.37
  -8  13  -3   28.13    9.45
  -8  13   3   27.28    7.70
  -8  13  -3   27.98    8.60
  -7  13   3   36.26    8.60
  13   7  -3   20.38    3.76
   7 -13  -3   20.13    7.00
 -13  -7  -3   17.10    3.12
  -7  13   3   21.21    6.30
  -7  13  -3   17.48    7.02
   7 -13  -3   14.43    5.44
 -13  -7   3   32.21    7.94
  -7  13  -3   32.66    9.21
  -6  13   3   -0.70    2.34
  13   6  -3    1.62    1.08
 -13  -6   3    3.17    1.60
 -13  -6  -3    2.27    1.18
  -6  13   3    5.03    3.32
  -6  13  -3   -0.04    3.25
 -13  -6  -3    3.15    5.13
  -6  13  -3    1.60    2.92
   6 -13  -3   -2.02    2.00
 -13  -5  -3   47.18    5.36
   5 -13  -3   46.80   10.39
  13   5  -3   47.73    6.99
  -5  13   3   37.71    8.35
  -5  13  -3   53.18   11.20
  -5  13   3   48.38    9.13
 -13  -5   3   42.76    9.15
 -13  -4  -3  199.48   13.02
  -4  13   3  204.18   15.66
  -4  13   3  178.66   14.37
  -4  13  -3  211.15   18.34
   4 -13  -3  182.57   17.33
 -13  -4   3  188.65   15.99
 -13  -4  -3  194.55   10.97
 -13  -3   3  106.41   11.76
  -3  13   3  108.35   10.71
 -13  -3  -3   97.74    8.93
 -13  -3  -3   99.59    7.82
  -3  13   3  104.01   10.85
  -2  13   3   56.60    9.01
 -13  -2  -3   52.07    7.69
 -13  -2  -3   44.74    6.31
  -2  13   3   42.71    8.20
 -13  -2   3   45.22    9.27
 -13  -1  -3  120.98   10.52
  -1  13   3  127.64   11.57
 -13  -1  -3  107.89    8.98
 -13  -1   3  118.04   11.82
 -13  -1   3  115.09   12.51
 -13   0  -3   33.94    5.94
 -13   0   3   29.95    7.31
   0  13   3   36.91    6.95
 -13   0  -3   17.90    5.05
   0  13  -3    8.42    8.48
 -13   0   3   14.07    4.62
 -13   1   3  115.56   12.21
 -13   1   3  130.72   12.42
 -13   1  -3  119.12   10.92
 -13   1  -3  101.03    9.16
 -13   2   3   41.07    8.56
 -13   2   3   59.44   10.31
 -13   2  -3   45.70    7.42
 -13   2  -3   51.14    8.57
 -13   3   3  106.62   11.52
 -13   3  -3   97.51   10.33
 -13   3  -3  103.77   10.17
 -13   3   3   99.41   11.42
 -13   4  -3  182.09   13.93
 -13   4   3  198.93   16.17
 -13   4   3  201.49   16.92
 -13   4  -3  156.43   13.63
 -13   5   3   37.51    9.22
 -13   5  -3   32.91    7.42
 -13   5  -3   43.45    8.92
 -13   5   3   39.02    8.47
 -13   6   3    3.86    2.49
 -13   6  -3   14.05    3.56
 -13   6  -3    6.48    2.69
 -13   6   3    7.16    4.20
 -13   7   3   37.40    9.10
 -13   7  -3   19.25    5.85
 -13   7   3   17.63    5.73
 -13   7  -3   23.65    6.98
  13  -8  -3   18.25    5.50
 -13   8  -3   34.45    8.20
 -13   8  -3   20.38    6.66
 -13   8   3   19.34    6.16
 -13   8   3   42.87    9.92
 -13   9  -3  116.44   13.30
 -13   9   3  122.44   14.24
  13  -9   3  120.16   22.12
 -13   9  -3  158.42   16.57
  13  -9  -3  132.17   17.84
 -13   9   3  144.44   15.45
 -13  10   3   10.46    5.74
  13 -10  -3   13.64    5.39
  13 -10   3   -0.79    4.60
 -13  10   3   18.59    7.00
 -13  10  -3   15.49    4.80
 -13  10  -3   21.67    6.60
 -13  11   3   16.87    6.66
 -13  11   3   17.52    6.38
 -13  11  -3   30.31    7.93
 -13  11  -3   33.69    8.62
  13 -11  -3   31.83    8.12
  13 -11   3   15.48    7.71
  13 -12   3   -1.33    5.13
 -13  12  -3    0.10    2.10
 -13  12   3    2.71    3.12
 -13  12   3    9.37    4.68
 -13  12  -3   -0.74    2.14
 -13  13  -3   15.71    4.23
 -13  13   3    3.87    3.25
 -13  13  -3   23.32    7.70
 -13  13   3   25.70    8.65
  13 -13   3    5.63    6.61
 -13  14   3    3.48    3.44
  13 -14   3    0.37    5.46
 -13  14   3    9.50    3.93
 -13  14  -3    1.70    2.99
 -12  14  -3   12.74    3.52
 -12  14   3    6.92    4.55
 -12  14   3   16.57    5.53
 -12  14  -3   17.37    6.65
 -11  14  -3  126.83   18.82
 -11  14   3  125.97   17.15
 -11  14  -3  112.92   17.75
 -11  14   3  130.17   17.51
 -14 -11   3  122.82   12.52
  10 -14  -3   55.62   11.47
 -10  14  -3   52.48   11.61
 -10  14   3   57.21   11.91
 -14 -10   3   58.87   10.83
 -10  14   3   51.64   11.58
 -10  14  -3   44.82   11.69
  -9  14  -3   44.03   10.59
   9 -14  -3   25.60    6.64
  -9  14   3   33.56    8.38
  -9  14  -3   37.71   10.21
  -9  14   3   35.74    8.97
 -14  -9   3   44.34    9.34
  -8  14   3   16.41    6.36
 -14  -8   3   20.73    4.85
  -8  14   3   25.24    7.30
  -8  14  -3   29.09    8.52
   8 -14  -3   24.24    7.03
  -8  14  -3   13.41    5.71
 -14  -7   3  110.12   12.31
  -7  14  -3  121.58   16.70
  -7  14   3  125.01   13.06
  -7  14   3   89.46   13.29
   7 -14  -3  105.27   13.93
   7 -14  -3  106.34   16.30
  -7  14  -3  130.71   17.77
 -14  -6  -3   16.92    2.78
  -6  14  -3    5.98    3.87
   6 -14  -3   13.51    4.29
  -6  14   3   15.57    5.47
 -14  -6   3   13.84    3.51
 -14  -6  -3   10.23    6.56
  -6  14   3   23.62    6.41
  -5  14   3  107.75   11.58
 -14  -5   3   96.85   13.62
  -5  14   3   93.98   12.58
 -14  -5  -3   97.58    8.96
  -5  14  -3   92.75   14.71
   5 -14  -3   75.05   13.35
 -14  -4  -3  100.06    9.45
 -14  -4   3  101.68   13.86
  -4  14   3  116.40   11.76
  -4  14   3  125.33   12.59
   4 -14  -3  105.25   15.56
 -14  -3   3   55.51   10.33
  -3  14   3   44.46    8.90
 -14  -3  -3   64.25    8.62
  -3  14   3   74.00   10.77
 -14  -3  -3   72.10    6.60
 -14  -2   3   20.65    5.54
  -2  14   3   29.46    6.76
 -14  -2  -3   36.92    6.64
 -14  -2  -3   29.98    5.33
 -14  -2   3   15.56    5.02
 -14  -1   3  109.78   11.41
 -14  -1   3  138.44   13.96
 -14  -1  -3  106.61   10.18
  -1  14   3  115.34   11.45
 -14  -1  -3  113.21    9.67
 -14   0  -3    4.74    1.62
 -14   0   3    4.14    2.28
 -14   0   3    3.77    2.07
 -14   0  -3    2.69    1.35
 -14   1  -3  125.16   10.65
 -14   1  -3  118.50   11.09
   1  14  -3   94.77   21.89
 -14   1   3  114.01   12.62
 -14   1   3  125.00   12.83
 -14   2   3   38.89    8.69
 -14   2  -3   39.95    7.79
 -14   2   3   46.85    9.61
 -14   3   3   81.52   12.65
 -14   3  -3   60.11    9.22
 -14   3  -3   82.60   11.28
 -14   3   3   77.31   11.59
 -14   4  -3   89.82    9.80
 -14   4   3  100.16   13.73
 -14   4  -3  101.81   11.33
 -14   4   3   99.80   11.51
 -14   5  -3  103.07   11.81
 -14   5  -3   88.12    9.94
 -14   5   3  100.33   13.48
 -14   5   3  107.59   12.53
 -14   6   3   19.87    6.05
 -14   6  -3   16.57    4.15
 -14   6   3   10.21    5.29
 -14   6  -3    8.81    2.86
 -14   7  -3  123.46   12.81
 -14   7   3  111.98   15.57
 -14   7  -3  115.72   13.26
 -14   7   3  104.84   14.48
 -14   8  -3   19.72    5.68
 -14   8   3   33.03    8.51
 -14   8   3   19.73    6.39
 -14   8  -3   18.69    6.13
 -14   9  -3   30.78    8.58
 -14   9   3   29.20    7.87
 -14   9   3   38.59   10.21
 -14   9  -3   38.04    9.51
 -14  10  -3   74.77   13.48
 -14  10   3   29.90    8.72
 -14  10  -3   60.92   12.32
 -14  10   3   54.12   12.18
 -14  11   3  124.36   17.38
 -14  11  -3  112.27   16.43
 -14  11  -3  113.67   17.11
 -14  11   3  126.50   17.41
 -14  12   3    9.50    4.24
 -14  12  -3    9.05    3.21
 -14  12  -3   13.80    4.11
 -14  12   3   17.00    6.97
 -14  13  -3    6.19    3.21
 -14  13   3    5.01    3.45
 -14  13  -3    5.77    2.78
 -12  15   3   11.79    3.40
 -12  15  -3   16.78    6.69
 -12  15   3    4.03    3.95
 -11  15  -3   37.83    8.73
 -11  15  -3   31.23   10.16
 -15 -11   3   43.00    7.05
 -11  15   3   25.16    8.21
 -11  15   3   30.96    8.66
 -10  15  -3   59.11   13.19
 -10  15  -3   75.82   15.17
 -10  15   3  102.11   16.17
 -15 -10   3   88.98    9.75
 -10  15   3   76.59   14.31
  -9  15  -3   -3.91    2.89
  -9  15   3    4.19    3.61
  -9  15  -3    1.39    3.33
  -9  15   3   10.44    3.22
 -15  -9   3    3.25    2.22
  -8  15   3   36.33    8.86
  -8  15  -3   46.43   11.17
  -8  15  -3   36.35    9.93
 -15  -8   3   41.85    8.99
  -8  15   3   25.53    7.71
   7 -15  -3   -2.91    3.14
  -7  15   3   18.06    5.40
 -15  -7   3   15.67    3.13
   7 -15  -3    7.07    3.43
  -7  15  -3   13.21    5.09
  -7  15   3    5.82    2.91
  -6  15  -3   57.94   12.51
  -6  15   3   75.49   12.26
  -6  15   3   75.54   12.17
 -15  -6   3   50.05    9.60
 -15  -6  -3   54.31   15.33
   6 -15  -3   47.91   10.48
  -5  15   3   21.76    5.85
 -15  -5  -3   21.75    4.32
   5 -15  -3    6.64    3.79
 -15  -5   3   13.69    4.22
  -5  15   3   18.47    5.00
  -4  15   3   90.29   10.38
  -4  15   3   94.82   11.16
 -15  -4  -3   78.85    8.32
 -15  -4   3   85.79   13.06
   4 -15  -3  102.38   15.73
 -15  -3   3   58.19    9.85
 -15  -3   3   49.89   10.21
 -15  -3  -3   52.69    8.10
  -3  15   3   54.93    9.82
  -2  15   3  201.36   15.94
 -15  -2  -3  183.86   13.88
 -15  -2  -3  186.66   12.53
 -15  -2   3  190.92   17.09
 -15  -2   3  199.21   16.21
 -15  -1  -3   48.18    8.50
 -15  -1  -3   58.18    6.47
 -15  -1   3   43.63    9.70
 -15  -1   3   53.62    9.49
  -1  15   3   42.84    8.32
 -15   0   3  122.32   13.35
 -15   0  -3  115.59   10.01
 -15   0  -3  115.79   11.21
 -15   0   3  132.02   13.11
 -15   1  -3   48.09    7.95
 -15   1   3   45.09    9.01
 -15   1   3   43.16    9.44
 -15   1  -3   35.46    7.40
   1  15  -3   45.87   15.72
 -15   2   3  187.07   16.04
 -15   2   3  212.99   17.96
 -15   2  -3  186.91   14.15
 -15   2  -3  182.07   15.08
 -15   3   3   53.74   10.07
 -15   3   3   39.04    9.58
 -15   3  -3   38.76    7.88
 -15   3  -3   54.78    8.93
 -15   4  -3   86.27    9.89
 -15   4  -3  101.19   11.51
 -15   4   3   86.38   12.80
 -15   4   3  115.12   15.32
 -15   5   3   16.03    4.67
 -15   5  -3   23.64    6.28
 -15   5  -3   17.37    5.29
 -15   5   3   13.79    4.77
 -15   6  -3   63.26   10.58
 -15   6   3   64.24   12.09
 -15   6   3   62.02   11.51
 -15   6  -3   70.41   11.98
 -15   7  -3    7.04    3.80
 -15   7  -3   18.40    5.16
 -15   7   3    9.92    3.37
 -15   7   3    1.29    3.66
 -15   8   3   35.85    8.88
 -15   8   3   21.76    7.68
 -15   8  -3   34.11    8.31
 -15   8  -3   24.71    6.45
 -15   9  -3    1.49    2.01
 -15   9   3   -1.67    2.28
 -15   9  -3    5.82    3.03
 -15   9   3    2.85    4.03
 -15  10   3   83.06   14.99
 -15  10  -3   76.11   14.25
 -15  10  -3   76.35   13.51
 -15  10   3   61.81   11.84
 -15  11  -3   36.53    8.22
 -15  11  -3   34.23    9.19
 -15  11   3   38.14   10.95
 -15  11   3   41.20   10.54
 -15  12  -3   11.96    4.31
 -15  12  -3    8.80    2.98
 -15  12   3   18.34    7.05
 -10  16  -3   38.15    9.97
 -16 -10   3   39.36    4.49
 -10  16  -3   22.22    6.90
 -10  16   3   53.25   11.40
 -10  16   3   31.30    8.95
  -9  16  -3   49.65   11.57
 -16  -9   3   39.42    7.21
  -9  16  -3   42.60   10.42
  -9  16   3   41.85    9.88
  -9  16   3   45.97    8.83
 -16  -8   3   20.01    4.75
  -8  16   3    7.50    3.83
  -8  16  -3   13.78    5.38
  -8  16   3    9.02    3.46
 -16  -7   3   22.91    5.37
  -7  16   3   20.33    6.05
  -7  16   3   21.24    6.23
  -7  16  -3   15.94    5.56
  -6  16   3   10.79    4.86
 -16  -6  -3   26.84   11.47
  -6  16   3   27.32    6.62
 -16  -6   3   10.23    2.80
  -5  16   3    8.50    3.59
 -16  -5   3   13.25    2.97
 -16  -5   3   24.16    4.39
  -5  16   3   24.60    5.28
   5 -16  -3    1.31    3.20
  -4  16   3   24.16    6.18
   4 -16  -3   21.42    6.15
 -16  -4   3   24.23    4.99
 -16  -4   3   23.30    5.66
 -16  -4  -3   12.62    2.59
  -3  16   3   18.65    5.79
 -16  -3  -3   34.25    6.53
 -16  -3   3   24.80    6.39
 -16  -3   3   34.40    6.11
 -16  -2  -3   16.55    3.68
  -2  16   3   25.84    6.40
 -16  -2   3   17.63    3.59
 -16  -2   3   11.44    2.85
 -16  -1  -3   13.71    4.06
 -16  -1   3   23.90    5.86
 -16  -1   3   21.17    6.12
 -16   0   3   16.55    5.29
 -16   0   3   21.27    5.53
 -16   0  -3   11.60    3.42
 -16   0  -3   14.19    4.33
 -16   1  -3   18.13    5.22
 -16   1   3   14.66    5.25
 -16   1  -3   24.82    5.47
 -16   1   3    7.17    2.42
 -16   2  -3   11.87    3.37
 -16   2   3   15.36    5.18
   2  16  -3   16.91   12.07
 -16   2   3   12.85    4.21
 -16   3  -3   13.04    3.96
 -16   3   3   29.37    7.51
 -16   3   3   21.07    6.65
 -16   3  -3   35.82    7.60
 -16   4   3   23.74    5.75
 -16   4  -3   27.19    6.29
 -16   4  -3   30.82    7.87
 -16   4   3   32.32    8.95
 -16   5  -3   11.80    3.93
 -16   5   3   16.63    5.64
 -16   5   3   16.15    5.61
 -16   5  -3   23.08    5.23
 -16   6   3   24.25    6.99
 -16   6  -3   28.62    7.46
 -16   6   3   21.85    6.69
 -16   6  -3   14.03    3.63
 -16   7   3   21.46    6.59
 -16   7  -3   10.34    3.52
 -16   7   3   18.39    5.08
 -16   7  -3   20.00    7.03
 -16   8   3   15.11    5.46
 -16   8   3   15.17    5.07
 -16   8  -3   10.74    2.99
 -16   8  -3   14.08    4.02
 -16   9  -3   50.89   10.29
 -16   9  -3   24.82    7.59
 -16   9   3   46.54   11.10
 -16   9   3   42.55    9.54
 -16  10  -3   34.94    9.69
 -16  10  -3   56.12   10.75
 -16  10   3   57.93   11.77
 -16  10   3   45.22   11.94
  -9  17   3   15.01    3.95
  -9  17   3    7.18    3.04
 -17  -9   3   24.14    3.23
 -17  -8   3   68.86    7.47
  -8  17   3   91.40   14.62
 -17  -8   3   52.96   14.88
  -8  17   3   49.08   10.31
  -8  17  -3   74.04   14.73
  -7  17   3   37.86    8.17
 -17  -7   3   29.80    6.00
  -7  17   3   33.01    7.58
  -6  17   3   20.44    5.34
  -6  17   3   38.81    8.55
 -17  -6   3   37.30    8.35
 -17  -6  -3   34.82   12.55
 -17  -5   3    8.11    1.91
  -5  17   3    1.15    2.23
 -17  -5   3    2.91    2.04
 -17  -4   3   27.98    4.66
 -17  -4   3   17.56    4.97
  -4  17   3   23.32    5.49
  -3  17   3   42.77    8.93
 -17  -3   3   32.03    7.00
 -17  -3   3   60.82   11.60
 -17  -3  -3   53.30    9.11
 -17  -2  -3   36.24    7.46
 -17  -2   3   45.08    8.96
 -17  -2   3   38.72    8.87
 -17  -1   3    9.43    4.66
 -17  -1  -3    9.66    3.16
 -17  -1   3   18.99    4.12
 -17   0   3  225.51   18.06
 -17   0   3  200.98   18.31
 -17   0  -3  219.38   17.00
 -17   1   3    7.51    3.33
 -17   1   3   12.92    4.50
 -17   1  -3   12.84    3.11
 -17   1  -3   13.38    2.54
   2  17  -3   52.70   18.26
 -17   2   3   46.19    9.54
 -17   2  -3   57.57    9.39
 -17   2  -3   40.66    8.21
 -17   2   3   35.54    9.05
 -17   3   3   39.84    9.31
   3  17  -3   37.97   15.24
 -17   3   3   38.78    9.88
 -17   3  -3   53.30    9.37
 -17   3  -3   49.86   10.23
 -17   4   3   18.72    6.59
 -17   4  -3   19.41    5.38
 -17   4  -3   18.47    4.60
 -17   4   3   16.43    4.78
 -17   5  -3   14.23    2.69
 -17   5  -3    5.34    2.44
 -17   5   3    2.94    1.89
 -17   5   3   -0.38    2.33
 -17   6  -3   44.17    8.68
 -17   6   3   36.06    7.85
 -17   6  -3   23.89    6.56
 -17   6   3   18.81    6.09
 -17   7   3   48.13   10.11
 -17   7  -3   37.54    8.33
 -17   7   3   50.56   11.62
 -17   8  -3   50.28   10.82
 -17   8   3   58.17   12.66
 -17   8  -3   55.80   11.48
 -17   8   3   63.83   12.38
 -17   9  -3    0.98    2.21
 -17   9   3    2.33    3.37
 -17   9  -3    7.47    2.65
   6 -18  -3   13.62    4.54
 -18  -6   3   11.89    3.80
  -6  18   3   22.68    5.12
 -18  -6  -3   23.15    9.05
 -18  -5   3   20.25    5.28
  -5  18   3    8.01    3.66
  -4  18   3  161.37   15.61
 -18  -4   3  154.60   13.30
 -18  -4   3  153.05   15.66
 -18  -3   3    6.53    1.97
 -18  -3   3    4.73    1.85
 -18  -2  -3   34.71    6.37
 -18  -2   3   55.28    5.97
 -18  -2   3   37.78    8.17
 -18  -1  -3   29.13    5.92
 -18  -1   3   34.92    6.14
 -18  -1   3   14.20    4.40
 -18   0   3   39.95    7.82
 -18   0   3   37.91    9.43
 -18   0  -3   44.86    8.91
 -18   1  -3   26.09    5.64
 -18   1   3   25.52    5.00
 -18   1   3   34.04    8.33
 -18   2  -3   16.87    3.95
 -18   2   3   36.66    8.64
 -18   2   3   30.74    8.00
 -18   3   3    5.53    1.83
   3  18  -3   -3.72    6.03
 -18   3  -3    0.36    1.72
 -18   3   3    5.47    3.82
 -18   3  -3    8.17    2.11
   4  18  -3  106.89   25.53
 -18   4  -3  143.22   12.97
 -18   4  -3  126.39   13.94
 -18   4   3  153.68   16.93
 -18   4   3  142.26   14.82
 -18   5   3   13.38    4.36
 -18   5  -3   17.96    3.24
 -18   5  -3   13.60    3.55
 -18   5   3   27.43    8.08
 -18   6  -3   19.34    4.12
 -18   6  -3    8.32    3.26
 -18   6   3   17.14    4.80
 -18   6   3   11.28    3.97
 -19  -3   3  147.68   15.18
 -19  -2   3   11.59    2.26
 -19  -2   3   21.72    4.67
 -19  -1   3   30.12    3.46
 -19  -1   3   24.03    6.25
 -19   0   3    7.50    2.83
 -19   0  -3    4.45    1.75
 -19   0   3   10.51    2.85
 -19   1  -3   26.61    6.19
 -19   1   3   11.75    4.71
 -19   1   3    4.98    2.38
 -19   2  -3   15.99    3.41
 -19   2   3    7.97    3.01
 -19   2   3   10.13    2.96
 -19   3   3  158.34   15.14
 -19   3   3  158.05   17.11
 -19   3  -3  173.58   16.35
   0   0  -4 9999.41   97.11
   0   0  -4 9702.44  127.28
  -1   0  -4    4.15    1.85
   1   0  -4    6.93    3.36
   0  -1  -4    7.76    3.46
  -1   0  -4    1.58    2.79
   0   1  -4    6.66    3.34
  -1   1  -4  148.00    8.93
  -1   1  -4  142.58    6.77
  -1  -1  -4  148.44    8.93
   1   1  -4  147.05    9.55
   1  -2  -4   62.00    6.20
   1  -2   4   66.50    5.04
   2   1   4   67.54    3.41
  -1   2   4   60.44    4.75
  -2  -1  -4   64.00    6.08
  -1   2  -4   66.07    6.45
   2   1  -4   65.90    6.54
   0   2   4  392.09    9.86
   2   0  -4  388.13   14.63
  -2   0  -4  378.26   13.62
   0   2  -4  393.02   14.77
   2   0   4  393.53   10.68
  -2   0  -4  373.18   11.42
   0  -2  -4  371.07   14.12
   2  -1   4   67.00    4.98
   1   2  -4   63.83    6.59
  -2   1  -4   62.83    5.28
   2  -1   4   66.36    5.03
  -1  -2  -4   58.62    6.05
  -2   1  -4   67.62    6.33
   2  -1  -4   62.34    6.32
  -2  -2  -4  942.28   21.95
  -2   2   4  947.36   20.35
   2  -2   4  953.42   21.05
   2  -2  -4  922.38   23.02
  -2   2  -4  934.50   22.36
   2   2   4  967.54   14.12
  -2   2  -4  943.69   21.69
   2   2  -4  929.95   24.03
   2  -2  -4  895.98   16.09
   3   2   4 1351.49   17.93
   3   2   4 1401.75   17.85
  -2   3  -4 1367.81   28.22
  -2   3   4 1325.40   24.16
   2  -3  -4 1318.76   28.16
   2  -3   4 1313.11   27.34
   3   2  -4 1380.93   30.07
   2  -3  -4 1300.26   22.64
   1  -3   4  459.76   14.89
  -1   3   4  478.82   12.27
  -1   3  -4  461.70   16.33
  -3  -1  -4  460.71   10.21
   1  -3  -4  450.43   15.94
   3   1  -4  464.40   16.80
  -3  -1  -4  449.79   14.41
   3   1   4  468.21    9.71
   3   1   4  473.72    9.86
  -3   0  -4   10.15    2.39
   3   0   4    7.98    1.96
   3   0  -4    7.63    3.48
   0   3   4    5.88    1.76
  -3   0  -4    8.31    3.13
  -3   0  -4    6.28    2.47
   0   3  -4    6.60    3.59
  -3   1  -4  433.08   13.25
   3  -1   4  457.71   12.61
   3  -1  -4  422.53   15.73
   1   3   4  444.85    7.96
  -3   1  -4  436.08   14.77
  -3   1   4  442.61   15.53
  -3   1  -4  451.42   13.17
  -3   1  -4  440.68   14.23
  -1  -3   4  464.45   15.91
   3  -1   4  458.31   14.59
   3  -2   4 1275.17   26.85
  -3   2  -4 1300.52   26.11
  -3   2  -4 1246.34   25.47
   2   3  -4 1339.79   29.77
  -3   2   4 1317.23   26.66
   2   3   4 1363.35   19.21
  -3   2  -4 1292.04   25.49
  -3   2  -4 1339.87   28.16
   3  -2  -4 1315.00   28.11
   3  -2  -4 1244.43   21.95
  -3   3  -4  859.26   23.58
   3  -3   4  792.71   22.16
  -3   3  -4  812.40   21.45
  -3   3  -4  838.25   21.27
   3  -3  -4  819.11   22.01
   3  -3  -4  778.66   18.52
  -3   3  -4  800.65   21.59
   3   3  -4  843.76   23.94
   3   3  -4  807.98   21.16
  -3   3   4  832.71   20.61
   4   3  -4  559.85   20.06
  -3   4  -4  532.75   18.67
   3  -4  -4  522.98   16.59
   3  -4   4  560.86   19.70
  -3   4  -4  546.20   19.03
  -4  -3  -4  574.18    9.49
  -3   4   4  549.87   16.65
  -3   4   4  553.34   18.04
   4   2  -4  958.45   25.42
   4   2   4 1029.21   15.63
   4   2   4 1020.37   14.47
  -4  -2  -4 1000.69   15.19
  -2   4   4  999.20   20.65
   4   2   4 1003.88   27.86
  -2   4   4  988.82   22.31
   2  -4   4  996.96   25.67
  -1   4   4  777.52   16.04
  -4  -1  -4  776.82   18.52
  -4  -1  -4  787.74   14.72
  -4  -1  -4  778.33   14.73
  -1   4   4  792.04   17.99
   4   1  -4  768.01   22.08
   4   1   4  815.38   13.95
  -4   0  -4    5.79    2.23
   0   4   4    2.93    1.73
   4   0   4    5.20    1.75
  -4   0  -4    7.71    2.36
   4   0  -4    6.05    3.14
  -4   0  -4    2.99    2.58
   0  -4  -4    5.81    1.31
  -4   0  -4    4.87    2.08
   0   4   4    4.70    2.26
   4  -1   4  803.80   17.26
   4  -1   4  785.25   21.77
   1   4   4  770.53   13.64
  -4   1  -4  776.86   18.05
   4  -1  -4  797.83   22.02
  -1  -4  -4  809.19   12.64
  -4   1  -4  778.34   18.77
  -4   1  -4  762.47   18.05
   1   4   4  775.17   12.01
  -4   1   4  762.54   22.03
  -4   1  -4  790.00   22.09
  -4   2  -4 1030.85   22.92
   4  -2   4  986.70   25.26
  -4   2   4  994.30   24.96
   2   4   4  982.12   14.27
  -4   2  -4  984.60   22.57
   4  -2  -4  979.16   24.24
  -2  -4   4  993.33   28.05
  -4   2  -4 1004.21   25.81
   4  -2  -4  955.14   21.42
  -4   2  -4  971.41   21.43
   4  -3  -4  545.92   18.00
  -4   3  -4  601.90   20.62
  -4   3  -4  553.16   18.00
  -4   3   4  546.53   18.18
  -4   3  -4  531.03   17.68
  -4   3  -4  533.65   16.31
   4  -3  -4  520.50   16.47
   4  -3   4  544.68   19.45
  -4   4  -4  878.12   24.42
  -4   4   4  886.94   24.45
   4  -4  -4  819.79   22.40
  -4   4  -4  868.42   24.36
  -4   4   4  841.92   22.54
  -4   4  -4  857.58   21.85
   4  -4   4  838.25   25.72
  -5  -4  -4 1661.18   20.87
   4  -5  -4 1605.06   34.19
  -4   5   4 1652.97   32.63
  -4   5  -4 1611.70   35.83
  -4   5  -4 1601.89   35.92
  -4   5   4 1593.18   33.75
   4  -5   4 1636.39   38.49
  -3   5   4   99.69    7.71
   3  -5   4  106.57    9.00
  -3   5  -4   95.61    8.86
   5   3  -4   93.75    8.73
   3  -5  -4   95.21    8.35
  -3   5   4  109.62    8.42
  -3   5  -4   93.88    8.66
  -5  -3  -4  105.80    4.47
   5   2  -4  391.99   16.46
  -5  -2  -4  396.34    9.02
  -5  -2  -4  381.74   16.27
  -2   5   4  366.70   13.75
  -2   5   4  389.82   13.06
   2  -5   4  391.73   17.10
  -5  -2  -4  380.19    9.84
  -5  -1  -4  163.82    7.10
  -5  -1  -4  155.91    6.57
   5   1  -4  171.46   10.99
   5   1   4  159.37    6.44
  -1   5   4  156.61    8.39
  -1   5   4  157.46    7.53
   0   5   4   53.50    4.89
  -5   0   4   68.62    7.93
  -5   0  -4   62.13    5.40
  -5   0  -4   57.16    6.39
  -5   0  -4   49.98    4.45
   5   0   4   64.22    4.72
  -5   0  -4   65.97    5.45
   0   5   4   60.85    4.44
   5   0  -4   59.90    6.57
  -5   1  -4  167.67    8.64
   1   5   4  161.02    6.49
  -5   1  -4  176.49   10.99
  -1  -5  -4  172.42    5.67
  -5   1  -4  171.22    8.32
  -5   1   4  159.85   11.08
  -5   1  -4  162.61    8.69
   1   5   4  169.53    5.83
   5  -1  -4  153.46    9.98
  -5   2  -4  393.17   16.99
   5  -2  -4  371.33   14.86
  -5   2   4  357.24   15.83
  -5   2  -4  360.50   13.75
   5  -2   4  375.73   16.55
   2   5  -4  364.16   19.77
  -2  -5  -4  396.51    7.30
  -5   2  -4  373.84   14.11
   2   5   4  379.85    8.50
  -5   2  -4  369.29   12.32
  -5   3  -4  100.14    6.97
   5  -3   4  104.31    8.65
  -5   3  -4   95.79    7.89
   5  -3  -4  105.32    7.98
   5  -3  -4   97.75    8.22
  -5   3  -4  102.56    8.01
  -5   3   4   91.48    8.53
  -5   4  -4 1593.93   34.25
  -5   4   4 1598.53   35.32
  -5   4  -4 1595.16   34.00
  -5   4  -4 1622.00   30.19
  -5   4   4 1638.09   34.40
   5  -4   4 1603.29   38.21
   5  -4  -4 1596.67   34.00
  -5   5   4  132.60    9.79
  -5   5   4  132.20   10.38
   5  -5   4  134.06   10.86
   5  -5  -4  136.78   10.58
  -5   5  -4  126.37    9.93
  -5   5  -4  118.66    9.70
  -5  -5  -4  132.86    4.57
  -5   5   4  126.02   12.11
  -5   6   4   51.73    7.20
  -5   6   4   55.66    7.73
   5  -6   4   56.25    8.65
  -5   6  -4   40.81    7.22
  -5   6  -4   53.60    7.83
  -6  -5  -4   48.54    3.23
   5  -6  -4   52.28    7.79
  -5   6   4   55.64   10.15
  -6  -4  -4 1167.46   18.61
  -4   6  -4 1152.81   31.79
   4  -6  -4 1113.42   30.13
  -4   6  -4 1081.96   30.92
  -4   6   4 1184.56   29.11
   4  -6   4 1145.84   33.79
  -4   6   4 1142.20   27.40
  -3   6  -4  276.27   15.18
  -3   6  -4  276.97   15.17
  -6  -3  -4  278.51    8.73
   3  -6   4  239.12   14.51
   3  -6  -4  269.00   14.23
  -3   6   4  270.85   12.23
  -3   6   4  272.25   13.01
   6   3  -4  280.72   14.34
  -6  -3  -4  269.81    6.81
  -2   6   4  256.70   10.87
  -6  -2  -4  261.77    7.88
   2  -6   4  248.84   14.51
   6   2  -4  244.05   13.03
  -2   6   4  249.02   11.60
  -6  -2  -4  248.03    8.83
  -1   6   4  284.43   10.56
  -6  -1  -4  296.09    9.64
   6   1  -4  297.97   13.93
  -1   6   4  283.54   11.38
  -6  -1  -4  307.83   15.76
   6   1   4  311.52   18.40
   6   1   4  294.57    9.82
  -6  -1  -4  297.91   10.40
  -6   0  -4   11.18    3.18
  -6   0  -4   14.33    3.04
  -6   0  -4    9.78    2.30
  -6   0   4    6.14    3.70
   0   6   4    8.67    2.19
  -6   0  -4    6.35    2.23
   0   6   4    7.44    2.58
   6   0  -4    8.61    3.02
   1   6   4  291.13    8.86
  -6   1  -4  280.81   11.48
  -6   1  -4  289.43    9.91
  -6   1  -4  247.52   13.93
  -6   1   4  267.73   14.70
   6  -1  -4  296.95   13.25
  -6   1  -4  284.75   11.90
   1   6   4  286.66    9.26
  -6   2  -4  246.25    9.50
  -6   2  -4  251.84   11.92
   6  -2  -4  254.17   12.08
  -6   2  -4  250.62   11.74
  -2  -6  -4  261.60    6.78
  -6   2   4  234.99   13.73
   6  -2   4  265.22   14.50
   2   6   4  244.59    7.75
  -3  -6  -4  280.25    6.25
   6  -3  -4  261.85   13.90
  -6   3  -4  266.85   13.02
  -6   3   4  274.53   14.87
   6  -3  -4  270.72   12.27
  -6   3  -4  262.86   12.80
  -6   3   4  252.64   14.78
   6  -3   4  250.60   14.71
  -6   3  -4  267.47   10.30
  -6   4   4 1150.69   31.14
  -6   4  -4 1190.82   34.47
  -6   4  -4 1131.65   29.01
   6  -4  -4 1128.59   30.23
  -6   4   4 1150.21   30.24
   6  -4   4 1102.75   32.89
  -6   4  -4 1156.58   29.58
  -6   4  -4 1118.22   23.79
  -4  -6  -4 1161.76   15.37
  -6   5  -4   58.64    6.70
  -6   5   4   47.81    7.35
   6  -5  -4   49.16    7.77
  -5  -6  -4   51.65    7.23
  -6   5  -4   49.22    5.09
  -6   5  -4   53.17    8.04
  -5  -6   4   62.93   11.16
   6  -5   4   56.10    8.39
  -5  -6  -4   53.16    3.02
  -6   5  -4   52.19    7.20
  -6   5   4   58.33    8.12
   6  -6   4  378.63   20.49
  -6   6   4  376.83   17.69
   6  -6  -4  352.70   18.45
  -6  -6  -4  370.29    9.79
  -6   6   4  392.43   18.70
  -6   6  -4  378.01   18.43
  -6  -6  -4  357.18   19.46
  -6   6  -4  396.32   18.88
   6  -7  -4   79.14   10.36
  -6   7  -4   84.88    9.19
   6  -7   4   78.48    8.91
  -6   7  -4   84.79    9.24
  -7  -6  -4   72.98    4.64
  -6   7   4   88.22    8.90
  -6   7   4   86.47    9.27
   5  -7  -4   70.18    9.48
  -5   7   4   75.52    8.59
  -7  -5  -4   72.57    4.57
  -5   7   4   76.71    8.06
  -5   7  -4   71.60    9.63
  -5   7  -4   63.40    8.72
   5  -7   4   84.77    9.38
   7   4  -4   30.00    5.99
   4  -7  -4   33.87    6.93
   4  -7   4   41.29    7.61
  -7  -4  -4   33.31    3.10
  -7  -4  -4   30.60    2.06
  -4   7   4   33.79    5.84
  -4   7  -4   26.62    6.31
  -4   7   4   30.00    6.03
  -4   7  -4   37.42    7.02
  -7  -3  -4  474.04   13.13
  -3   7   4  450.75   16.24
  -3   7  -4  456.51   20.69
   3  -7   4  455.54   21.42
  -7  -3  -4  455.48   10.35
   7   3  -4  445.39   18.61
  -3   7   4  458.11   17.30
  -3   7  -4  431.77   20.25
  -7  -2  -4  716.50   14.98
  -7  -2  -4  711.36   17.13
   7   2  -4  721.78   23.14
  -2   7   4  702.25   20.38
  -2   7   4  712.89   19.31
  -1   7   4  104.77    7.32
   7   1  -4  110.28    8.31
  -1   7   4  105.84    6.94
  -7  -1  -4  104.75    6.69
  -7  -1  -4  100.85    5.86
  -7  -1   4   88.96    9.21
  -7   0  -4   10.00    2.59
   0   7   4    9.35    2.41
   7   0  -4   12.49    3.39
   0   7   4    7.87    2.59
  -7   0  -4    7.40    2.17
  -7   0   4   11.16    4.30
   7   0   4    2.77    3.42
  -7   1  -4   99.69    7.30
   7  -1  -4  102.35    7.65
  -7   1  -4   94.88    6.79
   1   7   4  105.57    6.33
  -7   1  -4   95.61    5.05
   1   7   4  103.15    5.85
  -7   1   4   92.48    9.58
  -7   2  -4  708.08   15.30
   2   7   4  733.00   15.87
  -7   2  -4  685.99   20.26
  -7   2   4  717.28   25.09
  -2  -7  -4  744.55   15.52
  -7   2  -4  617.89   24.73
  -7   2  -4  694.72   21.11
   7  -2  -4  722.08   20.65
  -7   3   4  485.90   21.16
   7  -3  -4  431.28   19.40
  -7   3  -4  425.73   20.56
   7  -3  -4  464.68   16.15
  -3  -7  -4  479.09   10.68
  -7   3  -4  447.01   17.45
   7  -3   4  452.17   20.97
  -7   3  -4  465.30   18.09
  -7   3   4  444.71   19.69
  -7   3  -4  449.59   12.76
  -7   4   4   35.39    6.95
  -7   4  -4   33.59    6.32
  -4  -7  -4   33.07    1.94
   7  -4   4   34.19    6.89
  -7   4  -4   35.03    3.61
  -7   4  -4   30.98    5.63
  -4  -7  -4   31.10    2.32
  -7   4  -4   37.47    6.33
  -7   4   4   41.78    7.68
   7  -4  -4   29.43    6.65
  -7   5   4   74.57    8.65
  -7   5  -4   75.01    8.29
  -7   5  -4   79.04    8.07
  -7   5  -4   76.59    8.00
  -7   5  -4   71.94    5.88
  -7   5   4   70.54    9.25
   7  -5  -4   79.05    9.84
   7  -5   4   74.33   10.03
   7  -6   4   83.04    9.41
  -7   6  -4   78.33    8.17
  -7   6   4   75.57    9.56
   7  -6  -4   72.24   10.04
  -6  -7  -4   83.12    4.62
  -7   6   4   67.30    9.23
  -7   6  -4   80.43    8.66
  -7   6  -4   77.54    8.47
   7  -7   4  388.17   22.32
  -7  -7   4  386.92   25.98
  -7  -7  -4  396.04   11.70
  -7   7  -4  390.46   20.05
   7  -7  -4  372.27   20.83
  -7   7   4  368.42   19.36
  -7   7  -4  377.61   19.88
  -7   7   4  384.39   19.25
  -7   8  -4  110.17   11.36
  -7   8   4  112.48   11.43
  -8  -7  -4  118.81    6.64
  -7   8  -4  118.99   11.62
  -7   8   4  113.76   11.06
   7  -8  -4  104.61   11.70
  -6   8  -4   93.79   10.19
  -8  -6  -4   75.52    5.23
  -6   8   4   87.82   10.07
  -6   8  -4   88.10    9.91
   6  -8   4   71.98   11.01
  -6   8   4   75.29    9.35
   6  -8  -4   92.18   10.58
   5  -8  -4   34.68    7.79
  -5   8  -4   29.41    6.72
  -8  -5  -4   34.53    2.26
  -8  -5  -4   34.60    3.39
  -5   8  -4   32.79    7.43
  -5   8   4   25.51    5.71
   5  -8   4   34.08    7.23
  -5   8   4   38.44    7.09
  -8  -4  -4  131.92   13.72
  -4   8   4  136.59    9.93
  -4   8  -4  129.01   12.05
  -4   8   4  135.77   10.85
   8   4  -4  147.93   11.08
   4  -8   4  133.72   12.34
   4  -8  -4  151.00   12.62
  -8  -4  -4  144.98    5.69
  -4   8  -4  150.78   13.02
  -8  -4  -4  149.34    7.65
   3  -8   4  393.58   21.16
   8   3  -4  433.15   18.39
  -3   8   4  425.67   16.50
  -3   8  -4  439.65   21.54
  -8  -3  -4  424.10   13.70
  -8  -3  -4  412.58   11.13
  -3   8   4  430.57   17.49
  -2   8   4   39.49    5.79
  -8  -2  -4   28.60    4.09
  -2   8   4   33.63    5.03
  -8  -2   4   33.43    7.14
   8   2  -4   32.41    5.65
  -8  -2  -4   33.74    3.37
   8   1  -4   82.21    7.12
  -1   8   4   84.41    7.07
  -1   8   4   76.11    6.30
  -8  -1   4   77.27    8.70
  -8  -1  -4   79.80    5.62
  -8  -1  -4   86.63    6.54
   0   8   4   89.02    6.47
  -8   0  -4   86.25    8.58
   8   0  -4   97.33    7.51
  -8   0   4   91.94    9.69
  -8   0  -4   83.84    6.77
   0   8   4   88.63    6.75
  -8   0  -4   99.25    6.78
  -8   1  -4   83.71    7.07
   1   8   4   87.04    6.20
  -8   1  -4   99.26    8.95
   1   8  -4   72.37   10.84
  -8   1  -4   89.51    6.90
  -8   1   4   76.55    9.82
   1   8  -4   64.93   13.10
   8  -1  -4   85.77    6.93
  -8   2   4   33.98    7.39
  -8   2  -4   31.12    5.01
   2   8   4   34.40    3.81
  -8   2  -4   31.40    5.44
  -8   2  -4   28.71    2.39
  -8   2  -4   23.45    5.08
   8  -2  -4   35.96    5.02
  -8   3  -4  428.22   17.42
  -8   3   4  443.17   20.78
  -8   3  -4  422.47   17.97
  -3  -8  -4  452.53   11.70
   8  -3  -4  459.03   15.82
   8  -3   4  422.96   21.45
  -8   3  -4  428.29   11.33
  -8   3   4  393.40   19.86
  -8   3  -4  426.99   21.68
   8  -4  -4  119.99   11.38
  -8   4   4  130.46   11.46
  -8   4  -4  128.34    6.64
  -8   4   4  126.20   11.76
  -8   4  -4  118.20    9.78
  -4  -8  -4  143.77    5.47
  -8   4  -4  129.71   10.42
   8  -4   4  134.03   12.02
  -8   4  -4  146.04   11.92
  -8   5   4   43.08    8.11
  -8   5  -4   32.35    6.37
  -8   5  -4   41.42    7.35
  -8   5  -4   33.94    4.29
  -8   5  -4   38.42    7.20
  -8   5   4   25.36    6.94
  -5  -8  -4   37.11    2.12
   8  -5  -4   35.38    7.93
   8  -5   4   36.73    6.72
  -8   6  -4   96.45    9.75
  -8   6  -4   87.06    6.68
   8  -6   4   89.87   10.25
   8  -6  -4   82.85   10.97
  -8   6   4   74.84   10.23
  -8   6   4   78.44   10.52
  -8   6  -4   93.21    9.47
  -8   7  -4  126.23   11.55
  -7  -8  -4  111.67    6.20
   8  -7  -4  123.19   12.52
  -8   7  -4  113.49   10.96
  -8   7   4   98.12   11.32
  -8   7   4  112.29   11.53
  -8  -8  -4    9.86    1.89
  -8   8  -4   13.90    4.23
  -8   8  -4    5.83    3.36
  -8   8   4    6.23    4.34
  -8   8   4   13.25    5.61
   8  -8  -4    1.24    3.44
  -8   9   4   44.66    8.66
  -8   9  -4   48.87    9.43
  -9  -8   4   40.83   12.06
  -9  -8  -4   46.80    4.26
  -8   9   4   39.08    8.71
   8  -9  -4   57.96   10.66
  -8   9  -4   56.01   10.33
  -7   9   4  148.20   12.66
   7  -9  -4  133.33   13.60
  -7   9  -4  127.26   12.95
  -7   9  -4  130.67   12.94
  -7   9   4  140.48   13.04
  -9  -7  -4  126.03    7.43
  -6   9  -4   44.68    8.85
  -9  -6  -4   50.32    2.90
  -6   9   4   44.26    8.00
  -6   9  -4   48.82    9.92
  -6   9   4   58.65    9.38
  -9  -6  -4   54.35    4.65
   6  -9  -4   53.23    9.97
  -5   9  -4   10.73    4.84
  -5   9   4   11.33    4.30
  -5   9  -4    6.34    4.49
  -9  -5  -4    4.09    1.19
   5  -9  -4    5.56    3.82
   5  -9   4    9.06    2.88
   9   5  -4   13.20    3.88
  -5   9   4    7.70    4.18
  -4   9  -4  375.71   21.49
  -4   9   4  378.52   17.29
   9   4  -4  383.26   18.25
  -9  -4  -4  372.06   13.52
   4  -9  -4  359.68   20.34
  -9  -4  -4  367.20   10.68
  -4   9   4  381.11   18.08
   4  -9   4  390.79   22.54
  -9  -4  -4  355.14   23.53
  -4   9  -4  364.33   20.94
  -3   9   4   68.52    7.74
  -9  -3  -4   72.49    4.89
  -3   9  -4   59.29    9.99
   3  -9   4   77.80   10.93
   9   3  -4   66.90    6.90
  -9  -3  -4   68.17    5.77
  -3   9   4   81.74    7.71
  -9  -3   4   85.48    9.65
  -9  -2  -4   29.51    6.01
  -9  -2   4   39.75    7.90
   9   2  -4   35.84    6.13
  -2   9   4   40.12    6.26
  -9  -2  -4   36.39    4.90
  -2   9   4   39.98    5.89
  -9  -2  -4   41.37    4.03
  -9  -1  -4  350.63   13.07
   9   1  -4  393.25   16.18
  -1   9   4  375.87   15.26
  -9  -1  -4  388.21   21.01
  -9  -1  -4  338.08   14.22
  -9  -1   4  343.62   19.35
  -1   9   4  375.87   15.08
  -9   0  -4    7.32    2.27
   0   9   4    6.41    2.08
   9   0  -4    4.19    1.45
   0   9   4    3.08    2.04
  -9   0  -4    3.14    1.64
  -9   0   4   -2.19    1.50
  -9   0  -4    7.70    2.28
  -9   1  -4  370.90   16.04
  -9   1  -4  357.55   20.17
  -9   1   4  349.66   19.45
   9  -1  -4  390.54   15.07
   1   9  -4  375.09   27.88
  -9   1  -4  336.09   14.28
   1   9   4  370.10   14.15
  -9   2   4   39.94    7.69
  -9   2  -4   37.91    5.64
  -9   2  -4   37.90    6.84
  -9   2  -4   28.33    5.55
   9  -2  -4   32.57    4.69
   2   9   4   36.61    4.27
  -9   2   4   38.90    8.07
  -9   3  -4   70.14    7.75
  -9   3   4   77.77   10.58
  -9   3  -4   73.73    7.36
  -9   3   4   65.22    9.24
  -9   3  -4   73.27    3.16
  -9   3  -4   84.41    8.24
   9  -4   4  379.80   21.61
  -9   4   4  374.90   20.02
  -9   4  -4  378.20   18.65
  -9   4  -4  376.76   10.20
  -9   4   4  357.05   19.90
  -9   4  -4  365.52   17.54
  -4  -9  -4  388.88   10.76
   9  -5   4    9.08    3.21
   9  -5  -4   -0.35    2.69
  -9   5  -4    4.09    2.09
  -9   5   4    0.40    3.29
  -9   5  -4   16.86    4.93
  -5  -9  -4   10.05    0.96
  -9   5   4    3.52    3.55
  -9   5  -4    7.74    1.52
  -9   6   4   52.13    9.42
  -9   6   4   54.11    9.70
   9  -6  -4   52.83   10.12
  -9   6  -4   62.10    9.05
  -9   6  -4   55.11    8.91
  -9   6  -4   50.93    4.55
  -9   7  -4  144.07   12.79
  -9   7  -4  123.60   11.89
  -9   7   4  140.84   13.32
  -9   7   4  143.19   13.06
  -9   7  -4  142.62    8.83
   9  -7  -4  118.49   12.83
  -7  -9  -4  126.11    7.11
  -8  -9  -4   43.76    3.93
   9  -8  -4   47.04    9.78
  -9   8   4   47.84    9.47
  -9   8  -4   37.00    8.47
  -9   8   4   53.32    9.74
  -9   8  -4   48.73    9.16
  -9   9   4   31.91    7.65
   9  -9  -4   22.74    6.33
  -9   9   4   31.51    8.28
  -9   9  -4   33.30    7.93
  -9   9  -4   36.14    8.41
  -9  10  -4    8.06    3.67
  -9  10   4   18.43    6.10
  -9  10  -4    3.73    2.42
  -9  10   4   11.13    4.85
   9 -10  -4   12.96    5.08
   8 -10  -4   97.09   13.68
 -10  -8   4  105.32   18.49
  -8  10  -4  100.60   13.61
  -8  10  -4   95.99   13.07
  -8  10   4  100.90   11.07
  -8  10   4   92.06   12.08
 -10  -7  -4   22.68    3.76
  -7  10  -4   19.92    6.04
   7 -10  -4    9.24    4.23
  -7  10   4   27.32    6.95
  -7  10   4   30.53    7.59
  -7  10  -4   18.89    6.66
  10   6  -4   40.34    7.24
  -6  10   4   29.49    7.12
  -6  10  -4   39.53    9.94
 -10  -6  -4   37.66    4.02
  -6  10  -4   34.83    8.96
   6 -10  -4   46.44    9.34
  -6  10   4   34.51    7.70
  10   5  -4   88.41    9.05
 -10  -5  -4   88.62    6.57
  -5  10  -4   84.73   12.30
  -5  10   4   81.57    9.10
 -10  -5  -4   82.39    4.89
  -5  10   4   90.10    9.91
  -5  10  -4   79.65   12.34
   5 -10  -4   85.37   12.02
   4 -10  -4   65.83    7.79
  -4  10  -4   74.67   11.83
 -10  -4   4   75.95   11.20
  -4  10   4   73.14    9.17
  10   4  -4   75.65    7.66
   4 -10  -4   74.68   11.02
 -10  -4  -4   70.14    4.92
 -10  -4  -4   76.52    6.36
  -4  10   4   81.77    8.98
  10   3  -4  166.27   11.49
  -3  10   4  163.91   11.49
  -3  10   4  173.50   12.17
 -10  -3  -4  164.15    8.26
 -10  -3  -4  151.59    9.38
 -10  -3   4  166.17   14.18
  -2  10   4   34.13    6.25
 -10  -2  -4   35.05    3.83
  -2  10   4   28.60    5.64
  10   2  -4   32.23    5.75
 -10  -2  -4   31.47    4.92
 -10  -2   4   23.85    6.27
  -1  10   4  109.57    8.83
  10   1  -4  112.86    8.46
  -1  10   4  117.48    8.94
 -10  -1  -4   92.93    6.97
 -10  -1   4  107.32   11.10
 -10  -1  -4   98.36    8.03
 -10   0  -4   18.08    4.32
   0  10   4   14.92    3.82
   0  10   4   22.10    4.43
 -10   0  -4   16.15    3.81
  10   0  -4   16.33    3.43
 -10   0   4   19.36    5.99
  10  -1  -4  116.75    7.87
 -10   1  -4  108.17    8.37
 -10   1   4  107.15   10.92
 -10   1  -4  103.58    8.87
   1  10  -4   99.50   17.98
   1  10   4  102.52    7.92
 -10   2   4   29.75    6.98
  10  -2  -4   27.98    4.32
 -10   2  -4   27.60    5.83
 -10   2   4   28.97    7.68
 -10   2  -4   32.08    5.63
  10  -2  -4   30.35    7.29
  10  -3   4  162.32   18.30
 -10   3   4  155.89   13.77
 -10   3   4  174.52   13.90
 -10   3  -4  153.54   11.79
 -10   3  -4  179.64   11.88
 -10   4  -4   91.49    8.87
 -10   4  -4   78.61    8.67
 -10   4   4   83.58   11.15
 -10   4   4   83.04   11.31
 -10   5   4   78.32   11.21
 -10   5  -4   94.61    9.85
 -10   5  -4   77.40    8.63
 -10   5   4   98.13   12.53
 -10   6  -4   37.68    7.62
 -10   6   4   38.13    8.69
 -10   6   4   39.12    8.80
 -10   6  -4   40.53    8.14
  10  -6  -4   36.75    8.48
 -10   7   4   10.83    5.73
 -10   7  -4   22.27    6.01
 -10   7  -4   14.50    4.88
 -10   7   4   21.63    7.25
  10  -7  -4   22.76    7.04
  10  -8  -4  100.26   13.89
 -10   8  -4  104.70   11.29
 -10   8  -4  106.74   11.59
 -10   8   4  101.20   12.97
 -10   8   4   95.48   12.57
 -10   9  -4    6.36    2.80
 -10   9   4   17.32    6.21
 -10   9   4   11.92    5.06
 -10   9  -4    7.83    3.56
  10  -9  -4    7.76    3.15
 -10  10   4   27.32    7.75
 -10  10  -4   17.81    6.04
 -10  10  -4   19.83    6.51
 -10  10   4   36.30    8.85
  10 -10  -4   34.66    9.16
 -10  11  -4  136.50   14.81
 -10  11  -4  153.97   15.68
  10 -11  -4  146.77   16.15
 -10  11   4  143.06   14.40
 -10  11   4  140.81   14.90
  -9  11   4   17.36    5.91
  -9  11  -4   16.03    5.97
  -9  11   4   23.29    6.64
   9 -11  -4   25.24    6.55
  -9  11  -4   27.05    8.08
  -8  11   4   91.01   12.54
 -11  -8   4   80.99   17.34
  -8  11   4   82.26   11.56
  -8  11  -4   78.74   13.29
  -8  11  -4   63.56   11.47
   8 -11  -4   75.97   12.78
  -7  11   4   12.19    4.82
  -7  11  -4    8.24    3.85
  11   7  -4    6.95    2.72
 -11  -7  -4   10.13    1.95
  -7  11   4   15.15    5.50
  -7  11  -4    9.41    4.22
   7 -11  -4    7.78    3.99
  -6  11  -4   84.85   13.19
  -6  11   4  113.58   11.57
 -11  -6  -4   83.71    6.72
  -6  11   4  106.18   10.91
  11   6  -4   93.09    9.59
   6 -11  -4   95.06   13.46
  -6  11  -4   84.84   12.82
 -11  -5  -4  129.81   18.92
 -11  -5   4  123.88   12.81
  -5  11  -4  123.06   13.82
  -5  11   4  111.33   11.06
  11   5  -4  138.07   11.39
 -11  -5  -4  122.52    8.39
  -5  11   4  123.61   11.12
  -5  11  -4  117.06   14.77
   5 -11  -4  139.14   14.30
 -11  -5  -4  112.03    6.39
  -4  11   4   13.21    4.40
  11   4  -4   13.00    3.71
 -11  -4  -4    6.59    2.13
  -4  11  -4    8.68    5.63
 -11  -4  -4   13.50    3.39
   4 -11  -4   16.89    5.80
  -4  11   4   12.98    5.12
 -11  -4   4   13.10    4.41
  11   3  -4  233.02   13.78
  -3  11   4  216.93   14.15
 -11  -3   4  217.48   16.71
 -11  -3  -4  201.09   11.50
 -11  -3  -4  214.91   10.20
  -3  11   4  217.86   13.77
  -2  11   4  370.45   17.57
 -11  -2   4  351.15   21.30
 -11  -2  -4  364.53   16.14
  11   2  -4  387.52   17.02
  -2  11   4  348.44   17.58
 -11  -2  -4  365.96   14.19
 -11  -1   4   15.23    5.23
  11   1  -4   12.20    2.87
  -1  11   4   25.25    5.48
 -11  -1  -4   10.79    3.04
  -1  11   4   14.83    4.50
 -11  -1  -4    9.79    3.32
  11   0  -4   23.76    3.84
 -11   0  -4   19.16    4.70
   0  11   4   26.16    5.43
 -11   0   4   30.05    7.66
 -11   0  -4   20.08    4.48
 -11   1   4   31.01    7.41
 -11   1  -4   10.63    3.77
   1  11  -4   12.72    8.48
   1  11   4   13.21    3.30
  11  -1  -4   10.91    1.94
 -11   1   4   11.54    4.57
 -11   1  -4   12.51    3.72
 -11   2  -4  340.27   16.56
 -11   2   4  382.28   21.90
 -11   2   4  365.25   21.04
 -11   2  -4  365.23   18.27
  11  -2  -4  356.34   12.99
  11  -2  -4  381.22   22.85
 -11   3  -4  208.48   14.26
 -11   3   4  225.98   16.46
 -11   3   4  202.68   16.36
 -11   3  -4  218.30   13.58
 -11   4  -4   20.57    5.31
 -11   4   4   10.62    5.43
 -11   4   4    8.93    4.03
 -11   4  -4   25.02    6.03
  11  -4   4    8.70    6.63
 -11   5  -4  108.74   11.07
 -11   5   4   99.31   10.98
 -11   5  -4  106.99   10.50
 -11   5   4  108.19   12.23
 -11   6  -4   83.70    9.62
 -11   6  -4  104.71   11.09
 -11   6   4  101.52   11.82
 -11   6   4   94.90   12.65
  11  -6  -4  102.92   14.08
 -11   7  -4    9.20    4.11
 -11   7  -4    6.48    3.27
  11  -7  -4   10.18    4.00
 -11   7   4    5.82    4.79
 -11   7   4   14.61    5.75
  11  -8  -4   80.54   13.42
 -11   8  -4   86.73   12.60
 -11   8  -4   82.54   11.80
 -11   8   4   78.68   12.35
 -11   8   4   78.79   12.27
  11  -9  -4   34.07    8.47
 -11   9   4   37.74    8.86
 -11   9  -4   33.02    7.93
 -11   9   4   19.10    6.71
 -11   9  -4   28.04    7.31
 -11  10  -4  137.83   14.73
 -11  10   4  112.63   14.72
 -11  10   4  134.52   14.66
  11 -10  -4  146.56   15.95
 -11  10  -4  157.90   15.63
 -11  11  -4    2.49    2.24
  11 -11  -4   -2.45    2.50
 -11  11  -4    1.57    1.95
 -11  11   4   -1.85    2.54
 -11  11   4   11.21    4.38
  11 -12  -4  137.53   15.81
 -11  12   4  141.40   15.50
 -11  12   4  126.11   16.43
 -11  12  -4  142.64   15.97
 -11  12  -4  127.85   17.37
 -10  12   4   10.88    5.09
 -10  12  -4   15.82    5.11
 -10  12   4    8.01    4.35
  10 -12  -4    3.45    3.81
 -10  12  -4   18.31    6.25
   9 -12  -4    7.51    3.74
  -9  12  -4   16.18    4.84
  -9  12   4   13.40    4.42
  -9  12  -4    6.30    4.43
  -9  12   4    5.53    3.72
  -8  12  -4   34.47    8.99
  -8  12   4   45.38    9.32
  12   8  -4   38.23    8.11
  -8  12  -4   34.69    9.28
  -8  12   4   43.60    9.22
   8 -12  -4   22.80    6.78
  12   7  -4   10.24    2.70
  -7  12   4    3.12    3.11
  -7  12   4   13.38    5.08
   7 -12  -4    6.10    3.55
 -12  -7   4    5.29    3.22
  -7  12  -4    2.60    3.69
  -7  12  -4    5.18    4.08
  -6  12  -4   24.66    8.28
   6 -12  -4   23.73    6.86
  12   6  -4   19.39    4.39
 -12  -6  -4   34.16    3.99
  -6  12   4   19.21    6.04
  -6  12  -4   33.68    9.16
 -12  -6   4   38.38    8.58
  -6  12   4   39.26    8.15
 -12  -5   4   39.15    8.22
   5 -12  -4   31.40    8.07
 -12  -5  -4   24.37    9.76
  12   5  -4   25.72    5.25
  -5  12   4   35.37    7.87
  -5  12   4   38.66    7.78
  -5  12  -4   26.71    8.02
 -12  -5  -4   24.95    4.52
   4 -12  -4   26.71    7.22
  12   4  -4   22.63    4.44
 -12  -4  -4   22.22    4.40
 -12  -4  -4   20.57    3.51
  -4  12   4   27.82    6.54
  -4  12   4   21.43    5.95
 -12  -4   4   29.24    7.40
  12   3  -4   57.34    5.72
 -12  -3  -4   65.39    5.68
  -3  12   4   64.42    8.97
 -12  -3   4   69.22   11.23
 -12  -3  -4   56.88    6.36
  -3  12   4   69.68    9.47
  -2  12   4   82.67    8.64
  -2  12   4   91.24    9.11
 -12  -2   4   95.65   12.92
  12   2  -4   78.25    6.69
 -12  -2  -4   76.17    6.59
 -12  -2  -4   73.96    7.36
 -12  -1   4  120.00   12.58
 -12  -1  -4  108.21    8.25
  -1  12   4  109.71    9.95
  -1  12   4  102.65    9.21
  12   1  -4   87.44    7.11
 -12  -1  -4  110.30    9.45
   0  12   4  130.85   10.51
 -12   0   4   98.25   11.45
  12   0  -4  123.19    8.08
 -12   0  -4  117.76    9.17
 -12   0  -4  130.51   10.54
 -12   1  -4  102.49    9.61
   1  12   4  110.55    9.23
 -12   1   4  101.29   11.16
 -12   1   4  113.64   12.07
 -12   1  -4  108.44    9.06
 -12   2  -4   88.26    8.55
 -12   2   4   79.69   11.73
   2  12  -4   64.69   16.48
 -12   2   4   80.42   11.19
 -12   2  -4   79.02    8.65
 -12   3  -4   59.09    8.39
 -12   3   4   60.11   10.11
 -12   3  -4   60.75    9.10
 -12   3   4   66.11   10.84
 -12   4   4   23.64    6.51
 -12   4  -4   23.98    5.98
 -12   4   4   16.76    6.40
  12  -5   4   45.11   12.67
 -12   5   4   30.27    7.88
 -12   5  -4   28.69    7.12
 -12   5   4   37.07    8.27
 -12   5  -4   38.16    8.03
  12  -6   4   16.57    8.61
 -12   6   4   38.18    8.51
 -12   6  -4   35.03    7.87
 -12   6  -4   30.52    7.37
 -12   6   4   43.79    9.82
 -12   7   4   16.52    6.11
  12  -7  -4    5.87    3.07
 -12   7  -4    8.63    4.05
 -12   7   4   11.75    5.25
 -12   7  -4    5.79    2.78
 -12   8  -4   41.31    8.94
 -12   8   4   45.78   10.40
  12  -8  -4   58.31   11.70
 -12   8   4   56.15   11.20
 -12   8  -4   42.62    9.36
  12  -9  -4    7.03    2.98
 -12   9   4    2.67    3.93
 -12   9   4    6.48    4.18
 -12   9  -4    7.88    3.54
 -12   9  -4    9.92    4.25
  12 -10  -4    9.72    4.50
 -12  10  -4    0.95    2.46
 -12  10   4   16.16    5.94
 -12  10  -4    9.12    3.86
 -12  10   4    4.20    3.12
 -12  11   4  123.83   14.49
 -12  11  -4  134.10   15.55
  12 -11  -4  117.10   17.53
 -12  11   4  128.67   14.53
 -12  11  -4  142.60   15.89
 -12  12   4   44.00   10.35
 -12  12   4   26.59    7.94
 -12  12  -4   36.91    8.82
 -12  12  -4   14.62    6.38
 -12  13   4   47.58   10.49
 -12  13  -4   50.63   11.34
 -12  13   4   37.23    9.39
 -11  13  -4    3.99    2.90
 -11  13   4   11.95    5.53
  11 -13  -4    7.53    2.98
 -11  13  -4   17.64    6.45
 -11  13   4   16.18    5.59
 -10  13  -4   17.74    7.32
 -13 -10   4    8.67    2.76
 -10  13   4   19.91    6.46
  10 -13  -4   15.45    4.22
 -10  13  -4   13.86    4.43
 -10  13   4   24.82    7.18
  -9  13   4  150.42   14.84
 -13  -9   4  119.71   12.92
   9 -13  -4  140.17   16.00
  -9  13  -4  141.04   16.49
  -9  13  -4  146.05   18.81
  -9  13   4  132.39   14.21
  13   9  -4  136.43   12.68
   8 -13  -4   19.86    6.42
 -13  -8   4   21.60    6.38
  -8  13  -4   18.43    6.81
  -8  13   4   14.05    5.04
  -8  13  -4   25.44    7.81
  13   8  -4   24.29    4.41
  -8  13   4   14.91    5.83
  -7  13   4    2.64    3.07
  13   7  -4    1.58    1.59
  -7  13  -4    3.47    3.39
  -7  13   4    1.50    3.24
   7 -13  -4    7.12    3.37
  -7  13  -4    8.23    5.13
 -13  -7   4    4.71    2.38
 -13  -6   4   33.14    7.86
  -6  13   4   43.60    8.70
  -6  13  -4   41.82   10.05
  13   6  -4   36.00    6.54
   6 -13  -4   26.11    7.61
  -6  13   4   34.54    8.35
  -5  13  -4   -3.30    2.05
  -5  13   4    1.64    2.39
  -5  13   4    1.53    2.70
 -13  -5  -4    6.92    5.47
   5 -13  -4    5.72    2.57
  13   5  -4    8.16    1.65
   5 -13  -4    0.29    2.39
  -4  13   4  181.59   14.08
 -13  -4  -4  164.64   11.19
 -13  -4   4  177.69   16.11
  13   4  -4  187.90   12.06
  -4  13   4  182.66   14.62
   4 -13  -4  174.05   16.85
 -13  -3   4   28.73    7.38
  -3  13   4   27.15    6.53
 -13  -3  -4   32.52    4.92
 -13  -3  -4   22.37    5.02
  -3  13   4   22.86    6.03
 -13  -2   4    6.85    2.81
  -2  13   4    6.72    3.45
 -13  -2  -4    5.56    2.01
 -13  -2  -4    5.58    1.38
  -2  13   4    7.04    2.93
 -13  -1   4   71.76   11.61
  -1  13   4   78.16    8.57
 -13  -1  -4   65.85    6.66
 -13  -1  -4   67.94    7.45
 -13   0   4   15.32    4.45
 -13   0   4   17.62    5.85
 -13   0  -4   26.34    5.14
 -13   0  -4   23.24    5.43
   0  13   4   16.45    4.47
 -13   1   4   82.13   11.93
 -13   1   4   69.56   11.49
 -13   1  -4   71.91    7.45
 -13   1  -4   67.55    7.77
 -13   2  -4    5.15    2.20
 -13   2  -4    7.50    2.49
 -13   2   4   11.65    4.32
   2  13  -4    0.43    4.41
 -13   2   4    5.74    2.63
 -13   3  -4   34.44    7.18
 -13   3   4   24.53    6.20
 -13   3   4   34.72    8.09
 -13   3  -4   33.58    6.66
 -13   4  -4  159.87   13.78
 -13   4   4  173.76   16.09
 -13   4  -4  195.38   14.19
 -13   4   4  156.59   14.58
 -13   5  -4    5.34    2.27
 -13   5   4    7.36    4.05
 -13   5  -4    3.39    1.86
 -13   5   4    0.15    1.87
 -13   6   4   31.77    8.52
 -13   6  -4   31.63    7.03
 -13   6  -4   31.19    7.71
 -13   6   4   28.58    7.53
 -13   7   4    2.37    3.56
  13  -7   4    1.57    4.95
 -13   7  -4    2.25    1.65
 -13   7  -4    6.11    3.12
 -13   7   4    7.96    2.50
 -13   8   4   18.23    7.01
 -13   8  -4   21.11    6.27
 -13   8   4   14.65    5.93
  13  -8   4   17.75    9.01
 -13   8  -4   22.03    6.63
  13  -9   4  129.73   23.18
 -13   9   4  134.82   15.12
 -13   9   4  149.95   15.67
 -13   9  -4  169.54   16.34
  13  -9  -4  123.95   17.39
 -13   9  -4  126.73   14.10
  13 -10  -4   11.90    4.03
 -13  10  -4    8.66    3.43
 -13  10   4    1.31    3.36
 -13  10   4   15.27    6.16
 -13  10  -4   11.95    3.82
 -13  11  -4   21.17    6.30
  13 -11  -4    6.37    3.95
 -13  11   4   14.07    6.30
 -13  11  -4   12.33    3.56
 -13  11   4    9.82    4.97
 -13  12   4   50.00   11.28
 -13  12  -4   41.70    9.44
  13 -12  -4   59.16   10.09
 -13  12   4   44.39   11.04
 -13  12  -4   40.79   10.08
 -13  13  -4  103.97   16.59
 -13  13   4  132.94   18.11
 -13  13  -4  113.16   18.06
 -13  13   4  109.33   16.70
 -12  14  -4   18.72    4.58
 -12  14   4    7.47    4.79
 -12  14   4   26.04    7.64
 -12  14  -4    8.31    4.54
 -11  14   4   16.60    7.49
  14  11  -4   18.15    3.30
 -14 -11   4   22.25    4.19
 -11  14  -4   20.77    7.67
  11 -14  -4   25.44    5.08
 -11  14   4   14.78    5.50
 -11  14  -4   32.88    7.47
 -10  14   4   46.30   10.20
  10 -14  -4   47.86   10.94
 -10  14  -4   31.55    8.58
 -14 -10   4   45.29    8.03
  14  10  -4   42.60    7.91
 -10  14  -4   41.52   11.13
 -10  14   4   43.13   10.43
 -14  -9   4   13.29    7.07
  -9  14   4    9.32    3.73
 -14  -9   4    6.82    1.91
  -9  14  -4    4.06    3.31
  -9  14   4   20.03    5.69
  -9  14  -4   29.62    8.98
   9 -14  -4   20.54    6.37
  -8  14  -4   47.79   11.96
 -14  -8   4   58.55   11.18
  -8  14   4   63.83   11.47
  -8  14   4   47.70    9.85
  -8  14  -4   40.70   10.77
   8 -14  -4   49.97   10.94
  -7  14  -4   78.61   14.39
  -7  14   4   64.33   11.67
 -14  -7   4   58.33   11.10
  -7  14   4  106.46   13.97
   7 -14  -4   59.98   12.80
 -14  -6   4   82.35   12.81
   6 -14  -4   87.84   14.67
  -6  14   4   85.59   12.37
  -6  14   4   73.06   11.41
  -6  14  -4   83.66   14.42
   5 -14  -4   70.46   13.24
  -5  14   4   62.31   10.53
 -14  -5   4   73.46   12.55
  -5  14   4   70.53   10.85
 -14  -5  -4   75.00   16.77
 -14  -4  -4   30.61    5.72
  -4  14   4   30.82    7.39
 -14  -4   4   36.57    8.57
  -4  14   4   29.40    6.90
   4 -14  -4   35.41    9.09
  -3  14   4  147.41   13.19
 -14  -3  -4  120.39   10.20
  -3  14   4  148.54   12.82
 -14  -3   4  142.64   14.53
  -2  14   4    2.55    1.69
 -14  -2   4   11.60    3.47
 -14  -2  -4    6.15    2.02
 -14  -1   4   50.19    9.47
  -1  14   4   64.22    9.49
 -14  -1  -4   53.72    7.91
 -14  -1   4   54.10   10.04
 -14  -1  -4   62.53    6.73
 -14   0  -4  245.22   16.01
 -14   0   4  252.88   18.87
   0  14   4  261.46   16.31
 -14   0  -4  245.04   14.61
 -14   0   4  226.66   18.62
 -14   1   4   49.52    9.56
 -14   1   4   53.52   10.58
 -14   1  -4   59.24    8.94
 -14   1  -4   51.35    7.66
 -14   2  -4    5.86    1.92
 -14   2  -4    8.39    2.70
 -14   2   4    6.18    3.41
 -14   2   4    5.34    3.14
   2  14  -4   10.49    8.05
 -14   3   4  132.01   13.48
 -14   3  -4  123.87   11.17
 -14   3   4  124.61   13.44
 -14   3  -4  121.69   11.88
 -14   4   4   38.99    9.11
 -14   4   4   35.66    8.57
 -14   4  -4   31.01    7.53
 -14   4  -4   30.24    6.86
 -14   5   4   64.23   12.26
 -14   5   4   67.83   11.84
 -14   5  -4   60.16   10.54
 -14   5  -4   68.28   10.60
 -14   6  -4   83.90   12.67
 -14   6  -4   84.92   12.05
 -14   6   4  101.53   14.77
 -14   6   4   81.97   12.90
 -14   7  -4   89.14   12.61
 -14   7  -4   75.08   12.40
 -14   7   4   85.09   14.20
 -14   7   4   67.18   12.28
 -14   8   4   38.73   10.03
 -14   8  -4   51.57   10.61
 -14   8  -4   47.19   10.48
 -14   8   4   51.12   10.70
 -14   9   4    6.08    4.31
 -14   9  -4   10.04    4.00
 -14   9   4   16.58    6.58
 -14   9  -4   13.45    4.41
  14 -10  -4   43.07    9.54
 -14  10  -4   55.43   11.07
  14 -10   4   41.74   14.05
 -14  10   4   48.96   11.50
 -14  10   4   43.37   10.82
 -14  10  -4   34.88    8.92
 -14  11  -4   15.83    5.86
 -14  11   4   34.80    9.37
 -14  11  -4   25.58    6.71
 -14  11   4   13.78    6.26
  14 -11   4   26.02   12.00
  14 -11  -4   35.75    8.49
 -14  12   4   12.28    5.41
 -14  12  -4   16.22    5.85
 -14  12  -4   13.73    4.32
 -14  12   4   24.50    7.03
  14 -12   4    5.05    7.74
 -11  15  -4    0.61    3.13
 -11  15   4    7.69    3.18
 -11  15  -4    7.94    4.02
 -15 -11   4    5.42    2.37
 -11  15   4   12.80    3.79
  10 -15  -4   19.54    4.50
 -10  15   4    1.92    3.11
 -10  15  -4    7.58    4.33
 -15 -10   4    9.15    3.37
 -10  15   4   13.98    5.15
 -10  15  -4   13.94    5.62
  -9  15   4   59.41   12.21
 -15  -9   4   80.12   13.82
  -9  15  -4   67.17   14.47
  -9  15   4   55.35   11.32
  -9  15  -4   70.68   14.30
   9 -15  -4   61.38   12.84
  -8  15  -4    8.60    4.35
 -15  -8   4   21.94    4.49
  -8  15   4    9.22    4.12
   8 -15  -4    9.33    3.63
  -8  15   4   11.81    4.11
 -15  -7   4  177.11   16.84
   7 -15  -4  206.47   20.04
  -7  15  -4  202.44   20.39
  -7  15   4  171.42   16.36
  -7  15   4  220.31   18.08
  -6  15   4    8.39    3.21
 -15  -6   4    5.00    1.93
  -6  15   4    8.66    2.99
   6 -15  -4   -4.29    2.55
   5 -15  -4   53.28   11.75
  -5  15   4   69.93   11.44
 -15  -5   4   69.12   12.29
 -15  -5  -4   91.65   19.60
  -5  15   4   83.87   12.21
   4 -15  -4  115.02   16.62
  -4  15   4  107.81   11.67
 -15  -4  -4  104.54    9.43
 -15  -4   4  117.23   15.54
  -4  15   4  104.76   11.01
 -15  -3   4   54.91   11.15
  -3  15   4   62.25   10.21
 -15  -3  -4   63.06    8.57
  -3  15   4   58.39    9.70
 -15  -2   4    6.09    2.35
 -15  -2   4   10.80    4.22
  -2  15   4    6.47    2.76
 -15  -2  -4    9.39    2.93
 -15  -1   4   13.08    4.46
 -15  -1   4    1.09    2.09
  -1  15   4    8.49    3.41
 -15  -1  -4    8.43    2.87
 -15  -1  -4   10.11    2.53
 -15   0  -4    0.49    1.70
 -15   0   4    1.93    1.32
 -15   0  -4    5.90    2.68
 -15   0   4   13.81    4.92
 -15   1  -4   11.83    3.90
 -15   1   4    6.06    1.98
 -15   1   4   15.05    6.19
 -15   1  -4    8.87    2.79
 -15   2  -4    6.57    2.30
 -15   2   4    7.29    3.17
 -15   2   4    7.09    2.75
 -15   3   4   62.19   11.13
 -15   3  -4   36.90    7.58
 -15   3   4   59.81   11.34
 -15   3  -4   57.16    9.23
   3  15  -4   40.18   14.87
 -15   4   4  116.08   13.05
 -15   4  -4  115.37   11.17
 -15   4   4  107.50   15.27
 -15   4  -4  101.63   11.49
 -15   5  -4   90.85   12.76
 -15   5   4   89.59   14.08
 -15   5   4   82.47   13.30
 -15   5  -4   85.50   12.37
 -15   6   4    0.76    3.24
 -15   6  -4    3.01    1.85
 -15   6   4    5.82    3.03
 -15   7  -4  213.80   18.71
 -15   7   4  174.88   17.21
 -15   7   4  190.47   18.83
 -15   7  -4  168.53   16.18
 -15   8   4    9.00    5.47
 -15   8  -4   14.56    4.95
 -15   8   4   13.51    4.28
 -15   8  -4   13.38    4.43
 -15   9   4   64.75   12.50
 -15   9   4   63.97   13.49
 -15   9  -4   62.72   12.34
 -15   9  -4   69.11   12.43
 -15  10   4   12.41    5.20
 -15  10   4   10.58    6.17
 -15  10  -4   13.24    3.65
 -15  10  -4   15.10    4.27
 -15  11  -4    1.68    2.95
 -15  11   4    2.88    3.35
 -15  11  -4   -0.28    1.99
 -15  11   4    3.36    3.13
 -10  16   4   13.86    5.06
 -10  16  -4   33.37    8.00
 -10  16   4   28.60    7.00
  -9  16   4   43.61   10.00
  -9  16  -4   31.56    9.29
 -16  -9   4   31.10    5.33
  -9  16   4   33.23    8.46
  -8  16   4   18.04    4.98
   8 -16  -4   22.40    6.39
  -8  16  -4   42.85   11.38
  -8  16   4   15.39    3.56
 -16  -8   4   19.62    4.84
  -7  16   4    9.80    3.53
  -7  16   4   11.89    3.18
 -16  -6   4  142.11   14.71
   6 -16  -4  174.53   18.88
  -6  16   4  116.89   13.20
  -6  16   4  130.58   13.37
  -5  16   4   17.15    5.10
 -16  -5  -4   -0.28    5.41
   5 -16  -4   11.38    3.62
 -16  -5   4   13.84    3.48
  -5  16   4    8.58    3.02
  -4  16   4   37.03    7.84
   4 -16  -4   35.76    7.86
 -16  -4   4   37.50    7.76
 -16  -4   4   29.91    7.55
  -4  16   4   25.68    6.79
 -16  -3  -4    3.48    1.39
 -16  -3   4    5.68    2.47
  -3  16   4   -1.01    2.09
  -2  16   4   70.75   10.78
 -16  -2   4   68.60   11.36
 -16  -2   4   74.62   13.08
 -16  -2  -4   66.74    9.61
 -16  -1   4    1.13    2.24
 -16  -1   4    3.43    2.00
 -16   0   4    7.29    1.81
 -16   0   4   17.72    5.41
 -16   1   4    0.97    2.01
 -16   1  -4    1.02    1.48
 -16   1   4    5.90    3.12
 -16   1  -4    1.80    1.38
 -16   2  -4   63.26    7.44
 -16   2   4   67.28   12.54
 -16   2   4   64.99   11.63
 -16   2  -4   67.62   10.79
   3  16  -4   -0.93    5.57
 -16   3  -4   -0.56    1.43
 -16   3   4    2.55    1.77
 -16   3   4    5.64    3.07
 -16   3  -4    4.07    1.83
 -16   4  -4   50.83    9.46
   4  16  -4   12.28   11.18
 -16   4   4   38.75    9.09
 -16   4   4   46.32   10.97
 -16   4  -4   48.04    8.88
 -16   5  -4    7.71    2.73
 -16   5   4   14.04    3.79
 -16   5  -4    6.44    1.90
 -16   6  -4  117.30   13.66
 -16   6   4  122.53   17.00
 -16   6   4  132.22   14.95
 -16   6  -4  116.92   12.83
 -16   7   4    9.68    5.41
 -16   7  -4    3.26    2.27
 -16   7   4    6.31    3.76
 -16   7  -4   -1.85    2.31
 -16   8  -4   17.41    6.41
 -16   8  -4   38.05    8.99
 -16   8   4   14.65    5.93
 -16   8   4   28.35    8.18
 -16   9   4   30.00    8.08
 -16   9  -4   25.56    5.91
 -16   9  -4   35.40    8.86
 -16   9   4   42.54   10.47
 -16  10   4   27.74    8.05
 -16  10  -4   17.88    5.12
 -16  10  -4   21.80    5.50
  -8  17   4   11.89    3.45
  -8  17   4   11.78    3.69
 -17  -8   4   11.00    2.41
  -7  17   4   30.49    7.98
  -7  17   4   44.90    8.87
 -17  -7   4   42.32    8.27
 -17  -6   4   41.00    9.55
  -6  17   4   27.49    5.53
  -6  17   4   29.28    6.80
 -17  -5   4   26.06    3.54
  -5  17   4   21.70    5.57
  -5  17   4   29.63    5.79
 -17  -5   4   11.16    3.24
 -17  -5  -4   19.32    9.63
 -17  -4   4  109.02   11.28
  -4  17   4   71.77   11.98
 -17  -4   4   93.29   14.56
   4 -17  -4   97.39   17.07
 -17  -3   4   31.15    8.24
   3 -17  -4   21.27    6.89
 -17  -3   4   14.72    4.04
 -17  -2   4    1.39    1.53
 -17  -2   4    7.51    2.64
 -17  -1  -4    5.07    1.70
 -17  -1   4    6.88    3.31
 -17  -1   4    7.31    2.08
 -17   0  -4    2.46    1.54
 -17   0   4    7.46    3.15
 -17   0   4    1.43    1.47
 -17   1   4   12.84    5.41
 -17   2  -4    2.12    1.51
 -17   2   4    5.10    2.22
 -17   2  -4    8.45    2.98
 -17   2   4    5.05    3.61
 -17   3  -4   15.05    4.22
 -17   3   4   23.90    7.09
 -17   3  -4   29.96    5.92
 -17   3   4   20.00    6.28
 -17   4  -4   88.23   12.97
 -17   4   4  100.06   14.96
   4  17  -4   64.13   19.50
 -17   4   4  114.81   16.73
 -17   4  -4  106.62   11.24
 -17   5   4   34.50    9.15
 -17   5  -4   26.49    6.08
 -17   5   4   35.23    8.57
   5  17  -4   45.88   17.83
 -17   5  -4   25.53    6.35
 -17   6   4   28.31    7.80
 -17   6  -4   32.48    6.35
 -17   6   4   38.73    9.34
 -17   6  -4   31.38    7.16
 -17   7  -4   51.26    9.70
 -17   7   4   37.31    9.00
 -17   7  -4   42.83    8.83
 -17   7   4   49.55   11.90
 -17   8  -4    8.22    2.19
 -17   8   4    4.12    2.12
 -17   8  -4   10.18    3.19
 -17   8   4    4.34    4.10
  -6  18   4    0.39    2.91
 -18  -6   4    3.16    2.35
 -18  -5   4    8.03    2.29
 -18  -5   4   14.36    2.51
 -18  -5  -4   16.49    8.05
  -5  18   4   18.25    3.58
 -18  -4   4   11.23    3.03
 -18  -3   4   23.20    4.24
 -18  -3   4   18.97    5.03
 -18  -2   4    4.74    2.83
 -18  -2   4    8.67    2.18
 -18  -1  -4   27.00    2.90
 -18  -1   4   15.37    3.40
 -18  -1   4   23.68    6.59
 -18   0  -4   54.43    9.28
 -18   0   4   42.11    8.18
 -18   0   4   53.04   11.31
 -18   1   4   18.59    5.80
 -18   1  -4    9.13    2.65
 -18   1   4   17.71    3.91
 -18   2   4    3.37    2.12
 -18   2   4   -3.85    2.29
 -18   2  -4    7.72    2.17
 -18   3   4   21.36    5.89
 -18   3  -4   21.65    5.54
 -18   3   4   23.73    6.72
 -18   4  -4    4.82    2.18
 -18   4  -4    1.15    1.76
 -18   4   4    2.42    2.79
 -18   4   4    7.73    4.01
 -18   5  -4   16.70    3.55
 -18   5  -4   10.72    3.60
 -18   5   4    5.59    3.15
   5  18  -4   19.57   11.76
 -18   5   4   20.63    5.73
   6  18  -4    8.57    6.99
 -18   6   4   -1.64    2.06
 -18   6   4   10.59    3.50
 -18   6  -4   -0.65    2.31
 -18   6  -4    5.69    2.03
 -19  -1   4   25.61    5.46
 -19  -1   4   19.69    5.43
 -19   0   4   70.78   11.94
 -19   0   4   38.49    8.82
 -19   1  -4   23.11    5.52
 -19   1   4   28.80    4.22
 -19   1   4   26.74    6.96
   0   0  -5   -0.26    2.66
   0  -1  -5  375.26   15.79
  -1   0  -5  353.13   15.19
  -1   0  -5  374.14   10.02
   0   1  -5  359.31   15.58
   1   0  -5  356.98   15.67
   0  -1  -5  363.00    7.89
  -1   1  -5  409.38   16.22
   1  -1  -5  415.73   16.76
  -1  -1  -5  409.94   16.05
   1   1  -5  390.20   16.49
  -1   1  -5  396.68   11.76
   1  -2  -5  194.55   11.66
   2   1   5  193.38    6.63
  -1   2  -5  193.78   11.71
  -2  -1  -5  173.04   10.64
   2   1  -5  184.23   11.68
   2   0  -5  154.95   10.69
   0  -2  -5  146.22   10.25
  -2   0  -5  135.01    9.53
   0   2  -5  143.99   10.46
  -2   0  -5  147.38    7.53
  -2   1  -5  194.45   11.10
   1   2  -5  178.31   11.66
  -1  -2  -5  176.22   11.02
  -2   1  -5  201.51    9.29
   2  -1  -5  178.86   11.35
   2  -2  -5   21.25    5.52
  -2  -2  -5   30.26    5.76
  -2   2   5   28.71    4.86
   2   2   5   32.38    2.30
   2   2  -5   36.05    6.57
  -2   2  -5   35.83    4.86
  -2   2  -5   27.61    5.62
   2  -2  -5   30.54    3.28
   2  -3   5  141.69    8.55
  -3  -2  -5  121.31    9.00
   3   2   5  134.95    4.42
   2  -3  -5  113.84    6.64
   3   2   5  125.58    4.89
   3   2  -5  129.49   10.54
   2  -3  -5  127.73   10.07
  -2   3  -5  134.89    9.87
  -2   3   5  117.70    7.98
  -1   3  -5  525.67   19.17
  -3  -1  -5  518.27   17.50
   1  -3  -5  514.87   19.03
   3   1   5  559.13   12.29
   3   1  -5  527.99   19.75
  -1   3   5  523.39   14.01
   0   3  -5    6.20    4.03
   3   0   5   10.89    2.42
  -3   0  -5    9.25    2.96
   3   0  -5    5.05    3.74
  -3   0  -5    4.44    3.24
   0  -3  -5    7.20    4.32
   0   3   5    2.74    1.99
  -3   1  -5  515.48   16.51
  -3   1  -5  534.07   17.94
  -1  -3  -5  519.35   18.78
   1   3   5  537.66   10.14
   3  -1  -5  540.05   19.87
   1   3  -5  518.90   20.00
   3  -2  -5  131.29   10.31
   2   3  -5  113.11    9.98
  -3   2   5  119.55    8.81
  -3   2  -5  125.36    9.43
   3  -2  -5  120.68    6.89
  -3   2  -5  136.11    8.94
   3  -3  -5   89.06    8.60
   3   3   5   85.20    7.50
   3  -3  -5   74.75    6.12
   3   3  -5   84.42    8.85
  -3   3   5   80.06    7.49
   3   3   5   83.43    3.00
   3  -3   5   81.80    6.84
  -3   3  -5   82.99    7.36
  -3   3  -5   79.98    7.91
   4   3  -5  593.28   22.52
   3  -4  -5  624.29   17.57
  -3   4   5  651.69   20.73
   3  -4   5  613.82   20.88
  -3   4  -5  631.82   20.98
  -3   4   5  627.65   18.62
   4   2   5   97.73    4.08
   2  -4   5   81.68    7.06
  -2   4  -5   88.79    8.68
  -2   4   5   85.86    6.69
  -2   4   5   95.69    7.92
   4   2  -5   81.77    8.66
   4   2   5   92.47    4.14
   1  -4   5  508.04   17.55
  -4  -1  -5  498.69   16.77
  -1   4   5  500.60   13.45
  -1   4   5  490.72   15.37
  -4  -1  -5  533.47   18.05
  -4  -1  -5  486.22   12.15
   4   1  -5  512.84   19.75
  -1   4  -5  541.67   20.34
   4   1   5  509.83   11.41
   4   0   5  513.06   12.91
   0   4   5  486.66   11.20
   4   0  -5  436.16   18.18
  -4   0  -5  492.57   16.49
   0   4  -5  471.19   19.29
  -4   0  -5  492.93   13.82
   0   4   5  480.34   13.57
  -4   0  -5  468.52   17.00
  -4   1  -5  496.13   15.37
   1   4  -5  484.86   19.79
  -4   1  -5  485.60   17.52
   4  -1  -5  513.41   19.64
   1   4   5  501.93    9.17
  -4   1  -5  494.87   16.98
  -4   1   5  512.90   19.24
   1   4   5  490.87   11.79
   4  -2  -5   87.39    8.37
   4  -2   5   98.19    7.75
  -4   2  -5   78.62    7.31
  -4   2  -5   91.21    7.58
   2   4   5   95.41    4.14
  -4   2   5   87.02    8.56
  -4   2  -5   87.31    7.37
   2   4  -5   86.02    9.02
  -4   2  -5   95.89    7.50
  -2  -4   5   91.55    8.76
  -4   3  -5  598.11   19.39
  -4   3  -5  623.81   20.34
   3   4  -5  619.24   22.99
  -4   3  -5  639.58   20.23
   4  -3  -5  604.77   17.22
   4  -3   5  635.18   21.15
  -4   3   5  622.29   20.03
  -4   3  -5  625.97   21.84
   4  -3  -5  624.86   20.99
   4   4  -5   74.02    9.18
   4  -4   5   83.97    7.68
  -4   4   5   77.02    8.35
   4  -4  -5   91.89    8.11
  -4   4  -5   89.48    8.12
  -4   4  -5   82.74    7.90
  -4   4  -5   82.14    7.48
  -4   4  -5   86.77    8.21
   4  -4  -5   82.30    7.20
  -4   4   5   71.64    7.28
  -4   5  -5   72.27    7.96
   4  -5  -5   80.86    7.70
  -4   5  -5   74.54    7.87
  -4   5  -5   84.83    7.96
   5   4  -5   70.66    9.17
   4  -5   5   73.79    7.47
  -4   5   5   72.75    7.23
  -4   5   5   79.93    8.00
  -3   5  -5  123.37    9.83
  -3   5   5  116.37    8.07
  -3   5   5  110.01    8.87
   3  -5   5  121.75    9.51
   5   3  -5  127.76   10.41
  -5  -3  -5  135.92    4.66
   3  -5  -5  115.93    8.63
   5   2  -5   34.14    6.39
   5   2   5   43.09    7.52
   5   2   5   39.78    2.71
  -2   5   5   42.42    5.74
  -2   5   5   45.02    5.13
   2  -5   5   42.89    6.25
  -5  -2  -5   38.63    2.99
  -5  -1  -5  154.84   10.33
  -5  -1  -5  148.53    9.24
  -5  -1  -5  146.58    6.84
  -5  -1  -5  134.98    8.47
   5   1   5  152.92    6.43
   5   1  -5  143.20   10.62
  -1   5   5  154.79    8.86
  -1   5   5  146.82    7.47
   0   5   5 1780.64   24.61
  -5   0  -5 1770.25   29.33
   5   0  -5 1728.99   37.27
  -5   0  -5 1791.27   37.35
  -5   0  -5 1754.70   28.67
   5   0   5 1867.77   27.77
  -5   0  -5 1774.91   31.73
   0   5   5 1754.18   27.51
  -5   1  -5  144.64    8.73
   1   5   5  154.77    6.65
  -5   1  -5  158.38   10.62
   5  -1  -5  138.00   10.18
  -5   1   5  149.47   11.27
  -5   1  -5  152.61    8.73
   1   5   5  154.24    5.22
  -5   1  -5  150.75    8.55
  -5   2  -5   44.67    5.60
   2   5   5   45.87    3.01
   5  -2  -5   44.95    6.48
  -5   2  -5   39.41    6.09
  -5   2   5   39.46    6.82
  -5   2  -5   42.80    5.52
  -5   2  -5   48.09    5.51
   5  -2   5   44.25    6.18
   5  -3   5  138.01   10.06
   5  -3  -5  134.40    9.51
  -5   3  -5  141.09    8.85
  -5   3  -5  115.02    8.79
  -5   3  -5  123.05    9.01
   5  -3  -5  121.93    8.94
  -3  -5   5  113.00   10.85
  -5   3  -5  118.17    9.57
  -5   3   5  125.68    9.88
  -5   4  -5   82.73    8.09
  -5   4   5   81.74    8.55
  -5   4  -5   72.29    7.31
   5  -4   5   74.04    7.50
   5  -4  -5   80.63    7.69
  -5   4  -5   80.82    7.96
   5  -4  -5   67.83    6.87
  -5   4   5   72.83    8.41
  -5   4  -5   70.27    6.56
  -5   4   5   71.35    7.81
   5  -5   5  105.13    9.39
  -5   5  -5  120.67    9.97
  -5   5  -5  113.26    9.82
   5  -5  -5  116.31    9.62
  -5   5   5  114.34    9.96
  -5   5   5  120.90    9.53
  -5   5  -5  112.99    8.75
   5  -6   5  343.85   18.72
   5  -6  -5  323.86   16.62
  -5   6  -5  307.88   17.00
   6   5  -5  332.50   17.83
  -5   6  -5  336.10   17.79
  -5   6   5  317.99   15.42
  -5   6   5  316.95   16.35
   6   4  -5  190.27   13.09
   4  -6   5  179.85   12.63
  -6  -4  -5  181.26    5.67
   4  -6  -5  182.46   12.07
  -4   6   5  184.46   10.97
  -4   6   5  155.92   11.02
  -4   6  -5  177.48   12.83
  -4   6  -5  174.17   12.59
  -6  -3  -5    4.78    1.14
   3  -6  -5    4.27    3.31
  -3   6   5    5.05    2.75
   6   3  -5    5.24    2.89
   3  -6   5    5.74    1.51
  -3   6   5    3.54    2.41
  -6  -2  -5   57.81    4.12
  -2   6   5   62.52    5.69
  -6  -2  -5   59.48    3.79
   6   2  -5   67.18    7.48
  -2   6   5   52.46    5.91
   2  -6   5   61.37    8.05
  -6  -1  -5  261.02    9.54
  -6  -1  -5  279.30   15.10
  -1   6   5  261.28   11.20
  -6  -1  -5  259.45    9.85
  -1   6   5  262.86   10.00
   6   1   5  269.09    9.14
   6   1  -5  273.39   14.43
   6   0  -5   38.47    6.25
  -6   0  -5   39.79    6.18
   0   6   5   38.53    4.35
  -6   0  -5   41.54    4.35
  -6   0  -5   46.70    4.58
  -6   0  -5   40.00    4.09
   0   6   5   44.52    3.84
  -6   0   5   43.39    7.63
  -6   1   5  276.05   15.59
   1   6   5  273.73    7.89
  -6   1  -5  265.78   11.74
  -6   1  -5  277.99   15.14
   1   6   5  270.86    9.04
  -6   1  -5  269.07   11.78
  -6   1  -5  276.56   11.31
   6  -1  -5  260.16   13.78
  -2  -6  -5   62.27    2.64
   2   6   5   69.13    3.86
  -6   2  -5   59.69    5.89
   6  -2   5   58.41    6.54
  -6   2   5   76.99    9.38
  -6   2  -5   53.80    7.32
  -6   2  -5   49.73    5.50
   6  -2  -5   65.34    6.69
  -6   2  -5   58.32    5.34
   6  -3   5    1.55    1.25
  -6   3   5   12.50    4.58
  -6   3  -5    3.97    1.98
   6  -3  -5    0.87    2.51
  -6   3  -5    7.17    2.91
  -6   3  -5    2.23    1.04
  -6   3  -5    3.31    1.50
   6  -3  -5    6.04    2.06
  -6   4  -5  156.49   11.02
   6  -4   5  162.59   12.05
  -6   4   5  177.60   13.07
  -6   4  -5  179.77   10.11
   6  -4  -5  181.64   11.91
  -6   4   5  169.59   11.91
  -6   4  -5  175.22   11.67
  -6   5   5  312.39   16.93
   6  -5  -5  321.91   16.36
  -6   5  -5  319.18   14.24
  -6   5  -5  324.41   16.78
  -5  -6   5  329.94   21.08
  -6   5   5  339.84   16.70
   6  -5   5  353.92   18.90
  -6   5  -5  325.10   16.75
   6  -6   5   26.43    5.83
   6  -6  -5   27.32    6.33
  -6   6   5   22.49    5.79
  -6   6  -5   24.83    5.14
  -6   6  -5   29.55    6.74
  -6   6   5   26.84    6.53
  -6   6  -5   32.76    6.71
   6  -7  -5   64.23    9.34
  -6   7   5   60.21    8.37
  -6   7  -5   74.13   10.19
   6  -7   5   60.82    9.25
  -6   7   5   63.96    8.96
  -6   7  -5   56.56    8.85
  -7  -6  -5   66.32    3.39
  -5   7  -5   20.01    5.68
  -7  -5  -5   16.95    1.80
  -5   7   5   11.21    4.39
   5  -7  -5   15.65    4.86
   7   5  -5   15.92    4.72
   5  -7   5   15.20    3.61
  -5   7   5   17.31    5.14
  -5   7  -5   20.23    5.88
  -4   7   5  185.73   12.10
  -4   7  -5  201.05   14.30
  -7  -4  -5  207.17    7.31
  -4   7   5  192.58   11.61
   4  -7  -5  194.04   13.17
  -4   7  -5  197.14   14.14
   7   4  -5  204.75   13.82
   4  -7   5  186.02   13.63
  -7  -3  -5  238.43    8.63
   3  -7   5  220.35   14.70
  -3   7   5  255.85   12.28
   7   3  -5  238.73   14.51
  -7  -3  -5  252.40    7.37
  -3   7   5  240.01   12.79
  -7  -2  -5  199.24    7.77
   7   2  -5  191.01   12.68
   2  -7   5  200.97   13.62
  -2   7   5  202.79   10.06
  -2   7   5  191.27   10.67
  -7  -2  -5  214.70    8.85
   7   1   5  151.24   14.05
  -1   7   5  157.90    8.17
  -7  -1   5  151.77   12.78
  -1   7   5  153.98    8.96
  -7  -1  -5  139.38   10.95
   7   1  -5  177.84   11.64
  -7  -1  -5  149.72    7.97
  -7  -1  -5  164.13    7.91
  -7   0   5   14.24    5.14
   7   0  -5   20.13    4.64
  -7   0  -5   26.30    3.83
   0   7   5   20.30    3.12
  -7   0  -5   15.71    4.19
   0   7   5   19.13    3.49
  -7   0  -5   23.60    3.92
  -7   1   5  127.85   11.39
   1   7   5  170.50    7.60
  -7   1  -5  160.35    9.25
  -7   1  -5  149.88    9.19
  -7   1  -5  161.88   12.03
  -7   1  -5  164.93    8.01
   7  -1  -5  149.24   10.30
   1   7   5  150.87    6.59
  -7   2  -5  211.69   14.05
   7  -2  -5  203.94   11.92
  -7   2  -5  201.27   11.39
  -2  -7  -5  208.22    6.28
  -7   2  -5  186.37   10.78
  -7   2  -5  207.44    9.38
  -7   2   5  191.49   13.57
   2   7   5  195.95    7.49
   7  -3   5  246.56   15.52
  -7   3  -5  239.47   13.03
  -7   3  -5  244.77   13.35
  -7   3   5  257.88   15.57
   3   7  -5  260.21   19.56
   7  -3  -5  239.92   12.79
  -7   3  -5  239.22   10.58
   7  -4   5  200.42   14.29
  -7   4  -5  205.81   12.85
  -7   4  -5  201.27   10.04
  -7   4  -5  186.26   12.06
  -7   4   5  200.80   13.89
   7  -4  -5  200.65   13.33
  -7   4   5  190.57   13.91
  -7   5  -5   16.71    4.57
   7  -5   5   14.06    4.24
  -7   5   5   14.13    5.37
  -7   5  -5   11.27    4.13
  -7   5  -5   15.55    3.36
  -7   5   5    5.96    3.80
  -7   5  -5    7.03    2.23
   7  -5  -5   10.14    4.26
  -7   6  -5   64.39    6.47
   7  -6   5   50.39    8.52
  -7   6  -5   75.75   10.03
  -7   6  -5   49.98    8.22
  -7   6   5   70.87    9.43
  -6  -7   5   55.88   11.81
  -7   6   5   54.26    8.90
   7  -6  -5   60.45    8.94
  -7   7  -5   77.22   10.54
   7  -7  -5   63.41    9.67
  -7   7   5   72.40   10.06
  -7   7  -5   73.34    7.28
  -7  -7   5   73.70   13.87
  -7  -7  -5   73.08    3.47
  -7   7   5   69.45    9.41
  -7   7  -5   70.67    9.79
   7  -8  -5  253.89   17.82
  -7   8  -5  291.12   18.77
  -7   8  -5  265.10   17.89
  -7   8   5  255.25   16.88
  -7   8   5  256.87   16.26
  -8  -7  -5  260.41    8.19
  -6   8   5   15.47    5.32
  -6   8  -5   19.16    5.97
   6  -8  -5   14.30    5.24
  -6   8  -5   22.30    6.44
   8   6  -5   19.66    5.64
  -8  -6  -5   18.06    2.11
  -6   8   5   19.64    6.20
   5  -8  -5  286.95   17.59
  -8  -5  -5  313.77    9.86
  -5   8  -5  310.81   18.72
  -5   8   5  301.97   15.73
  -5   8   5  322.82   17.12
   8   5  -5  325.48   18.25
  -5   8  -5  326.17   19.52
  -8  -4  -5   34.44    3.33
   4  -8   5   39.14    7.79
   8   4  -5   34.36    6.97
  -4   8   5   40.26    6.43
  -4   8   5   38.65    6.92
  -8  -4  -5   33.20    2.20
  -4   8  -5   39.83    8.04
   4  -8  -5   20.60    5.83
  -8  -3  -5   77.67    5.34
  -3   8   5   81.44    7.96
  -8  -3  -5   80.10    4.51
   3  -8   5   75.08    8.51
  -3   8   5   74.01    6.97
   8   3  -5   72.85    7.88
  -8  -3  -5   61.47   10.86
  -8  -2  -5   30.65    4.10
  -2   8   5   23.60    4.96
  -2   8   5   24.57    4.44
   8   2  -5   38.04    6.73
  -8  -2  -5   23.28    3.15
  -8  -1  -5  262.67   10.71
  -1   8   5  260.94   12.11
  -1   8   5  282.11   11.64
  -8  -1   5  251.84   16.90
   8   1  -5  273.73   14.59
  -8  -1  -5  267.39   11.55
  -8  -1  -5  281.61   17.05
  -8   0  -5    5.60    1.93
   0   8   5    4.06    1.85
   0   8   5    6.22    2.42
  -8   0  -5    6.40    1.29
  -8   0   5    3.82    4.07
   8   0  -5    4.89    1.88
   8   0   5    9.05    4.67
   1   8   5  265.07   10.60
   8  -1  -5  259.70   13.77
  -8   1   5  259.27   16.84
  -8   1  -5  246.50   12.07
  -8   1  -5  248.68   12.59
  -8   2   5   22.49    6.36
  -8   2  -5   27.44    2.99
   2   8   5   28.03    3.21
   8  -2  -5   29.95    5.28
  -8   2  -5   25.59    5.12
  -8   2  -5   26.05    4.81
  -8   3  -5   82.77    5.57
  -8   3  -5   71.14    9.84
   8  -3   5   79.32   10.37
  -8   3   5   75.23   10.77
  -3  -8  -5   85.31    3.78
  -8   3   5   74.29   10.11
   8  -3  -5   86.63    7.40
  -8   3  -5   89.04    8.07
  -8   3  -5   80.42    7.90
   3   8  -5   85.30   14.06
   8  -4   5   28.86    5.74
  -8   4  -5   31.23    6.41
   8  -4  -5   32.60    7.58
  -4  -8  -5   35.85    1.98
  -8   4  -5   37.22    7.06
  -8   4  -5   34.41    4.44
  -8   4   5   29.94    7.49
  -8   4   5   31.98    7.54
  -8   4  -5   37.47    6.37
  -8   5  -5  305.94   12.77
  -8   5  -5  305.61   16.95
  -8   5   5  289.28   17.93
   8  -5  -5  287.99   17.63
  -8   5  -5  298.65   16.71
  -8   5   5  293.08   17.47
  -8   6  -5   19.70    5.47
   8  -6  -5   16.54    5.47
  -8   6   5   23.94    6.67
  -8   6  -5   23.91    4.40
  -8   6  -5   20.89    5.64
  -8   6   5   22.09    6.66
  -8   7  -5  258.78   13.47
  -8   7  -5  269.77   17.68
   8  -7  -5  264.48   18.09
  -8   7  -5  257.79   17.35
  -8   7   5  253.97   17.38
  -8   7   5  251.06   16.58
   8  -8  -5   52.83   10.14
  -8   8   5   57.67    9.49
  -8   8  -5   58.53   10.00
  -8   8  -5   49.87    9.31
  -8   8  -5   55.21    7.42
  -8   8   5   45.71    9.10
  -9  -8   5   14.77    6.50
  -8   9   5   23.59    6.86
  -8   9  -5   19.44    5.88
   8  -9  -5   18.47    6.33
  -8   9  -5   24.47    6.78
  -8   9   5   18.53    6.50
  -7   9  -5   88.13   12.19
   7  -9  -5   74.81   11.47
  -7   9   5   82.93   10.77
  -7   9   5   81.42   10.93
  -7   9  -5   80.51   11.73
  -6   9   5   52.61    8.39
  -6   9  -5   46.35    9.40
  -6   9   5   61.03    9.34
  -6   9  -5   32.52    7.91
  -9  -6  -5   42.63    3.64
   9   6  -5   57.22    9.27
   6  -9  -5   54.07    9.91
  -5   9   5   62.58    8.88
   5  -9  -5   77.09   10.81
  -9  -5  -5   74.49    5.19
  -5   9  -5   74.00   10.98
  -5   9  -5   83.05   11.79
   9   5  -5   76.41    9.99
  -5   9   5   70.62    8.92
   4  -9  -5   41.66    8.08
   9   4  -5   45.80    7.72
  -4   9   5   41.85    6.82
  -9  -4  -5   39.78    2.94
  -4   9   5   39.99    7.25
  -4   9  -5   40.80    9.09
  -9  -4  -5   30.97    3.56
  -3   9   5  186.42   12.25
   9   3  -5  185.20   12.96
  -3   9   5  179.33   11.20
  -9  -3  -5  187.00    9.20
  -9  -3  -5  181.54    7.75
  -2   9   5  206.68   11.23
  -9  -2  -5  196.21    8.92
  -9  -2  -5  203.88   10.18
  -2   9   5  213.10   12.14
   9   2  -5  203.28   12.89
  -9  -2   5  196.62   15.26
   9   1  -5   30.07    5.88
  -9  -1  -5   30.54    4.21
  -9  -1   5   38.40    8.17
  -1   9   5   40.88    5.70
  -1   9   5   33.95    4.87
  -9  -1  -5   38.33    5.12
   0   9   5    6.43    2.41
  -9   0  -5    7.21    2.51
   0   9   5    7.14    2.25
  -9   0   5    0.26    4.24
  -9   0  -5    4.96    2.20
   9   0  -5    7.18    2.40
   9  -1   5   35.87    9.38
   1   9   5   34.99    4.69
  -9   1  -5   34.18    5.24
  -9   1  -5   32.92    5.53
   9  -1  -5   35.66    5.85
  -9   1   5   33.66    8.15
  -9   2  -5  205.56   12.59
   9  -2  -5  193.19   11.31
  -9   2  -5  191.79   11.86
  -9   2   5  195.40   15.09
  -9   2  -5  199.80   15.19
   2   9   5  210.72    9.52
  -9   3  -5  190.16    7.60
   3   9  -5  192.85   20.00
   9  -3  -5  184.86   10.82
  -9   3  -5  198.29   12.84
  -9   3   5  178.42   14.73
  -9   3   5  189.33   14.91
  -9   3  -5  194.71   12.53
  -9   4  -5   44.79    7.07
  -9   4   5   44.55    8.85
  -9   4  -5   51.74    8.02
  -9   4   5   48.01    9.22
  -9   4  -5   43.75    3.85
  -9   5  -5   68.16    7.97
   9  -5  -5   81.51   11.07
  -9   5   5   74.12   10.57
  -5  -9  -5   70.65    7.98
  -9   5  -5   72.40    5.42
  -9   5  -5   77.71    8.71
  -9   5   5   71.01   10.69
  -9   6  -5   45.24    8.08
   9  -6  -5   42.73    9.13
  -9   6  -5   42.78    8.34
  -9   6   5   49.99    9.26
  -9   6  -5   46.44    4.74
  -9   6   5   44.00    9.05
  -9   7   5   83.10   11.38
  -9   7  -5   84.60    9.95
  -9   7   5   90.64   11.91
  -9   7  -5   80.58    6.95
  -9   7  -5  100.39   10.87
   9  -7  -5   83.95   12.01
  -9   8  -5    9.96    3.88
   9  -8  -5   12.97    5.30
  -9   8  -5   18.11    3.75
  -9   8  -5   25.00    6.86
  -9   8   5   19.63    6.22
  -9   8   5    5.41    4.32
  -9   9  -5   38.92    8.79
  -9   9   5   34.58    8.33
  -9   9  -5   35.72    9.01
  -9   9   5   40.53    8.71
  -9   9  -5   40.49    6.72
   9  -9  -5   42.23    9.27
  -9  10  -5   42.01    9.44
   9 -10  -5   64.38   11.85
  -9  10   5   45.92    9.29
  -9  10   5   59.29   10.66
  -9  10  -5   70.30   12.00
 -10  -8   5    0.81    4.38
   8 -10  -5   -0.06    3.04
  -8  10  -5    8.27    3.90
  -8  10  -5    6.58    3.36
  -8  10   5    3.83    3.08
  -8  10   5    5.69    3.43
  -7  10  -5   37.57    8.65
  10   7  -5   30.63    7.17
  -7  10   5   32.86    7.96
  -7  10   5   40.92    8.22
  -7  10  -5   30.28    7.69
   7 -10  -5   33.61    8.40
  -6  10   5  106.97   10.40
 -10  -6  -5   92.45    6.15
  -6  10   5  104.57   11.06
  -6  10  -5  107.37   14.12
  -6  10  -5  130.95   13.40
  10   6  -5   95.15    9.92
   6 -10  -5  107.90   12.20
  10   5  -5  125.15   11.26
  -5  10  -5  110.87   13.03
 -10  -5  -5  111.26    6.97
  -5  10   5  103.82    9.81
   5 -10  -5  120.35   12.56
  -5  10   5  108.32   10.72
  10   4  -5  208.11   14.44
   4 -10  -5  219.52   16.63
  -4  10   5  220.54   13.66
 -10  -4  -5  222.27   10.59
 -10  -4   5  242.00   18.12
 -10  -4  -5  234.76    8.49
 -10  -4  -5  222.14   19.53
  -4  10   5  215.69   14.30
  10   3  -5   24.39    5.45
 -10  -3  -5   28.20    3.62
  -3  10   5   32.47    6.37
 -10  -3  -5   30.71    4.40
 -10  -3   5   24.97    6.93
  -3  10   5   25.83    5.47
  -2  10   5  399.36   16.49
 -10  -2  -5  354.00   14.55
 -10  -2   5  399.27   22.66
  10   2  -5  361.35   17.71
 -10  -2  -5  378.19   13.20
  -2  10   5  384.27   16.91
  10   1  -5  161.36   11.17
  -1  10   5  170.42   10.68
 -10  -1  -5  155.04    8.90
 -10  -1   5  144.36   13.29
 -10  -1  -5  144.53    9.55
  -1  10   5  151.65    9.72
 -10   0  -5  308.41   13.72
   0  10   5  325.69   13.79
  10   0  -5  317.01   15.71
   0  10   5  345.81   14.91
 -10   0  -5  295.09   14.49
 -10   0   5  299.77   19.29
   1  10   5  143.74    9.04
 -10   1   5  140.50   13.62
 -10   1  -5  134.21   10.01
 -10   1  -5  154.86   10.32
  10  -1  -5  124.31    9.19
  10  -2  -5  371.69   15.76
 -10   2   5  356.31   21.09
 -10   2  -5  384.93   17.40
 -10   2  -5  388.79   18.20
  10  -2   5  383.62   27.56
   2  10   5  371.90   13.98
   3  10  -5   27.33   10.03
  10  -3  -5   22.88    4.43
 -10   3  -5   20.53    5.53
 -10   3   5   26.94    6.99
 -10   3   5   23.83    7.22
 -10   3  -5   28.75    5.82
 -10   4  -5  239.82   15.12
 -10   4  -5  212.08   14.48
 -10   4   5  213.75   16.66
 -10   4   5  208.10   16.26
 -10   5   5  108.14   12.06
 -10   5  -5  112.19   10.65
 -10   5   5  105.95   11.79
 -10   5  -5   99.92   10.03
 -10   6  -5  101.85   10.60
 -10   6   5  117.65   12.43
 -10   6  -5   98.97   10.57
 -10   6   5   99.52   12.77
  10  -6  -5   98.22   13.08
  10  -7  -5   33.83    8.16
 -10   7   5   35.99    8.73
 -10   7   5   20.51    6.75
 -10   7  -5   33.50    7.76
 -10   7  -5   37.53    8.34
 -10   8  -5    4.82    2.49
  10  -8  -5    5.88    3.18
 -10   8   5    1.95    3.21
 -10   8   5    6.68    4.07
 -10   8  -5    7.01    3.16
 -10   9  -5   51.92   10.45
  10  -9  -5   56.75   11.32
 -10   9  -5   58.61   10.78
 -10   9   5   47.21    9.63
 -10   9   5   64.61   11.34
 -10  10   5  111.07   12.28
 -10  10  -5  108.55   15.07
 -10  10   5   95.26   13.52
 -10  10  -5  111.81   14.98
  10 -10  -5  112.24   15.26
 -10  11   5   65.69   11.72
 -10  11   5   90.74   13.07
 -10  11  -5   57.88   11.89
  10 -11  -5   68.24   12.80
 -10  11  -5   69.18   12.80
  -9  11   5   72.31   11.77
  -9  11   5   64.62   11.09
  -9  11  -5   60.65   11.58
  -9  11  -5   69.02   12.46
   9 -11  -5   58.00   11.87
  -8  11   5   64.67   10.84
  -8  11  -5   68.48   12.11
   8 -11  -5   59.98   11.80
  -8  11   5   77.81   11.21
  11   8  -5   51.87    9.40
  -8  11  -5   65.82   11.97
  -7  11  -5  133.35   14.62
  11   7  -5  120.67   11.79
  -7  11  -5  145.39   14.95
  -7  11   5  127.87   12.05
  -7  11   5  140.49   13.38
   7 -11  -5  116.97   13.25
  -6  11  -5   80.01   12.99
  -6  11   5   85.18    9.48
   6 -11  -5  100.21   13.62
  -6  11  -5  112.17   13.21
  -6  11   5   76.78   10.75
  11   6  -5   99.82   10.22
   5 -11  -5   53.68   10.44
  -5  11  -5   55.31   11.17
 -11  -5   5   49.57    9.96
  -5  11   5   49.14    8.23
  11   5  -5   41.25    7.49
  -5  11   5   45.69    8.46
 -11  -5  -5   42.51    4.52
   4 -11  -5  137.23   13.66
 -11  -4   5  127.03   13.35
 -11  -4  -5  137.59    6.91
  11   4  -5  130.43   11.27
  -4  11   5  130.95   11.23
  -4  11   5  154.21   11.74
 -11  -4  -5  142.64    8.94
 -11  -4  -5  132.65   18.20
  -3  11   5   33.06    6.39
 -11  -3   5   43.35    9.14
  -3  11   5   40.85    7.18
  11   3  -5   32.33    6.49
 -11  -3  -5   41.25    4.58
 -11  -3  -5   36.00    3.72
  -2  11   5  286.32   15.00
  -2  11   5  285.28   15.40
 -11  -2  -5  273.42   11.82
  11   2  -5  294.97   15.69
 -11  -2   5  314.67   20.72
 -11  -2  -5  292.70   13.99
 -11  -1  -5   41.12    4.75
 -11  -1   5   47.11    9.32
 -11  -1  -5   45.46    5.29
  -1  11   5   48.12    6.72
  11   1  -5   56.22    5.99
  -1  11   5   54.49    7.31
 -11   0  -5  411.71   18.05
 -11   0  -5  408.03   16.49
 -11   0   5  438.78   24.16
  11   0  -5  419.31   17.93
   0  11   5  428.10   17.60
 -11   1  -5   54.21    5.85
 -11   1  -5   50.25    7.44
   1  11   5   48.10    5.56
 -11   1   5   33.69    8.63
  11  -1  -5   42.42    5.98
 -11   2   5  272.19   18.85
 -11   2  -5  275.41   15.22
 -11   2   5  276.92   19.51
  11  -2  -5  296.26   13.53
 -11   2  -5  280.25   15.95
 -11   3   5   43.06    8.86
 -11   3  -5   32.96    6.42
 -11   3  -5   27.28    6.18
   3  11  -5   32.96   11.76
 -11   3   5   33.75    8.88
  11  -3   5   40.03   11.95
 -11   4  -5  122.71   11.23
 -11   4   5  139.67   13.99
 -11   4  -5  127.71   11.24
 -11   4   5  127.37   12.53
 -11   5   5   46.70    9.87
 -11   5   5   48.68    9.98
 -11   5  -5   48.11    8.47
 -11   5  -5   53.85    9.20
 -11   6  -5   83.16    9.80
 -11   6   5   90.59   12.56
 -11   6   5   91.92   12.56
 -11   6  -5   70.50   10.67
 -11   7   5  134.00   13.80
 -11   7  -5  137.28   13.17
  11  -7  -5  130.96   14.04
 -11   7  -5  127.40   12.78
 -11   7   5  140.86   14.36
 -11   8  -5   61.93   11.07
 -11   8  -5   91.75   12.64
 -11   8   5   75.02   11.98
  11  -8  -5   76.12   13.01
 -11   8   5   76.78   12.25
 -11   9  -5   73.23   12.53
 -11   9   5   61.55   11.43
 -11   9   5   62.48   11.46
  11  -9  -5   83.73   13.83
 -11   9  -5   62.82   11.59
 -11  10  -5   65.48   11.97
 -11  10   5   70.22   12.20
  11 -10  -5   66.44   13.04
 -11  10  -5   92.10   14.07
 -11  10   5   85.54   13.25
 -11  11   5    5.49    3.62
 -11  11  -5   12.11    4.65
 -11  11   5    3.94    3.20
  11 -11  -5    3.99    3.46
 -11  11  -5    3.86    2.39
  11 -12  -5    0.33    3.14
 -11  12  -5    8.19    2.84
 -11  12   5    0.51    2.88
 -11  12   5   -0.28    2.62
 -11  12  -5    1.56    1.96
  12  10  -5   73.96   12.01
 -10  12   5   93.74   13.58
 -10  12  -5   73.24   13.47
 -10  12  -5   84.32   14.89
  10 -12  -5  108.81   16.30
 -10  12   5   67.44   12.27
  -9  12  -5   59.49   12.19
   9 -12  -5   68.50   13.25
  12   9  -5   44.63    8.95
  -9  12   5   70.82   12.15
  -9  12  -5   66.75   13.16
  -9  12   5   60.26   11.10
  12   8  -5   14.23    3.48
  -8  12  -5   15.96    5.40
  -8  12  -5   25.27    8.18
  -8  12   5   17.96    6.08
  -8  12   5   15.62    4.80
   8 -12  -5   11.92    4.78
  -7  12   5  128.70   12.72
  12   7  -5  114.48   11.40
  -7  12  -5  130.58   15.07
  -7  12   5  111.86   11.59
 -12  -7   5  111.44   12.92
   7 -12  -5  120.51   15.55
  -7  12  -5  134.50   15.26
  -6  12   5   30.79    7.16
  -6  12   5   20.24    5.55
  -6  12  -5   32.10    9.03
  12   6  -5   12.55    3.01
 -12  -6   5   20.33    6.51
   6 -12  -5   15.24    6.04
 -12  -5   5   46.65   10.17
  -5  12   5   46.88    8.73
   5 -12  -5   47.57   10.25
  12   5  -5   41.00    7.31
 -12  -5  -5   41.38    4.54
  -5  12   5   60.74    9.25
 -12  -4  -5   12.45    3.32
  -4  12   5    7.84    4.19
  12   4  -5   20.24    4.52
 -12  -4  -5   23.67    8.98
 -12  -4   5   18.99    5.72
  -4  12   5   27.63    6.64
   4 -12  -5   22.60    6.64
 -12  -3  -5   26.10    4.96
  -3  12   5   21.93    5.18
 -12  -3  -5   25.65    2.87
  12   3  -5   24.72    5.47
 -12  -3   5   18.76    6.53
  -3  12   5   14.93    4.82
  12   2  -5  108.24    9.18
 -12  -2   5  110.70   12.42
 -12  -2  -5  105.95    8.66
 -12  -2  -5  114.85    7.82
  -2  12   5  105.38    9.47
  -2  12   5  113.61   10.24
 -12  -1  -5  139.75   10.35
 -12  -1  -5  147.30    9.50
  -1  12   5  140.67   10.87
  12   1  -5  140.65   10.38
 -12  -1   5  152.94   14.63
  -1  12   5  150.50   10.81
  12   0  -5  365.69   16.13
 -12   0  -5  345.80   15.63
 -12   0   5  355.80   22.51
   0  12   5  353.35   17.02
 -12   0  -5  362.70   17.73
  12  -1  -5  142.29    9.01
   1  12   5  148.80   10.35
 -12   1   5  142.93   14.13
 -12   1  -5  144.91   11.32
 -12   1  -5  126.94    9.85
 -12   1   5  159.75   14.77
 -12   2   5  111.97   12.14
 -12   2  -5  101.38    9.32
 -12   2   5  115.47   12.96
 -12   2  -5  114.51   10.37
 -12   3   5   36.55    9.23
 -12   3  -5   19.59    5.13
 -12   3  -5   22.04    5.14
 -12   3   5   14.99    4.86
   3  12  -5   32.53   12.57
  12  -4   5    4.74    5.56
 -12   4   5   10.90    4.30
 -12   4   5   17.29    6.34
 -12   4  -5   22.03    5.61
 -12   4  -5   20.18    5.20
 -12   5  -5   56.21    9.53
 -12   5   5   44.43   10.10
 -12   5  -5   46.72    8.40
  12  -5   5   38.60   12.11
 -12   5   5   43.49    9.40
 -12   6   5   31.58    8.24
 -12   6  -5   27.49    6.74
 -12   6   5   22.32    6.59
 -12   6  -5   24.93    6.55
 -12   7   5  110.47   14.42
 -12   7  -5  119.18   12.52
 -12   7   5  115.29   13.28
 -12   7  -5  131.11   12.97
 -12   8  -5   15.22    5.09
 -12   8   5   18.27    6.47
 -12   8   5   22.29    7.28
 -12   8  -5   25.36    6.97
  12  -8  -5   16.47    5.81
 -12   9   5   44.98   10.48
 -12   9  -5   65.65   11.49
 -12   9   5   57.66   11.56
 -12   9  -5   74.87   12.99
  12  -9  -5   45.87   10.86
  12 -10  -5   63.25   12.46
 -12  10   5   96.17   14.36
 -12  10  -5   80.67   13.50
 -12  10  -5   83.86   14.01
 -12  10   5   84.80   13.96
  12 -11  -5    6.93    3.03
 -12  11   5   10.95    4.46
 -12  11   5    1.89    2.84
 -12  11  -5    4.89    3.69
 -12  11  -5    3.39    2.51
  12 -12  -5   10.52    3.63
 -12  12   5   16.26    6.07
 -12  12  -5   28.62    6.95
 -12  12  -5   14.60    6.62
 -12  12   5   20.12    6.90
 -12  13   5   46.84   11.07
 -12  13  -5   45.63   10.54
 -12  13   5   46.42   10.69
  12 -13  -5   31.96    7.83
 -12  13  -5   37.53    9.36
  13  12  -5   37.64    7.96
 -11  13  -5   74.96   13.91
  13  11  -5   49.03    9.39
 -11  13  -5   76.77   14.74
 -11  13   5   65.52   12.61
  11 -13  -5   78.90   14.80
 -11  13   5   61.82   12.32
 -10  13  -5   17.13    5.72
  13  10  -5   15.37    3.05
 -10  13   5   25.60    7.31
  10 -13  -5   11.35    3.24
 -10  13  -5   23.14    7.17
 -10  13   5   23.50    6.36
  -9  13  -5  139.56   18.75
  13   9  -5  143.12   13.38
 -13  -9   5  141.13   15.17
   9 -13  -5  138.91   16.02
  -9  13   5  136.94   14.10
  -9  13  -5  118.86   16.96
  -9  13   5  140.61   13.95
  13   8  -5   37.47    6.69
  -8  13   5   41.71    9.49
 -13  -8   5   38.99    9.15
   8 -13  -5   40.98    9.91
  -8  13   5   36.89    8.66
  -8  13  -5   36.00    9.72
  -8  13  -5   51.84   11.92
  -7  13  -5   26.80    8.39
   7 -13  -5   43.22    9.97
  13   7  -5   42.78    8.34
  -7  13   5   36.91    8.59
  -7  13   5   42.27    8.88
 -13  -7   5   42.91    9.96
  -6  13   5   22.81    5.78
   6 -13  -5   24.18    7.62
  -6  13   5   21.92    6.30
  13   6  -5   18.56    3.84
 -13  -6   5   16.68    4.87
  -5  13   5   34.10    7.72
   5 -13  -5   22.22    6.68
  -5  13   5   43.77    8.78
  13   5  -5   17.47    3.10
 -13  -5   5   30.40    8.26
 -13  -4   5   58.49   11.78
  13   4  -5   51.57    7.85
   4 -13  -5   38.91    8.93
 -13  -4  -5   47.07    5.31
  -4  13   5   58.46    8.98
  -4  13   5   48.84    8.84
  -3  13   5  124.63   11.42
 -13  -3  -5  108.52    8.69
 -13  -3   5  120.37   13.35
  -3  13   5  116.42   10.46
  13   3  -5  113.85    9.27
  -2  13   5   24.05    5.21
 -13  -2  -5   25.06    4.89
 -13  -2  -5   16.26    3.29
  -2  13   5   27.18    5.96
 -13  -2   5   34.10    8.61
 -13  -1   5   37.43    8.82
  -1  13   5   53.11    8.01
 -13  -1  -5   52.27    7.32
 -13  -1  -5   45.59    4.96
   0  13   5   74.45    7.62
 -13   0   5   86.81   13.03
 -13   0  -5   89.91    7.73
 -13   0  -5   90.84    8.67
 -13   1   5   62.15   11.27
 -13   1  -5   40.43    6.69
 -13   1   5   53.55   10.30
   1  13   5   49.15    5.67
 -13   1  -5   45.00    7.45
 -13   2   5   10.53    3.66
 -13   2  -5   23.94    5.28
 -13   2   5   24.86    6.79
 -13   2  -5   23.02    5.81
 -13   3   5  118.27   12.76
 -13   3  -5  105.63   10.16
 -13   3  -5  108.85   10.85
 -13   3   5  107.82   14.40
   3  13  -5  142.24   24.16
 -13   4   5   55.01   10.76
 -13   4  -5   47.46    8.91
 -13   4   5   56.01   10.61
 -13   4  -5   61.76    9.36
   4  13  -5   39.25   14.03
 -13   5  -5   30.15    7.46
 -13   5   5   30.74    8.27
 -13   5  -5   33.44    7.39
 -13   5   5   33.03    8.12
 -13   6  -5   28.74    7.23
 -13   6  -5   29.56    7.56
 -13   6   5   24.62    7.13
  13  -6   5   21.78    9.85
 -13   7   5   43.42   10.15
 -13   7   5   42.38   10.22
 -13   7  -5   40.20    9.25
 -13   7  -5   39.37    8.67
  13  -7   5   48.05   13.58
 -13   8  -5   33.82    8.49
 -13   8   5   36.36    9.05
 -13   8  -5   34.29    7.90
 -13   8   5   42.80   10.15
 -13   9   5  171.97   17.19
 -13   9  -5  153.92   15.70
  13  -9  -5  133.73   18.27
 -13   9  -5  126.09   14.40
 -13   9   5  135.11   15.27
 -13  10  -5    8.05    3.63
  13 -10  -5   13.02    5.00
 -13  10   5   16.26    5.93
 -13  10  -5   21.93    6.36
 -13  10   5   13.02    6.31
 -13  11   5   78.22   14.29
 -13  11   5   77.28   14.16
 -13  11  -5   68.63   12.96
  13 -11  -5   80.67   15.03
 -13  11  -5   66.28   13.25
 -13  12   5   32.29    8.45
 -13  12  -5   42.07   10.63
  13 -12  -5   30.28    7.18
 -13  12  -5   52.19   11.34
 -13  12   5   52.74   12.17
 -13  13  -5   17.87    5.09
 -13  13   5   13.36    5.42
 -13  13   5   27.37    8.76
 -13  13  -5   15.82    4.19
  13 -13  -5   22.71    5.69
 -12  14  -5   37.14   10.03
 -14 -12   5   51.95    5.95
 -12  14   5   40.19    9.80
 -12  14  -5   42.13    9.50
 -12  14   5   51.91   11.54
  14  12  -5   26.54    6.44
  12 -14  -5   42.39    8.39
 -11  14   5   50.45   11.22
 -14 -11   5   37.51    7.11
 -11  14  -5   52.18   12.76
 -11  14  -5   46.25   11.57
  11 -14  -5   63.66   12.75
  14  11  -5   30.55    6.28
 -11  14   5   57.32   12.67
 -10  14   5   -0.93    2.85
 -10  14   5    7.10    3.29
 -10  14  -5    3.15    3.84
 -14 -10   5    7.86    3.11
 -10  14  -5   12.15    4.04
  14  10  -5    3.35    1.91
  10 -14  -5    9.84    3.89
   9 -14  -5    4.58    4.02
  -9  14   5    3.51    3.24
  -9  14   5    3.12    3.09
  -9  14  -5    3.91    3.24
  14   9  -5   10.62    2.12
  -9  14  -5   16.68    6.69
   8 -14  -5    9.53    3.76
  -8  14   5    7.36    3.13
  14   8  -5    1.49    1.59
  -8  14  -5    4.69    4.43
  -8  14   5    1.48    2.96
 -14  -8   5    1.50    1.71
 -14  -7   5   63.40   11.46
  -7  14   5   67.66   11.15
  -7  14  -5   58.99   12.52
  -7  14   5   71.19   11.97
   7 -14  -5   76.08   13.79
 -14  -6   5   33.14    8.60
  -6  14   5   29.46    7.40
  -6  14   5   31.69    7.56
   6 -14  -5   24.33    7.87
  -5  14   5   77.97   11.12
   5 -14  -5   80.24   13.36
 -14  -5   5   81.79   13.60
  -5  14   5   94.30   12.45
 -14  -4   5   28.86    7.10
   4 -14  -5   39.57    9.27
  -4  14   5   49.85    8.94
  -4  14   5   31.35    7.39
  -3  14   5   42.14    7.57
 -14  -3   5   26.36    7.34
  -3  14   5   49.02    8.50
 -14  -3  -5   38.78    6.38
  -2  14   5   43.62    7.99
 -14  -2  -5   35.01    6.21
 -14  -2   5   33.45    8.75
  -2  14   5   45.90    7.98
  -1  14   5    6.41    2.37
 -14  -1   5    8.95    3.47
 -14  -1  -5    7.07    1.44
 -14   0  -5   28.60    5.45
 -14   0   5   31.63    7.80
 -14   0   5   30.36    7.47
 -14   0  -5   16.99    3.50
 -14   1   5    3.93    2.57
 -14   1  -5    9.80    3.60
 -14   1   5    6.22    3.00
 -14   1  -5   12.35    2.67
 -14   2   5   34.97    8.08
 -14   2   5   42.43    9.71
 -14   2  -5   42.08    7.90
 -14   2  -5   23.60    5.48
 -14   3  -5   37.36    7.82
 -14   3   5   39.34    9.67
 -14   3  -5   29.60    6.25
 -14   3   5   32.45    8.15
   4  14  -5   33.61   12.98
 -14   4   5   38.49    9.64
 -14   4   5   35.34    8.77
 -14   4  -5   25.47    6.39
 -14   4  -5   16.38    4.43
 -14   5  -5   97.36   11.20
 -14   5   5   98.59   14.70
 -14   5   5   87.65   13.20
 -14   5  -5   83.23   11.40
 -14   6  -5   29.67    7.10
 -14   6   5   32.48    7.85
 -14   6  -5   36.74    7.81
 -14   6   5   34.54    8.80
 -14   7  -5   96.79   13.81
 -14   7   5   77.73   13.78
 -14   7   5   81.53   13.10
 -14   7  -5   62.61   11.04
  14  -8   5    9.83    6.33
 -14   8  -5   10.85    3.68
 -14   8   5    6.23    4.86
 -14   8  -5    4.03    2.27
 -14   8   5    9.85    4.92
 -14   9   5   10.68    4.68
 -14   9  -5   16.34    4.47
 -14   9  -5   -3.32    1.76
  14  -9   5    2.94    5.62
 -14   9   5    1.25    3.33
 -14  10   5    1.62    3.19
  14 -10   5  -12.85    4.66
 -14  10  -5    0.14    1.81
 -14  10  -5   -3.34    1.65
 -14  10   5   16.66    6.04
 -14  11   5   49.97   11.76
  14 -11   5   59.84   16.14
 -14  11  -5   29.36    8.00
 -14  11  -5   56.73   11.60
  14 -11  -5   53.63   12.19
 -14  11   5   59.78   12.64
 -14  12   5   50.82   11.34
 -14  12   5   51.07   11.73
  14 -12  -5   37.90    8.29
 -14  12  -5   38.71    8.36
 -14  12  -5   21.60    7.15
 -11  15  -5   46.29   11.83
 -11  15   5   50.88    9.77
 -15 -11   5   58.03    9.87
  11 -15  -5   42.74    7.90
 -11  15   5   64.56   12.43
 -11  15  -5   51.93   10.72
 -15 -10   5   18.88    4.13
 -10  15   5   18.30    5.98
 -10  15  -5   29.29    8.76
 -10  15   5   31.95    7.47
  10 -15  -5   29.60    7.19
  -9  15   5    5.51    3.20
  -9  15   5    2.27    2.80
 -15  -9   5    8.18    2.50
  -9  15  -5   13.28    5.36
   9 -15  -5    6.00    3.64
  -8  15  -5   10.00    5.12
 -15  -8   5   33.36    8.27
  -8  15   5   27.60    7.38
  -8  15   5   14.89    4.22
   8 -15  -5   15.99    5.56
  -7  15   5  114.44   12.78
  -7  15   5  111.55   12.86
 -15  -7   5  118.34   16.25
   7 -15  -5  114.08   17.14
  -6  15   5    6.91    2.99
 -15  -6   5    3.14    2.75
   6 -15  -5    3.77    3.16
  -6  15   5    1.24    2.28
 -15  -5   5   15.86    5.92
  -5  15   5   39.43    7.91
   5 -15  -5   30.27    9.26
  -5  15   5   32.73    7.03
 -15  -4   5   43.18    9.22
  -4  15   5   46.02    8.83
   4 -15  -5   40.85    9.75
  -4  15   5   59.93    6.91
  -3  15   5   90.90    9.73
  -3  15   5  103.74   10.76
 -15  -3   5   77.16   13.25
  -2  15   5   66.54    9.90
 -15  -2   5   42.45    9.85
 -15  -2  -5   57.94    8.11
 -15  -1   5    7.68    2.98
 -15  -1  -5    3.94    1.38
 -15  -1   5   -2.74    1.60
 -15   0   5    3.36    2.39
 -15   0   5    3.82    2.84
 -15   0  -5    2.82    1.33
 -15   1  -5    2.33    1.37
 -15   1   5   12.49    4.39
 -15   1   5    4.13    1.97
 -15   1  -5    3.66    1.46
 -15   2   5   56.08   11.37
 -15   2   5   62.49   12.34
 -15   2  -5   67.37    9.37
 -15   2  -5   49.02    8.41
 -15   3   5   94.60   14.00
 -15   3   5  113.76   15.56
 -15   3  -5   87.07    9.45
 -15   3  -5   87.00    9.99
 -15   4   5   53.18   11.81
 -15   4  -5   51.51    9.54
 -15   4   5   48.99   10.37
 -15   4  -5   57.76    9.52
   4  15  -5   54.66   17.77
   5  15  -5   42.57   14.02
 -15   5  -5   32.31    7.48
 -15   5   5   13.41    6.57
 -15   5   5   33.34    7.90
 -15   5  -5   25.95    7.26
 -15   6   5    6.06    3.00
 -15   6  -5    2.57    1.95
 -15   6  -5    3.86    1.96
 -15   6   5    3.96    3.81
 -15   7   5  129.96   17.70
 -15   7  -5  107.92   14.90
 -15   7  -5  105.28   14.06
 -15   7   5  123.66   16.44
 -15   8   5    7.63    3.06
 -15   8  -5   10.66    2.78
 -15   8   5   15.25    6.50
 -15   8  -5   15.15    5.65
 -15   9  -5    0.90    2.39
 -15   9  -5    8.00    2.84
 -15   9   5    6.02    4.93
 -15   9   5   15.00    5.87
 -15  10  -5   10.40    4.61
 -15  10   5   20.21    7.04
 -15  10   5   33.41    8.90
 -15  10  -5   17.39    4.98
 -15  11   5   59.47   12.94
 -15  11   5   49.34   11.58
 -15  11  -5   37.86    9.43
 -15  11  -5   37.57    8.78
  -9  16   5    6.77    2.96
 -16  -9   5    5.11    2.32
  -9  16   5    9.27    3.65
   9 -16  -5    1.28    3.50
 -16  -8   5    3.59    2.43
  -8  16   5    6.62    3.25
  -8  16   5    9.50    4.20
   8 -16  -5    6.45    3.29
  -7  16   5   26.97    6.78
   7 -16  -5   13.88    3.96
  -7  16   5   30.63    8.25
 -16  -7   5   42.45    8.50
  -6  16   5   10.99    4.96
 -16  -6   5   25.66    5.51
  -6  16   5   20.58    5.21
   6 -16  -5   15.28    4.45
  -5  16   5   89.51   10.19
  -5  16   5   79.03   12.02
   5 -16  -5   70.24   14.01
 -16  -5   5   48.83   10.75
   4 -16  -5   55.06   11.97
 -16  -4   5   78.92   13.35
  -4  16   5   87.56   10.15
 -16  -3   5    4.68    2.02
 -16  -3   5    4.26    2.72
  -3  16   5    0.93    2.08
 -16  -2   5   24.54    5.75
 -16  -2   5   32.47    8.59
 -16  -1  -5    4.91    1.32
 -16  -1   5    8.53    2.90
 -16  -1   5    8.31    3.36
 -16   0   5    9.22    3.82
 -16   0  -5    5.99    1.90
 -16   0   5    9.10    3.15
 -16   1   5   -3.35    2.26
 -16   1   5   11.66    3.21
 -16   1  -5    1.20    1.58
 -16   2  -5   25.95    4.89
 -16   2   5   21.52    5.83
 -16   2   5   37.72    9.01
 -16   2  -5   31.29    5.52
 -16   3  -5    8.12    2.37
 -16   3  -5    8.54    2.23
 -16   3   5    8.30    2.98
 -16   3   5   10.44    4.04
 -16   4  -5   84.81   12.68
 -16   4   5   55.13   11.62
 -16   4   5   76.24   13.08
 -16   4  -5   81.64   11.59
   5  16  -5   83.50   21.59
 -16   5  -5   64.27   11.05
 -16   5   5   90.18   15.55
 -16   5   5   77.30   13.43
 -16   5  -5   71.88   11.36
 -16   6   5   22.77    6.29
 -16   6   5   23.99    8.48
 -16   6  -5   31.68    8.37
 -16   6  -5   17.04    4.58
   6  16  -5   12.63    7.57
 -16   7   5   22.94    8.09
 -16   7   5   21.76    5.72
 -16   7  -5   24.58    6.83
 -16   7  -5    8.92    4.58
 -16   8  -5    9.17    2.26
 -16   8  -5    8.37    2.44
 -16   8   5   12.56    4.44
 -16   8   5   12.62    6.26
 -16   9  -5   -0.37    2.37
 -16   9  -5    4.83    2.22
 -16   9   5    2.00    3.67
 -16   9   5    0.95    3.26
 -17  -8   5   12.87    2.60
  -8  17   5   13.73    3.07
  -8  17   5   19.55    3.69
   7 -17  -5   53.82   11.58
 -17  -7   5   58.54   11.22
  -7  17   5   60.53   11.46
  -6  17   5   46.77    8.71
   6 -17  -5   39.58    9.78
 -17  -6   5   47.81    8.39
   5 -17  -5    5.82    2.99
 -17  -5   5    7.83    2.26
  -5  17   5   15.63    3.65
   4 -17  -5   12.30    4.40
 -17  -4   5   32.20    5.89
 -17  -4   5   14.62    5.08
 -17  -4  -5   20.76   10.61
 -17  -3   5   32.34    6.16
   3 -17  -5   33.81    8.22
 -17  -3   5   47.38   10.27
 -17  -2   5   34.81    7.27
 -17  -2   5   37.59    9.18
 -17  -1   5   14.24    2.94
 -17  -1   5    6.03    3.83
 -17   0   5  107.69   12.32
 -17   0   5  105.80   16.11
 -17   0  -5   95.19    9.79
 -17   1   5    9.80    3.29
 -17   1   5   10.28    4.72
 -17   1  -5    6.05    1.63
 -17   2   5   28.31    7.67
 -17   2   5   31.62    8.17
 -17   2  -5   26.59    6.61
 -17   3   5   52.12   10.06
 -17   3   5   61.61   12.10
 -17   3  -5   52.79    9.47
 -17   4   5   20.74    4.92
 -17   4  -5   15.78    3.72
 -17   4  -5   13.21    5.88
 -17   4   5   20.58    6.10
 -17   5   5    6.23    3.03
 -17   5  -5    6.87    2.69
 -17   5  -5    1.09    2.01
 -17   5   5    5.63    2.12
   6  17  -5   44.78   16.82
 -17   6  -5   39.67    7.87
 -17   6   5   61.64   12.33
 -17   6  -5   25.98    7.07
 -17   6   5   53.89   12.47
   7  17  -5   48.65   17.21
 -17   7   5   63.61   11.94
 -17   7  -5   63.02   11.36
 -17   7   5   70.63   14.35
 -17   7  -5   63.04   11.70
 -17   8  -5   22.20    5.56
 -17   8  -5    1.22    2.44
 -17   8   5    5.66    4.61
 -18  -5   5    2.19    2.14
 -18  -5   5    8.44    2.29
 -18  -4   5   33.41    7.04
 -18  -4   5   58.87   10.32
 -18  -4  -5   26.89   10.45
 -18  -3   5   75.93   13.90
 -18  -3   5   74.43   11.61
 -18  -2   5   34.51    5.64
 -18  -2   5   14.90    3.53
 -18  -1   5   65.67   12.91
 -18  -1   5   49.17    8.11
 -18   0   5  113.84   16.95
 -18   0   5  123.23   13.22
 -18   1   5   76.47   12.72
 -18   1   5   74.98   14.23
 -18   1  -5   66.59    7.54
 -18   2   5   30.89    7.51
 -18   2  -5   30.38    5.46
 -18   2   5   23.28    5.95
 -18   3   5   89.92   15.28
 -18   3   5   94.99   14.60
 -18   3  -5   98.81   10.70
 -18   4   5   53.44   11.19
 -18   4   5   43.71    8.65
 -18   4  -5   52.31    9.91
 -18   5  -5    4.04    1.90
 -18   5   5    5.19    2.79
 -18   5  -5    3.85    2.01
   0   0  -6    0.53    3.68
   0  -1  -6   86.05    8.96
   1   0  -6   81.91    9.61
   0  -1  -6   85.63    3.53
   0   1  -6   87.36    9.43
  -1   0  -6   87.74    5.50
  -1   0  -6   97.81    9.83
  -1   1  -6   -1.51    3.91
   1   1  -6   -5.35    3.24
  -1  -1  -6    1.59    1.83
  -1  -1  -6    4.86    4.07
   1  -1  -6    3.09    3.84
  -1   2  -6  407.96   18.25
   2   1  -6  403.38   18.58
  -2  -1  -6  414.52   12.83
   1  -2  -6  386.93   17.92
  -2  -1  -6  402.79   17.54
   0   2  -6  329.96   16.87
   2   0  -6  351.70   17.31
   0  -2  -6  335.49   16.49
  -2   0  -6  339.74   16.35
  -2   0  -6  316.44   11.60
  -2   1  -6  402.77   13.88
   1   2  -6  386.24   18.41
  -2   1  -6  422.61   18.13
   2  -1  -6  417.52   18.71
  -1  -2  -6  421.18   18.13
   2  -2  -6  196.01   12.93
  -2  -2  -6  202.72   12.62
  -2   2   6  182.15   10.30
   2   2   6  201.44    6.53
   2   2  -6  184.48   13.12
   2  -2  -6  192.91    5.95
  -2   2  -6  205.30   13.05
  -2   3   6  107.19    7.66
   2  -3  -6  108.92    9.61
   2  -3  -6  108.58    5.49
   3   2   6  115.50    5.54
  -2   3  -6  124.89   10.57
   3   2   6  127.26    4.66
   3   2  -6  105.28   10.19
  -3  -2  -6  116.98    9.60
  -3  -1  -6  494.29   15.90
  -1   3   6  475.79   14.22
  -1   3  -6  468.11   20.08
   1  -3  -6  495.43   19.91
   3   1   6  495.33   12.95
  -3  -1  -6  484.97   18.74
   3   1  -6  497.02   20.88
   3   0  -6   71.79    9.12
   0   3  -6   87.04    9.50
  -3   0  -6   89.14    7.12
   0   3   6   86.71    5.51
   0  -3  -6   83.21    9.02
  -3   0  -6   82.62    8.49
  -3   1  -6  488.52   19.19
   3  -1  -6  482.72   20.41
  -1  -3  -6  498.46   19.77
  -3   1  -6  498.65   16.70
   1   3   6  508.16   11.30
   2   3   6  115.30    4.10
  -3   2  -6  119.15    9.85
  -3   2   6  107.01    8.72
  -3   2  -6  121.87    8.64
   2   3  -6  102.10   10.14
   2   3   6  116.11    3.89
   3  -2  -6  106.74    9.70
  -2  -3  -6  108.10    9.78
   3   3  -6   46.73    7.85
   3  -3  -6   39.39    6.88
   3  -3  -6   39.86    4.19
  -3   3  -6   41.97    6.74
  -3   3   6   46.54    6.06
   4   3  -6  260.05   15.91
   4   3   6  280.77   14.83
   3  -4  -6  278.84   15.16
   4   3   6  278.51    5.90
   3  -4  -6  265.67   10.80
  -3   4   6  257.91   12.32
  -3   4  -6  278.12   15.11
   2  -4  -6   34.37    6.63
   4   2   6   41.39    2.90
  -2   4   6   42.24    5.18
   4   2  -6   42.41    7.48
  -2   4  -6   41.25    7.16
   2  -4  -6   30.04    4.13
  -4  -2  -6   48.74    6.82
   4   2   6   40.38    2.72
  -4  -1  -6   91.51    8.23
   4   1  -6   85.60    8.99
   1  -4  -6   80.33    8.28
  -4  -1  -6   82.14    7.01
  -1   4   6   81.08    5.88
   4   1   6   87.40    5.01
  -1   4  -6   84.67    9.19
   4   0  -6   28.78    6.41
   0   4   6   29.70    3.36
   0   4  -6   30.44    7.03
  -4   0  -6   30.62    5.76
  -4   0  -6   31.29    5.14
  -4   1  -6   90.82    7.48
   1   4  -6   78.61    9.96
   4  -1  -6   75.19    8.24
  -4   1  -6   72.36    7.72
   1   4   6   77.67    3.66
   4  -2  -6   42.22    7.30
  -4   2  -6   48.81    6.79
  -4   2  -6   37.84    5.64
   2   4  -6   31.30    7.08
  -4   2   6   46.52    6.76
   3   4  -6  260.58   16.08
  -4   3   6  261.28   13.50
   4  -3  -6  241.59   14.33
  -4   3  -6  252.56   13.45
   4  -3  -6  253.08   10.70
  -4   3  -6  280.82   14.58
  -4   4  -6   23.07    5.49
   4  -4  -6   18.96    4.79
   4  -4   6   17.59    4.06
   4  -4  -6   22.19    4.20
   4   4  -6   25.45    6.36
  -4   4   6   19.30    4.63
  -4   5  -6  419.11   18.78
   5   4  -6  409.68   20.64
  -4   5   6  387.60   17.50
   4  -5   6  395.72   18.55
  -4   5   6  398.46   16.30
   4  -5  -6  418.68   16.26
  -3   5   6   50.19    6.83
   3  -5  -6   49.66    5.95
   5   3   6   49.90    2.64
   5   3  -6   45.54    7.96
  -3   5   6   48.37    5.42
   3  -5   6   49.96    6.90
  -3   5  -6   44.79    7.52
  -2   5  -6  502.78   21.42
  -2   5   6  520.98   17.77
   5   2   6  537.00   11.03
  -2   5   6  520.51   15.70
   5   2  -6  519.63   22.05
  -5  -1  -6  569.91   14.68
  -5  -1  -6  548.52   20.28
   5   1   6  573.83   13.26
   5   1  -6  556.71   22.29
  -1   5  -6  557.29   23.03
  -5  -1  -6  529.10   18.40
  -1   5   6  541.66   16.66
  -1   5   6  548.14   14.44
   0   5   6  146.29    7.78
   5   0  -6  147.92   11.33
  -5   0  -6  155.32    8.33
  -5   0  -6  155.99   10.48
   0   5   6  158.52    6.56
  -5   0  -6  148.31    9.77
   0   5  -6  159.95   12.77
  -5   1  -6  555.28   17.39
   5  -1  -6  553.71   22.03
  -5   1   6  533.94   21.47
  -5   1  -6  568.54   20.97
   1   5   6  537.97   13.19
   1   5  -6  569.29   23.86
   1   5   6  556.11   10.26
  -5   1  -6  555.18   19.03
   2   5   6  498.30   10.50
  -5   2   6  477.18   19.76
   2   5  -6  488.91   22.43
   5  -2  -6  509.17   20.83
  -5   2  -6  513.52   18.44
  -5   2  -6  506.66   20.29
  -5   2  -6  519.00   18.06
  -5   3  -6   46.83    6.64
  -5   3  -6   52.71    7.44
   5  -3   6   49.88    6.90
  -3  -5   6   59.27    9.25
  -5   3   6   53.39    7.44
  -5   3  -6   54.73    6.26
   3   5  -6   42.27    7.98
   5  -3  -6   45.33    5.83
   5  -3  -6   51.59    7.59
  -5   3  -6   45.55    6.66
   5  -4  -6  388.28   15.62
  -5   4  -6  391.20   17.10
  -5   4  -6  405.68   18.11
  -5   4   6  401.33   17.60
   4   5  -6  420.39   21.14
   5  -4  -6  407.73   18.40
   5  -4   6  389.72   18.36
  -5   4  -6  388.13   17.97
  -5   4  -6  423.84   19.86
   5  -5   6   42.03    6.84
  -5   5  -6   40.01    6.70
  -5   5   6   43.73    7.64
  -5   5   6   59.23    7.71
   5   5  -6   30.90    7.26
  -5   5  -6   37.05    7.00
  -5   5  -6   39.58    7.02
   5  -5  -6   36.34    6.09
   5  -6   6   86.31    9.00
  -5   6   6   75.40    9.46
  -5   6   6   82.99    8.21
   6   5  -6   91.98    9.96
  -5   6  -6   80.68    9.04
  -5   6  -6   79.96    8.94
  -5   6  -6   89.71    8.83
   5  -6  -6   95.42    9.21
  -4   6   6   60.67    7.92
   6   4  -6   71.17    9.82
  -4   6   6   61.98    6.67
  -4   6  -6   61.24    8.58
   4  -6  -6   63.11    7.25
   4  -6   6   64.64    6.97
  -3   6  -6  580.20   23.36
   6   3  -6  603.22   24.84
  -6  -3  -6  577.31   12.16
  -3   6   6  563.44   19.85
  -3   6   6  542.24   17.71
   3  -6  -6  527.96   19.11
   3  -6   6  543.90   22.47
   6   2   6   40.88    8.28
   6   2   6   37.32    2.77
  -2   6  -6   32.81    7.11
  -2   6   6   37.64    5.46
  -6  -2  -6   35.92    3.19
   6   2  -6   48.25    8.03
   2  -6   6   34.27    6.07
  -2   6   6   35.97    4.77
   6   1   6  171.25    7.32
  -6  -1  -6  172.83   11.92
  -6  -1  -6  156.96    9.58
  -1   6   6  167.91    9.27
   6   1  -6  162.17   11.97
  -6  -1  -6  155.40    7.81
  -1   6   6  158.15    7.78
   0   6   6  971.02   17.84
   0   6   6  954.22   20.55
   6   0  -6  972.82   29.94
  -6   0  -6 1011.32   30.06
  -6   0   6  982.16   31.40
  -6   0  -6 1026.33   23.01
  -6   0  -6 1003.85   24.74
   1   6   6  156.14    5.50
   1   6   6  160.69    7.10
  -6   1   6  162.34   12.46
  -6   1  -6  161.00    9.51
   6  -1  -6  155.56   11.43
  -6   1  -6  175.81    9.85
  -6   1  -6  174.09   10.00
  -6   1  -6  165.52   11.84
  -6   2  -6   39.02    5.78
   6  -2  -6   39.06    6.74
  -6   2   6   34.36    7.23
  -6   2  -6   40.79    5.76
  -6   2  -6   33.85    6.30
  -6   2  -6   35.08    5.53
   2   6   6   39.13    3.00
  -6   3  -6  576.49   23.85
  -6   3  -6  558.69   18.99
  -6   3  -6  559.97   20.76
   6  -3  -6  578.41   22.11
   6  -3   6  584.47   23.10
  -6   3   6  539.70   21.83
  -6   3  -6  575.83   20.77
  -6   4  -6   68.58    7.51
   6  -4  -6   55.87    7.77
  -6   4  -6   68.92    7.49
  -6   4  -6   67.33    6.51
   6  -4  -6   65.64    7.35
  -6   4  -6   65.87    7.54
  -6   4   6   60.15    8.37
   6  -4   6   67.17    7.27
   6  -5  -6   74.77    8.18
   6  -5   6   82.93    8.51
  -6   5  -6   82.76    8.86
  -6   5  -6   74.11    7.31
  -6   5   6   82.62    8.65
  -6   5  -6   71.49    8.42
  -6   5   6   76.96    9.00
  -6   5  -6   84.09    8.40
   5   6  -6   94.17   11.58
  -6   6   6   36.86    7.41
   6  -6  -6   45.39    7.76
  -6   6  -6   55.73    8.95
  -6   6   6   58.65    8.33
  -6   6  -6   60.42    9.07
   6   6  -6   48.48    8.77
  -6   6  -6   46.72    7.23
   6  -7  -6   10.67    5.18
  -6   7   6   18.38    5.84
  -6   7  -6   17.10    5.02
  -6   7   6   16.75    5.18
  -6   7  -6   30.34    6.96
   7   6  -6   21.28    6.09
  -6   7  -6   24.20    5.88
  -5   7  -6    6.64    3.27
  -5   7  -6   14.68    4.61
  -5   7   6    4.46    3.61
  -5   7  -6   10.74    4.03
   5  -7  -6   16.53    5.46
  -5   7   6   14.53    4.62
   7   5  -6   13.16    4.25
  -4   7   6  276.84   15.05
  -7  -4  -6  283.03    7.82
  -4   7   6  290.77   14.16
   4  -7   6  282.80   17.16
   4  -7  -6  256.82   14.94
   7   4  -6  284.60   17.35
   3  -7  -6  662.97   23.10
   7   3  -6  668.92   26.60
  -7  -3  -6  717.92   15.16
  -3   7   6  714.15   22.63
  -3   7   6  682.67   20.38
   3  -7   6  691.65   27.02
  -2   7   6  118.67    8.60
  -7  -2  -6  113.25    6.30
   2  -7   6   91.93    9.12
  -2   7   6  111.90    7.52
   7   2  -6  123.71   10.74
  -7  -2  -6  118.26   10.14
  -7  -1  -6  126.35    7.24
  -7  -1  -6  127.26   10.89
   7   1  -6  136.65   10.88
  -1   7   6  138.31    7.57
  -7  -1  -6  134.36    7.54
  -1   7   6  140.11    8.63
  -1   7  -6  141.96   11.44
  -7   0  -6   30.63    4.45
  -7   0  -6   26.38    4.31
   7   0  -6   29.93    6.22
   0   7   6   27.55    4.01
  -7   0  -6   32.80    6.64
  -7   0   6   24.07    6.57
   0   7   6   31.60    3.35
  -7   0  -6   33.86    4.90
  -7   1  -6  134.16    8.92
   1   7   6  131.67    6.79
   1   7   6  138.75    5.83
  -7   1  -6  131.80    8.32
  -7   1   6  119.55   11.52
   7  -1  -6  147.01   11.15
  -7   1  -6  131.19    8.74
  -7   1  -6  133.09   11.16
  -7   2   6  119.07   11.10
  -7   2  -6  124.86    8.27
   2   7   6  119.20    5.57
  -7   2  -6  113.14    8.72
  -7   2  -6  122.66    9.16
   7  -2  -6  124.13   10.17
  -7   2  -6  122.48   10.52
   7  -3   6  705.25   26.82
  -7   3  -6  688.62   27.40
  -7   3  -6  688.25   23.56
  -7   3  -6  716.31   23.99
   7  -3  -6  730.05   24.87
  -7   3  -6  688.86   20.75
  -7   3   6  725.27   26.75
   7  -4  -6  308.28   15.90
   7  -4  -6  276.09   15.49
   7  -4   6  276.39   16.84
  -7   4  -6  280.71   15.64
  -7   4  -6  274.26   13.18
  -7   4   6  252.35   15.75
  -7   4  -6  285.02   15.75
  -7   4  -6  278.52   17.15
  -7   4   6  277.24   17.33
  -7   5  -6   14.43    4.83
  -7   5   6   12.94    5.01
   7  -5  -6    7.59    4.26
  -7   5  -6   15.94    4.81
  -7   5  -6    2.40    1.20
   5   7  -6    7.19    5.42
  -7   5  -6    7.55    2.57
  -7   5   6   14.54    5.60
   7  -6  -6   27.61    6.78
  -7   6  -6   27.29    5.39
  -7   6  -6   19.03    5.16
  -6  -7   6   29.49    7.95
  -7   6   6   11.67    5.28
  -7   6   6   17.44    5.70
  -7   6  -6   19.11    5.54
  -7   7   6   95.25   10.80
   7   7  -6   99.23   10.90
  -7   7  -6   97.50   10.56
  -7   7  -6   89.89   10.24
  -7   7  -6   83.97    8.36
  -7   7   6   92.07    9.97
   7  -7  -6   96.21   10.55
  -7   8  -6  187.88   15.37
  -7   8   6  178.00   13.68
   8   7  -6  197.53   15.85
  -7   8  -6  175.71   14.93
  -7   8   6  182.44   14.45
   7  -8  -6  178.63   14.75
  -7   8  -6  187.86   13.51
  -6   8  -6   60.54    9.99
  -6   8  -6   78.64    8.87
  -6   8   6   72.22    9.69
  -6   8   6   82.46    9.01
   6  -8  -6   64.83    9.76
   8   6  -6   68.96   10.61
  -6   8  -6   82.07   11.67
  -8  -5  -6  309.83    8.53
  -5   8   6  318.85   16.21
  -5   8   6  295.68   16.66
   8   5  -6  275.13   17.92
   5  -8  -6  305.61   17.83
  -8  -4  -6  310.06    9.71
   8   4  -6  298.33   18.14
  -4   8   6  291.43   14.56
  -4   8   6  295.92   15.68
   4  -8  -6  296.07   17.12
  -3   8   6   78.62    7.06
   8   3  -6   83.14   10.47
  -8  -3  -6   76.52    5.11
  -3   8   6   72.44    7.66
  -8  -2  -6  782.14   30.10
  -8  -2  -6  737.63   17.35
   8   2  -6  745.51   27.33
  -2   8   6  707.67   19.99
  -8  -2  -6  745.24   27.87
  -2   8   6  700.27   21.66
  -8  -2  -6  722.61   18.32
  -8  -1   6   67.84   10.63
  -1   8   6   66.46    5.54
  -8  -1  -6   57.22    5.21
  -8  -1  -6   53.19    4.75
  -1   8   6   58.42    5.90
   8   1  -6   62.34    8.74
  -8  -1  -6   69.09    9.91
   8   1   6   54.99   11.08
  -8   0   6  139.40   12.87
   0   8   6  150.57    7.48
   0   8   6  141.06    8.21
  -8   0  -6  139.61    8.69
  -8   0  -6  156.16    9.36
   8   0  -6  161.02   11.95
  -8   0  -6  168.16   12.92
  -8   1  -6   59.33    5.92
  -8   1   6   73.97   10.79
   1   8   6   71.30    5.24
  -8   1  -6   65.61    6.37
   8  -1  -6   60.40    8.28
   1   8   6   55.08    4.06
  -8   1  -6   50.76    8.48
  -8   1  -6   61.42    5.28
  -8   2  -6  735.17   29.21
  -8   2  -6  700.93   23.15
  -2  -8  -6  749.84   13.52
   2   8   6  747.72   16.30
  -8   2  -6  718.79   19.44
  -8   2   6  724.94   28.25
  -8   2  -6  709.17   22.96
   8  -2  -6  748.63   25.51
  -8   3  -6   76.78    7.72
   8  -3  -6   86.38    8.02
  -8   3  -6   68.79    5.94
  -8   3  -6   64.60    9.33
  -8   3  -6   73.11    7.59
  -8   3   6   77.05   10.41
  -8   4   6  310.23   19.08
  -8   4  -6  318.61   13.63
  -8   4  -6  312.40   16.95
   8  -4  -6  344.43   16.56
  -8   4   6  299.43   18.33
  -8   4  -6  320.54   17.10
   5   8  -6  280.02   21.20
  -8   5  -6  292.93   13.59
  -8   5   6  296.57   18.68
   8  -5  -6  281.03   17.17
  -8   5   6  320.92   18.58
  -8   5  -6  292.72   17.22
  -8   5  -6  293.20   17.25
  -8   6  -6   56.51    9.33
   8  -6  -6   70.37   10.21
  -8   6  -6   62.48    6.41
  -8   6   6   74.29   10.31
  -8   6  -6   73.16    9.90
  -8   6   6   70.89   10.68
  -8   7   6  174.03   14.09
  -8   7  -6  167.69   11.43
  -8   7  -6  185.60   14.98
  -8   7   6  196.47   15.42
   8  -7  -6  179.49   14.68
  -8   7  -6  192.06   15.22
  -8   8  -6    2.79    2.35
  -8   8  -6    5.80    2.04
  -8   8   6    1.61    2.93
  -8  -8   6    2.03    3.28
  -8   8   6    4.69    3.69
   8  -8  -6    6.58    3.83
  -8   8  -6    1.27    2.44
   9   8  -6  107.70   11.88
  -8   9  -6  115.86   10.66
   8  -9  -6  116.12   12.85
  -8   9  -6  116.60   12.73
  -8   9   6  137.08   13.27
  -8   9   6  132.26   12.35
  -8   9  -6  116.30   12.74
  -7   9  -6   89.99    9.56
  -7   9  -6   73.19   11.52
   9   7  -6   89.79   12.57
  -7   9   6   82.00   10.97
  -7   9  -6   81.70   12.47
   7  -9  -6   80.19   11.62
  -7   9   6   96.98   10.16
   6  -9  -6    5.11    3.97
   9   6  -6    4.90    2.38
  -6   9  -6    4.32    2.58
  -6   9  -6    9.35    3.58
  -6   9   6    6.59    3.55
  -6   9   6    2.19    3.10
  -9  -5  -6   15.15    1.75
   9   5  -6   16.80    4.67
  -5   9   6   10.58    4.35
   5  -9  -6   31.77    7.66
  -5   9   6   13.97    5.22
   4  -9  -6  132.45   12.28
  -4   9   6  118.41   10.47
  -9  -4  -6  132.42    6.83
  -4   9   6  124.64    9.77
   9   4  -6  133.12   12.09
   9   3  -6  334.56   18.56
  -9  -3  -6  339.10   10.57
  -3   9   6  334.15   15.02
  -3   9   6  314.33   15.85
  -9  -3  -6  327.50   12.03
  -9  -2  -6   31.69    3.47
  -2   9   6   36.84    5.41
  -2   9   6   32.19    5.68
   9   2  -6   33.92    6.84
  -9  -2  -6   31.90    5.48
  -9  -2   6   28.29    7.14
  -9  -2  -6   26.96    2.90
  -9  -1  -6   52.44    5.26
   9   1  -6   43.03    7.49
  -1   9   6   49.55    5.55
  -9  -1  -6   49.37    4.89
  -1   9   6   50.95    5.09
  -9  -1   6   47.89    9.74
  -9  -1  -6   44.38    7.63
  -9   0  -6   74.20    6.47
  -9   0  -6   73.42    6.61
   9   0  -6   80.39    8.16
  -9   0   6   64.17   10.53
   0   9   6   73.79    6.16
  -9   0  -6   82.21    9.02
   9   0   6   88.78   14.55
   0   9   6   72.08    5.68
   1   9   6   41.40    4.47
   9  -1  -6   61.62    8.28
  -9   1   6   51.23    9.78
  -9   1  -6   51.97    6.90
  -9   1  -6   43.22    5.88
  -9   1  -6   65.88   10.19
  -9   2  -6   30.47    3.94
  -9   2  -6   30.54    5.57
   2   9   6   27.35    3.68
   9  -2  -6   22.48    4.67
  -9   2   6   26.58    7.26
  -9   2  -6   20.09    4.78
   9  -3  -6  325.17   16.15
  -9   3  -6  331.27   12.23
  -9   3   6  325.44   19.98
  -9   3  -6  332.81   16.94
  -9   3  -6  316.69   16.58
  -9   4   6  132.99   12.77
  -9   4  -6  129.67   10.86
  -9   4  -6  121.66   10.73
  -9   4   6  115.69   12.46
  -9   4  -6  136.29    8.14
  -9   5  -6   15.84    4.70
   5   9  -6   18.84    7.28
  -9   5  -6   25.60    4.29
  -9   5  -6   15.08    4.62
  -9   5   6   23.98    6.99
  -9   5   6    8.02    4.57
   9  -6  -6    4.19    3.29
  -9   6  -6    5.92    2.84
  -9   6   6   -3.13    2.91
  -9   6  -6    7.00    3.17
  -9   6   6    8.10    4.70
  -9   6  -6    5.75    1.90
  -9   7  -6   94.09   10.61
  -9   7   6   79.79   11.67
  -9   7  -6   83.10    7.50
  -9   7  -6   93.73   12.09
   9  -7  -6   85.07   12.13
  -9   7   6   79.03   11.35
  -9   8   6   99.80   11.27
  -9   8   6  123.34   13.02
  -9   8  -6  126.09   12.94
   9  -8  -6  104.88   12.12
  -9   8  -6  135.37   13.37
  -9   9   6    5.29    3.00
  -9   9   6    9.74    4.45
   9  -9  -6    1.40    2.74
  -9   9  -6    0.96    1.85
  -9   9  -6    2.81    2.09
  -9  10  -6   43.98   10.17
  -9  10  -6   41.61    9.73
  -9  10   6   41.52    9.33
   9 -10  -6   48.03   10.11
  10   9  -6   36.18    8.50
  -9  10   6   48.94    9.74
  -8  10  -6   90.06   13.62
   8 -10  -6   71.32   12.00
  -8  10  -6   71.86   12.10
  10   8  -6   81.44   12.34
  -8  10   6   65.88   10.57
  -8  10  -6   74.01   10.14
  -8  10   6   62.67   10.09
  -7  10   6  250.21   16.48
  10   7  -6  262.13   18.67
   7 -10  -6  249.56   18.75
  -7  10  -6  249.21   19.49
  -7  10   6  245.54   17.18
  -7  10  -6  209.13   17.60
  -6  10  -6  260.32   19.74
   6 -10  -6  252.77   18.37
  10   6  -6  284.26   18.93
  -6  10   6  249.73   16.72
  -6  10   6  276.79   16.57
 -10  -5  -6   40.46    3.66
  -5  10   6   51.81    7.95
   5 -10  -6   39.22    8.64
  10   5  -6   52.35    9.09
  -5  10   6   61.56    8.97
   4 -10  -6    7.57    4.92
 -10  -4  -6   10.48    2.46
  10   4  -6   13.22    3.88
  -4  10   6   17.61    5.15
  -4  10   6   13.59    3.68
 -10  -3  -6   51.93    4.81
 -10  -3  -6   64.19   11.80
  10   3  -6   63.97    9.50
  -3  10   6   54.62    7.71
  -3  10   6   37.82    6.26
 -10  -3   6   47.04    9.49
 -10  -3  -6   41.90    3.72
  10   2  -6  148.17   11.79
  -2  10   6  150.45    9.90
  -2  10   6  147.11   10.58
 -10  -2  -6  152.02    9.11
 -10  -2  -6  149.66    8.37
 -10  -2   6  125.41   12.91
 -10  -1  -6   27.43    4.35
  -1  10   6   22.53    4.75
  -1  10   6   25.64    4.64
 -10  -1  -6   26.56    4.66
  10   1  -6   23.56    5.43
 -10  -1   6   23.85    7.36
 -10   0  -6    3.46    1.31
  10   0  -6    2.43    1.42
   0  10   6    4.91    1.46
 -10   0   6    6.40    4.79
   0  10   6    3.00    1.89
 -10   0  -6    1.12    0.98
 -10   1  -6   35.33    5.74
 -10   1  -6   26.23    5.54
   1  10   6   30.78    4.71
  10  -1  -6   29.40    5.23
 -10   1   6   25.47    8.01
  10  -1   6   30.71    9.99
  10  -2  -6  152.33   10.65
 -10   2   6  150.14   14.40
 -10   2  -6  132.60   10.64
 -10   2  -6  161.04   11.37
   2  10   6  141.95    7.96
 -10   3  -6   45.48    7.50
 -10   3  -6   47.55    7.32
 -10   3   6   61.31   10.54
  10  -3  -6   46.01    5.27
 -10   3   6   43.91    9.76
 -10   4  -6   12.33    4.62
 -10   4   6   15.19    6.12
 -10   4  -6   19.62    4.96
 -10   4   6   14.86    6.25
 -10   5  -6   54.73    8.84
 -10   5   6   59.40   10.52
 -10   5   6   45.45    9.87
 -10   5  -6   52.20    8.57
   5  10  -6   58.82   13.88
 -10   6  -6  264.58   17.83
 -10   6   6  253.97   18.71
  10  -6  -6  285.67   19.83
 -10   6  -6  274.68   18.07
 -10   6   6  252.37   18.17
 -10   7  -6  252.47   18.20
 -10   7  -6  223.11   17.04
 -10   7   6  263.71   18.66
  10  -7  -6  242.35   18.45
 -10   7   6  252.72   18.62
  10  -8  -6   76.59   12.45
 -10   8   6   71.09   11.53
 -10   8  -6   75.11   12.25
 -10   8   6   79.50   11.82
 -10   8  -6   65.30   10.82
 -10   9  -6   37.35    8.43
  10  -9  -6   52.76   10.72
 -10   9   6   48.44    9.76
 -10   9   6   52.94   10.20
 -10   9  -6   66.95   12.04
 -10  10  -6   12.74    4.93
  10 -10  -6   19.63    6.30
 -10  10   6   18.27    6.33
 -10  10   6   17.43    6.27
 -10  10  -6   17.96    5.59
 -10  11  -6    0.45    1.87
 -10  11  -6    1.76    2.72
 -10  11   6    8.69    4.06
 -10  11   6    4.91    3.48
  10 -11  -6    5.67    3.94
  11  10  -6    5.60    2.75
  -9  11   6    7.64    3.89
  -9  11  -6   12.86    4.86
  -9  11  -6   22.23    6.83
   9 -11  -6   17.29    5.12
  11   9  -6   20.80    5.16
  -9  11   6   11.74    5.33
  -8  11   6  108.22   11.38
   8 -11  -6  119.85   15.44
  -8  11  -6  116.09   15.84
  -8  11   6  112.74   12.15
  -8  11  -6  123.36   14.10
  11   8  -6  105.93   11.54
   7 -11  -6   41.94    9.12
  11   7  -6   31.26    6.98
  -7  11  -6   37.69    9.24
  -7  11   6   54.17    9.11
  -7  11   6   54.20    9.59
   6 -11  -6   62.43   11.10
  -6  11   6   59.66    9.10
  11   6  -6   46.05    8.92
  -6  11   6   63.08    9.76
  -5  11   6   29.36    6.18
  11   5  -6   22.64    5.03
  -5  11   6   11.79    4.58
   5 -11  -6   16.59    5.18
 -11  -4  -6  138.52    8.31
  11   4  -6  130.39   11.82
   4 -11  -6  124.55   13.03
  -4  11   6  115.73   10.61
  -4  11   6  120.05   10.22
 -11  -4   6  138.89   14.20
 -11  -3  -6   42.24    4.48
  -3  11   6   44.94    7.31
  -3  11   6   24.99    5.36
  11   3  -6   32.55    6.53
 -11  -3  -6   42.87   10.67
 -11  -3   6   36.42    8.77
  -2  11   6   25.78    5.56
 -11  -2  -6   29.02    4.84
  -2  11   6   31.68    5.70
 -11  -2   6   17.87    5.48
 -11  -2  -6   23.44    3.67
  11   2  -6   17.86    4.13
  -1  11   6    0.45    1.77
 -11  -1  -6    6.59    2.08
 -11  -1   6   11.18    4.26
  11   1  -6    7.73    1.94
  -1  11   6    7.42    3.27
 -11  -1  -6    7.09    1.72
   0  11   6    6.22    2.30
 -11   0   6    4.23    4.05
 -11   0  -6    8.53    2.72
  11   0  -6    7.13    1.82
 -11   0  -6    6.60    1.87
  11  -1  -6   11.61    2.45
 -11   1   6    4.71    4.50
   1  11   6    6.47    2.62
 -11   1  -6    6.34    1.99
 -11   1  -6    1.35    1.41
  11  -2  -6   20.35    3.99
   2  11   6   28.57    4.38
  11  -2   6   31.38    9.53
 -11   2  -6   26.07    5.76
 -11   2  -6   28.97    5.80
 -11   2   6   38.15    9.39
 -11   3   6   40.18    8.69
  11  -3  -6   25.04    4.68
 -11   3  -6   31.85    6.64
 -11   3  -6   24.35    5.82
 -11   3   6   39.67    9.41
 -11   4   6  159.75   15.09
 -11   4  -6  115.35   10.75
 -11   4   6  138.45   13.99
 -11   4  -6  122.79   11.20
 -11   5   6   24.59    7.39
 -11   5  -6   27.72    6.57
   5  11  -6   14.24    7.50
 -11   5  -6   23.24    5.82
 -11   5   6   20.24    6.72
 -11   6   6   73.16   11.67
 -11   6   6   53.90   10.72
 -11   6  -6   52.63    9.45
 -11   6  -6   66.11   10.30
 -11   7  -6   35.64    8.49
 -11   7  -6   34.98    8.21
 -11   7   6   38.62    9.20
  11  -7  -6   42.27    9.26
 -11   7   6   38.17    8.86
 -11   8  -6  120.44   13.06
 -11   8   6  117.37   13.01
  11  -8  -6  122.47   13.82
 -11   8  -6  115.04   12.77
 -11   8   6  131.00   14.20
 -11   9  -6   21.30    6.49
  11  -9  -6   22.73    6.70
 -11   9  -6   16.78    5.05
 -11   9   6   30.28    8.10
 -11   9   6   28.79    7.46
  11 -10  -6    6.28    3.82
 -11  10   6    9.38    4.32
 -11  10  -6    8.05    3.25
 -11  10   6    3.69    3.11
 -11  10  -6    2.98    2.04
 -11  11  -6    4.42    3.32
  11  11  -6    2.65    1.54
 -11  11   6    6.11    3.42
 -11  11  -6   11.93    4.06
 -11  11   6    4.40    3.65
  11 -11  -6    3.92    3.45
 -11  12  -6    0.04    1.96
 -11  12   6    0.78    3.42
 -11  12  -6   12.08    5.01
 -11  12   6    7.80    3.74
  11 -12  -6    3.25    3.06
 -10  12  -6    2.57    2.73
 -10  12  -6    4.82    2.64
  10 -12  -6    1.65    3.35
 -10  12   6   -0.82    2.68
 -10  12   6   10.59    4.19
  -9  12   6    5.68    3.82
  -9  12  -6   20.67    5.93
  -9  12  -6   18.72    6.06
   9 -12  -6    6.57    4.31
  -9  12   6   16.61    5.19
  12   9  -6   10.97    3.33
  -8  12   6   73.16   11.63
  -8  12  -6   71.80   13.31
   8 -12  -6   64.95   12.53
  -8  12   6   69.34   10.98
  12   8  -6   74.24   11.88
  -8  12  -6   79.31   13.80
  12   7  -6   26.53    6.06
  -7  12   6   28.75    7.66
   7 -12  -6   31.67    8.72
  -7  12   6   28.95    6.99
  -7  12  -6   16.66    5.09
  -6  12   6   77.61   10.98
   6 -12  -6   65.00   11.71
  12   6  -6   74.78   11.46
 -12  -6   6   78.23   13.25
  -6  12   6   69.28   10.12
  -5  12   6  134.95   11.58
  -5  12   6  142.30   12.39
   5 -12  -6  119.16   13.27
 -12  -5   6  126.83   14.04
  12   5  -6  136.09   12.33
  12   4  -6   24.67    5.39
   4 -12  -6   28.15    7.77
  -4  12   6   26.27    5.91
  -4  12   6   37.05    7.37
 -12  -4   6   37.40    8.95
  -3  12   6   34.48    6.57
  12   3  -6   35.61    6.47
 -12  -3  -6   25.85    4.49
 -12  -3   6   28.20    7.88
  -3  12   6   26.53    6.19
  -2  12   6   82.82    8.54
  -2  12   6   70.89    7.30
 -12  -2  -6   86.99    6.75
 -12  -2  -6   85.49    7.50
  12   2  -6   70.65    7.48
 -12  -2   6   93.98   13.54
 -12  -1  -6   32.48    4.98
 -12  -1  -6   35.38    5.72
  -1  12   6   40.88    6.23
  -1  12   6   41.69    6.58
  12   1  -6   29.45    5.00
 -12  -1   6   36.37    8.60
 -12   0  -6  227.29   13.82
  12   0  -6  225.79   13.70
 -12   0  -6  218.37   12.89
 -12   0   6  226.24   18.20
   0  12   6  214.23   12.74
  12  -1  -6   35.20    5.77
 -12   1   6   42.20    9.76
 -12   1  -6   32.83    6.25
   1  12   6   33.21    5.20
 -12   1  -6   38.12    6.27
 -12   2   6   75.86   12.12
 -12   2   6   75.33   12.40
 -12   2  -6   76.82    8.22
 -12   2  -6   69.16    7.70
  12  -2  -6   70.63    6.51
 -12   3   6   18.64    5.69
 -12   3  -6   27.33    5.80
 -12   3   6   40.20    9.66
  12  -3   6   17.43    7.81
 -12   3  -6   34.80    6.99
 -12   4   6   36.44    8.73
  12  -4   6   35.23   11.40
 -12   4  -6   27.64    6.36
 -12   4  -6   30.97    6.89
 -12   4   6   24.13    6.59
 -12   5   6  125.53   13.74
   5  12  -6  106.30   19.60
 -12   5   6  147.22   14.70
 -12   5  -6  137.30   12.63
 -12   5  -6  114.76   11.59
 -12   6  -6   74.75   10.94
 -12   6  -6   83.82   11.80
 -12   6   6   63.11   11.84
 -12   6   6   64.17   11.65
 -12   7  -6   29.41    7.75
 -12   7   6   40.34    9.46
 -12   7   6   28.13    7.90
 -12   7  -6   32.96    7.77
 -12   8  -6   71.63   11.69
 -12   8  -6   85.42   13.49
 -12   8   6   69.79   12.11
 -12   8   6   87.53   13.32
 -12   9   6   11.88    5.41
 -12   9  -6   14.52    4.93
 -12   9   6   10.84    4.76
 -12   9  -6   23.86    6.39
  12  -9  -6   10.73    4.47
 -12  10   6   11.79    5.29
 -12  10  -6    1.47    2.27
  12 -10  -6    8.26    3.54
 -12  10   6   -1.77    2.55
 -12  11   6    8.67    4.12
 -12  11  -6   -1.93    1.74
  12 -11  -6   10.61    3.88
 -12  11   6    1.07    3.32
 -12  11  -6   -1.06    2.00
 -12  12   6   22.94    7.27
  12  12  -6   19.13    3.90
  12 -12  -6   10.68    4.02
 -12  12  -6   18.37    5.22
 -12  12   6   18.18    6.10
 -12  13   6   87.79   14.34
 -12  13  -6   93.04   16.52
  13  12  -6   58.25   10.88
  12 -13  -6   74.20   14.22
 -12  13   6  106.87   16.26
 -12  13  -6   79.07   15.02
  11 -13  -6   21.08    6.31
 -11  13  -6   34.08    9.08
 -11  13  -6   19.88    5.62
 -11  13   6   10.79    4.92
  13  11  -6   14.34    3.47
 -11  13   6    9.63    4.72
  13  10  -6    2.31    1.88
  10 -13  -6    4.80    3.11
 -10  13   6   10.20    4.05
 -10  13  -6   14.28    4.35
 -10  13  -6    8.84    2.95
 -10  13   6    4.57    3.68
   9 -13  -6   17.33    5.15
  -9  13   6   19.30    6.31
  -9  13  -6   14.83    4.92
  -9  13   6    9.87    3.82
  -8  13  -6   71.19   13.82
  13   8  -6   39.52    7.68
  -8  13   6   27.82    6.83
   8 -13  -6   46.30   10.17
 -13  -8   6   57.90   11.91
  -8  13   6   62.06   10.98
  13   7  -6   83.55    9.32
 -13  -7   6   99.55   15.18
  -7  13   6   97.41   10.59
  -7  13   6   95.34   11.15
   7 -13  -6   91.05   14.30
  -6  13   6   10.43    4.20
  13   6  -6    8.69    2.97
  -6  13   6   10.56    3.52
 -13  -6   6    3.72    2.31
   6 -13  -6    9.71    3.70
  -5  13   6   67.57   10.21
   5 -13  -6   54.92   11.09
  -5  13   6   64.63    9.64
 -13  -5   6   60.97   11.89
  13   5  -6   63.19    6.93
  -4  13   6   11.91    3.10
 -13  -4   6    3.91    2.48
  -4  13   6    5.34    2.58
   4 -13  -6   10.67    4.47
  -3  13   6   67.02    9.22
  13   3  -6   91.96    8.57
  -3  13   6   69.53    9.18
 -13  -3  -6   71.29    6.65
 -13  -3   6   75.54   12.97
 -13  -2   6   12.54    4.85
  -2  13   6   15.25    3.69
  -2  13   6   24.36    5.46
 -13  -2  -6   27.29    5.31
  13   2  -6   22.88    3.74
 -13  -1  -6   78.42    7.71
 -13  -1   6   97.71   14.16
 -13  -1  -6   74.10    6.94
  -1  13   6   82.81    8.27
 -13   0   6   10.53    4.68
 -13   0  -6   13.34    3.21
 -13   1   6   79.88   13.06
 -13   1  -6   72.99    8.02
 -13   1   6   83.06   13.07
 -13   1  -6   87.02    8.37
 -13   2  -6   17.92    4.40
 -13   2   6   28.91    6.93
 -13   2  -6   15.38    3.55
 -13   2   6   24.23    7.91
 -13   3   6   83.11   12.73
 -13   3  -6   80.61    8.80
 -13   3   6   77.87   12.73
 -13   3  -6   55.20    9.06
 -13   4   6    8.40    4.52
 -13   4  -6    7.25    3.15
 -13   4   6    9.83    3.88
 -13   5  -6   52.79    9.65
 -13   5   6   52.17   10.46
 -13   5  -6   53.20    9.20
  13  -5   6   41.28   13.36
 -13   5   6   57.30   11.44
   6  13  -6   15.47    8.49
  13  -6   6    5.19    5.36
 -13   6   6   12.83    5.38
 -13   6  -6   21.27    5.77
 -13   6   6   13.39    6.15
 -13   6  -6   10.38    2.86
 -13   7   6  121.37   15.84
 -13   7  -6   95.31   13.16
 -13   7  -6   93.40   13.20
 -13   7   6   97.41   14.28
 -13   8   6   37.01    9.59
 -13   8  -6   44.68    9.35
 -13   8  -6   42.19    9.67
 -13   8   6   45.53   10.42
 -13   9   6   12.80    5.47
 -13   9   6   12.61    4.99
 -13   9  -6    7.81    3.40
 -13   9  -6   11.04    3.45
 -13  10   6   12.93    5.04
  13 -10  -6    3.17    4.08
 -13  10  -6    1.70    2.42
 -13  10   6    5.20    3.95
 -13  10  -6    6.26    1.79
 -13  11  -6   34.30    8.22
  13 -11  -6    7.00    3.30
 -13  11  -6   10.64    4.53
 -13  11   6   21.25    7.59
 -13  11   6   18.44    6.75
 -13  12  -6   65.19   13.12
 -13  12   6   82.99   14.50
 -13  12   6   79.40   14.62
  13 -12  -6   54.30   11.56
  12  13  -6   79.81   14.67
 -13  12  -6   79.67   13.87
 -13  13  -6   10.57    3.08
 -13  13   6    8.47    4.34
 -13  13   6    1.60    2.71
 -13  13  -6    7.63    2.71
  13  13  -6    7.62    2.64
  13 -13  -6    6.85    2.87
 -12  14  -6   17.93    5.11
  12 -14  -6   19.89    6.14
  14  12  -6    4.54    2.60
 -12  14   6   12.01    3.78
 -12  14   6   27.53    7.09
  14  11  -6   46.13    7.67
 -11  14   6   39.98    9.63
 -14 -11   6   43.57    8.83
  11 -14  -6   44.95   10.25
 -11  14   6   41.20    9.42
 -11  14  -6   27.20    6.19
 -11  14  -6   41.54    9.46
 -10  14   6   98.60   14.35
 -10  14   6   93.47   14.49
 -10  14  -6   95.67   16.38
 -14 -10   6   90.74   14.78
  14  10  -6   75.55   12.59
  10 -14  -6   73.66   13.13
   9 -14  -6   -0.87    3.03
  -9  14  -6    9.25    3.34
  14   9  -6   11.44    2.31
  -9  14   6    7.92    3.43
  -8  14   6   10.52    4.50
  14   8  -6   24.45    5.38
  -8  14   6   17.35    5.32
 -14  -8   6   15.60    3.76
   8 -14  -6   27.98    7.44
  -7  14   6   25.89    7.66
   7 -14  -6   29.06    7.67
  14   7  -6   26.84    4.86
  -7  14   6   33.95    7.43
 -14  -7   6   20.34    6.62
  -6  14   6   91.27    9.97
 -14  -6   6   66.77   12.62
   6 -14  -6   73.39   13.44
  -6  14   6   76.67   12.15
  -5  14   6   75.37   10.89
  -5  14   6   83.42   11.49
   5 -14  -6   89.85   14.34
 -14  -5   6   75.60   13.47
   4 -14  -6    3.02    3.14
  -4  14   6   17.22    4.54
  -4  14   6   12.20    3.85
 -14  -4   6   10.23    3.79
  -3  14   6  137.23   12.39
 -14  -3   6  122.54   16.49
 -14  -2  -6    4.22    1.62
  -2  14   6    6.75    2.58
 -14  -1  -6   22.20    4.01
 -14  -1   6   23.78    6.61
 -14   0   6  229.59   19.50
 -14   0  -6  227.06   14.92
 -14   0   6  230.85   19.38
 -14   1  -6   19.82    4.01
 -14   1  -6   25.61    5.76
 -14   1   6   26.55    7.57
 -14   1   6   28.76    7.95
 -14   2   6    1.17    1.96
 -14   2  -6    9.00    3.25
 -14   2   6    1.92    3.31
 -14   2  -6   10.11    2.98
 -14   3  -6  126.12   11.87
 -14   3   6  139.57   14.85
 -14   3   6  148.94   15.86
 -14   3  -6  127.47   11.58
 -14   4  -6    7.74    2.96
 -14   4   6   15.71    5.16
 -14   4  -6   18.12    4.95
 -14   4   6   17.29    6.24
 -14   5   6   89.23   13.62
 -14   5   6   84.29   13.96
 -14   5  -6   80.66   11.87
 -14   5  -6   95.00   10.33
 -14   6   6   76.66   13.73
 -14   6  -6   63.27   10.78
   6  14  -6   66.22   17.81
 -14   6  -6   71.59   11.04
 -14   6   6   54.27   10.75
 -14   7  -6   30.37    7.42
  14  -7   6   25.36    9.36
   7  14  -6   16.64    8.97
 -14   7   6   27.90    8.70
 -14   7   6   36.08    9.19
 -14   7  -6   32.80    7.19
 -14   8  -6   10.19    3.97
  14  -8   6   -0.53    5.95
 -14   8   6   12.35    5.62
 -14   8  -6   13.70    3.37
 -14   8   6   13.17    5.90
 -14   9   6    6.52    4.27
 -14   9  -6    7.59    2.18
 -14   9  -6    7.41    4.27
 -14   9   6    5.09    3.69
 -14  10   6   93.68   15.12
 -14  10  -6   85.57   14.07
 -14  10   6   77.42   14.25
 -14  10  -6   69.44   13.06
 -14  11   6   32.58    8.94
 -14  11   6   12.66    5.69
 -14  11  -6   60.16   11.67
 -14  11  -6   33.41    9.08
 -14  12   6   16.07    5.63
  14 -12  -6    7.46    3.84
 -14  12  -6   17.75    4.15
 -14  12  -6   12.38    4.96
  10 -15  -6    9.25    3.45
 -10  15   6   19.12    5.78
 -15 -10   6    4.98    3.93
 -10  15   6   -1.92    2.82
   9 -15  -6  104.07   16.34
  -9  15   6   97.22   11.25
 -15  -9   6   95.55   14.42
  -9  15   6  103.01   15.06
 -15  -8   6   36.21    8.62
   8 -15  -6   30.95    8.32
  -8  15   6   40.15    8.58
  -8  15   6   31.70    7.44
  -7  15   6   10.53    4.30
  -7  15   6    7.67    3.80
 -15  -7   6    9.38    3.71
   7 -15  -6   12.55    5.23
  -6  15   6   14.31    4.13
  -6  15   6   15.61    4.77
   6 -15  -6   32.06    7.68
 -15  -6   6   29.44    7.27
  -5  15   6   15.43    4.11
   5 -15  -6    2.66    3.27
  -5  15   6    8.67    3.59
 -15  -5   6   14.54    5.29
   4 -15  -6   90.19   15.17
  -4  15   6   96.62   10.50
 -15  -4   6   85.33   14.42
  -3  15   6   55.24    9.25
 -15  -3   6   32.55    8.15
 -15  -2   6   58.12   12.16
 -15  -1   6  151.66   15.76
 -15  -1   6  159.68   16.82
 -15  -1  -6  163.32   12.31
 -15   0   6    2.59    2.71
 -15   0   6    9.69    4.05
 -15   0  -6    3.88    1.43
 -15   1  -6  138.86   12.29
 -15   1   6  153.93   16.24
 -15   1   6  160.22   16.04
 -15   2   6   40.77    9.65
 -15   2  -6   52.36    8.20
 -15   2   6   46.73    9.95
 -15   2  -6   39.07    8.02
 -15   3  -6   42.53    8.31
 -15   3  -6   43.50    7.50
 -15   3   6   33.94    9.20
 -15   3   6   45.35   11.23
 -15   4   6   85.30   14.72
 -15   4   6   87.08   13.84
 -15   4  -6   91.85   10.50
 -15   4  -6   90.34    9.94
 -15   5   6    5.22    3.13
 -15   5   6   13.21    5.47
 -15   5  -6    9.13    2.68
 -15   5  -6   11.09    3.28
 -15   6  -6   13.59    4.83
 -15   6   6   22.45    6.64
 -15   6   6   23.97    7.22
 -15   6  -6   25.11    6.19
 -15   7  -6   11.04    3.85
   7  15  -6    8.42    8.16
 -15   7  -6   14.66    4.19
 -15   7   6   13.23    6.07
 -15   7   6   15.61    5.39
   8  15  -6   11.45    6.99
 -15   8   6   19.44    6.60
 -15   8  -6   25.42    5.97
 -15   8  -6   41.53    8.41
 -15   8   6   35.51    9.25
 -15   9   6  125.44   18.00
 -15   9  -6   89.58   14.71
 -15   9  -6  105.07   15.31
 -15   9   6  100.10   16.34
 -15  10  -6    5.37    2.26
 -15  10   6    8.27    4.02
  15 -10   6   -6.61    5.33
 -15  10  -6    8.80    3.01
 -15  10   6   11.57    4.78
 -16  -9   6   19.73    3.53
   9 -16  -6   13.97    3.36
  -9  16   6    5.49    3.32
   8 -16  -6   33.28    7.87
  -8  16   6   19.61    4.94
 -16  -8   6   21.96    5.69
  -8  16   6   34.09    8.08
 -16  -7   6   11.10    3.35
   7 -16  -6   12.39    4.39
  -7  16   6   29.64    7.16
 -16  -6   6   41.93    8.68
  -6  16   6   37.79    8.11
   5 -16  -6   68.59   13.43
 -16  -5   6   66.11   12.52
  -5  16   6   72.29   11.10
   4 -16  -6    6.72    3.02
 -16  -4   6    9.70    3.27
   3 -16  -6    9.30    4.14
 -16  -3   6    3.13    2.22
 -16  -2   6   21.21    3.85
 -16  -2   6   22.94    7.13
 -16  -1   6   21.45    5.12
 -16  -1   6   11.18    4.24
 -16   0   6  175.64   16.94
 -16   0  -6  191.49   14.26
 -16   0   6  198.70   19.33
 -16   1   6   27.26    6.89
 -16   1   6   16.05    4.58
 -16   1  -6   20.08    5.52
 -16   2   6   30.32    7.65
 -16   2  -6   21.75    5.14
 -16   2   6   19.78    5.61
 -16   3   6    3.58    2.48
 -16   3   6    1.02    2.58
 -16   3  -6    0.40    1.96
 -16   3  -6   -1.16    1.74
 -16   4   6    5.06    4.81
 -16   4   6    7.86    3.67
 -16   4  -6   10.07    3.14
 -16   5   6   67.81   13.60
 -16   5   6   57.38   11.89
 -16   5  -6   61.35   10.01
 -16   5  -6   51.27    9.66
 -16   6  -6   17.45    4.01
 -16   6   6   17.86    7.36
 -16   6   6   19.78    5.94
 -16   6  -6   16.36    3.64
 -16   7   6   10.76    5.06
 -16   7  -6   22.91    5.20
 -16   7  -6   29.31    6.43
 -16   7   6   13.08    3.79
   8  16  -6   27.81   11.94
 -16   8   6   41.92   10.68
 -16   8  -6   26.20    6.36
 -16   8  -6   24.41    5.63
 -16   8   6   38.73    8.87
 -16   9  -6   10.05    2.67
   9  16  -6   26.53   10.04
 -16   9  -6   15.39    4.17
 -16   9   6   16.46    6.24
   7 -17  -6   13.98    3.83
  -7  17   6    5.00    3.03
 -17  -6   6    7.45    2.57
   6 -17  -6   15.49    5.10
 -17  -5   6    5.81    2.02
   5 -17  -6    7.95    2.91
   4 -17  -6   32.66    7.91
 -17  -4   6   31.41    7.43
 -17  -3   6   43.97    9.71
   3 -17  -6   42.50    9.80
 -17  -3   6   50.68   10.37
 -17  -2   6   29.86    8.82
 -17  -2   6   40.56    7.86
 -17  -1   6    4.75    2.11
 -17  -1   6    5.20    2.71
 -17   0   6    5.02    1.73
 -17   0   6    6.58    3.60
 -17   1   6    6.45    2.32
 -17   1   6    8.03    4.21
 -17   1  -6    1.76    1.62
 -17   2  -6   24.70    5.07
 -17   2   6   19.80    6.08
 -17   2   6   40.18    8.84
 -17   3   6   62.00   13.03
 -17   3  -6   41.82    8.30
 -17   3   6   30.75    7.80
 -17   4  -6   22.71    6.42
 -17   4   6   17.90    5.25
 -17   4   6   27.44    6.18
 -17   5   6   14.47    6.26
 -17   5   6   13.64    4.22
 -17   5  -6   11.68    2.36
 -17   5  -6    3.31    2.27
 -17   6  -6   10.62    2.58
 -17   6   6   17.52    4.47
 -17   6   6   11.63    5.46
 -17   7   6   12.05    3.94
 -17   7   6   -1.74    3.38
 -17   7  -6    2.60    2.29
 -17   7  -6    6.22    2.00
 -18  -4   6   24.74    3.91
 -18  -4   6   21.76    5.58
   4 -18  -6    8.71    4.43
 -18  -3   6  106.08   15.48
 -18  -3   6   92.70   15.46
   3 -18  -6  106.35   17.51
 -18  -3  -6  102.64   21.77
 -18  -2   6   26.11    7.62
 -18  -2   6   59.07    9.84
 -18  -1   6   22.74    4.85
 -18  -1   6   42.84   10.12
 -18   0   6    1.85    2.07
 -18   0   6    0.17    3.24
 -18   1   6   26.71    7.74
 -18   1   6   38.10    7.55
 -18   2  -6   65.94   10.39
 -18   2   6   69.29   12.60
 -18   2   6   59.12   12.28
 -18   3  -6   99.47   10.45
 -18   3   6  108.48   17.00
 -18   3   6  101.88   15.79
 -18   4  -6   28.96    5.94
 -18   4   6   42.28    9.47
 -18   4   6   22.03    5.09
   0   0  -7   -3.52    2.76
  -1   0  -7  311.96   10.01
   0  -1  -7  313.26   17.18
   0  -1  -7  318.67    7.42
   0   1  -7  305.42   17.06
  -1   0  -7  306.47   16.94
   1   0  -7  316.13   17.63
  -1  -1  -7   66.93    4.26
  -1  -1  -7   74.36    9.53
   1   1  -7   72.26    9.67
  -1   1  -7   62.96    9.17
   1  -1  -7   63.50    9.20
  -2  -1  -7  157.09   11.89
  -2  -1  -7  140.04    7.48
   1  -2  -7  135.67   11.49
   2   1  -7  138.28   11.66
  -1   2  -7  133.25   11.57
  -2   0  -7   25.28    6.42
   0   2  -7   29.72    7.13
   0  -2  -7   32.21    7.26
  -2   0  -7   33.40    3.74
   2   0  -7   27.19    6.40
  -1  -2  -7  135.39   11.41
   2  -1  -7  145.48   11.92
   1   2  -7  148.09   12.46
  -2   1  -7  155.61    8.60
  -2   1  -7  149.73   11.88
  -2  -2  -7    4.24    3.03
  -2   2  -7    7.48    4.28
   2  -2  -7    3.44    2.72
   2   2  -7    3.55    3.17
  -2   3  -7   14.05    5.23
  -2   3   7   20.42    4.35
   2  -3  -7   18.40    1.98
   2  -3  -7   17.72    5.30
  -3  -2  -7   15.39    4.94
   3   2  -7   10.33    4.19
  -3  -1  -7  326.66   16.63
   1  -3  -7  315.35   17.08
   3   1  -7  328.96   17.93
  -1   3  -7  309.11   17.59
  -3  -1  -7  325.02   12.84
  -1   3   7  321.78   12.29
  -3   0  -7   84.13    8.86
   3   0  -7   89.79    9.56
   0   3  -7   71.69    9.85
   0  -3  -7  105.94   10.08
   0   3   7   89.20    5.86
  -3   0  -7   92.67    6.89
   1   3   7  323.62    9.89
   3  -1  -7  324.91   17.75
   1   3  -7  338.32   18.85
  -3   1  -7  317.91   13.49
  -3   1  -7  315.69   16.62
  -1  -3  -7  311.47   16.82
  -3   2  -7   11.96    4.73
  -3   2   7   17.56    4.47
   2   3  -7   13.74    5.05
  -2  -3  -7   19.04    5.53
   3  -2  -7   15.94    4.59
  -3   2  -7   16.23    3.69
   3  -3  -7  384.93   19.01
  -3   3  -7  394.96   18.83
  -3  -3  -7  418.00   18.93
  -3   3   7  395.77   16.08
   3  -3  -7  415.11   11.23
   3   3  -7  411.16   21.17
   3   3   7  418.71    7.73
  -3   4  -7  270.17   16.12
   4   3   7  297.85    7.60
  -3   4   7  263.42   12.84
   3  -4  -7  273.81   16.10
   3  -4  -7  279.77   10.62
   4   3  -7  294.90   18.05
   2  -4  -7   70.24    9.15
  -2   4   7   61.12    5.80
  -4  -2  -7   63.83    8.31
   2  -4  -7   66.08    4.74
   4   2  -7   60.39    9.37
  -2   4  -7   67.63    9.54
   4   2   7   56.16    3.87
  -1   4  -7  147.53   12.57
  -4  -1  -7  126.32   10.24
   1  -4  -7  134.64   11.10
   4   1  -7  145.89   11.82
  -1   4   7  136.38    7.58
   4   1   7  143.72    6.98
  -4  -1  -7  130.32    8.91
   0   4  -7   57.90    9.28
  -4   0  -7   69.90    6.52
   0   4   7   63.67    4.48
  -4   0  -7   63.85    8.27
   0  -4  -7   59.81    8.90
   4   0  -7   68.29    9.49
  -4   1  -7  132.54   10.61
   1   4  -7  123.73   11.83
   1   4   7  132.83    5.36
   4  -1  -7  145.93   11.85
  -1  -4  -7  132.24   11.29
  -4   1  -7  123.43    9.01
   2   4  -7   61.95    9.84
  -4   2  -7   66.29    8.63
  -4   2   7   64.70    8.12
   4  -2  -7   63.52    8.98
  -4   2  -7   67.03    6.67
   4  -3  -7  281.30   16.34
  -4   3  -7  270.44   15.27
   4  -3  -7  273.44   10.67
  -4   3  -7  303.86   15.61
   3   4  -7  252.44   16.76
  -4   3   7  283.61   14.62
   4  -4  -7   27.08    6.50
  -4   4   7   20.12    4.89
   4  -4  -7   22.89    4.20
   4   4  -7   30.06    7.42
  -4   4  -7   26.18    6.30
  -4   5   7   87.78    9.17
   4  -5  -7   74.52    6.95
   5   4  -7  104.69   10.81
  -4   5   7   86.46    7.95
  -4   5  -7   91.96    9.64
   5   3  -7   59.71    9.81
  -3   5  -7   38.47    7.71
   5   3   7   48.73    2.49
   5   3   7   49.22    2.50
  -3   5   7   53.32    7.38
   5   3   7   58.72    8.75
  -3   5   7   48.51    5.47
   3  -5  -7   47.15    5.72
  -2   5   7  155.75    8.85
  -5  -2  -7  189.76   11.90
   5   2  -7  158.10   12.90
  -5  -2  -7  153.07   10.93
   5   2   7  170.93    6.37
  -2   5   7  146.59    9.88
  -2   5  -7  159.89   13.01
  -1   5  -7  202.92   14.82
  -1   5   7  209.70   11.03
   5   1   7  206.17    8.22
  -1   5   7  213.94    9.19
   5   1  -7  212.21   14.59
  -5  -1  -7  204.20   12.47
  -5  -1  -7  218.07   12.74
   0   5   7  240.82    8.41
   5   0  -7  228.99   15.27
  -5   0  -7  249.56   13.70
  -5   0  -7  239.95   13.60
   0   5  -7  235.20   16.35
   0   5   7  244.46   10.76
   1   5  -7  191.02   15.03
   1   5   7  209.50    6.23
  -5   1   7  212.72   14.04
  -5   1  -7  212.75   12.74
   5  -1  -7  223.75   14.81
   1   5   7  206.76    8.62
  -5   1  -7  206.22   12.62
   2   5   7  164.19    6.46
  -5   2   7  162.71   12.14
   2   5  -7  142.08   13.34
  -5   2  -7  166.36   11.60
   5  -2  -7  168.83   12.72
  -5   2  -7  144.79   10.71
  -5   3  -7   52.09    7.66
   3   5  -7   48.64    9.14
   5  -3  -7   48.76    8.06
  -3  -5   7   53.85    8.93
  -5   3   7   46.51    7.45
  -5   3  -7   50.72    7.47
   4   5  -7   93.83   10.66
   5  -4  -7   96.66    7.85
  -5   4  -7   97.94    9.08
   5  -4  -7  101.45    9.82
  -5   4   7   90.81    8.84
  -5   4  -7   91.35    8.86
  -5   5  -7    6.98    3.23
  -5   5   7   10.25    4.04
  -5   5   7    9.19    4.10
   5  -5  -7   11.17    3.98
   5   5  -7    8.12    4.09
   5  -6  -7  256.32   14.17
  -5   6   7  233.65   14.75
  -5   6   7  227.12   13.49
   6   5  -7  266.74   18.06
  -5   6  -7  273.57   16.29
  -4   6  -7  169.97   13.42
   6   4  -7  182.75   14.72
  -4   6   7  179.06   12.41
  -4   6   7  189.81   11.38
   4  -6  -7  175.91   11.18
   6   3  -7  206.06   15.44
   6   3   7  190.38    6.38
   3  -6  -7  188.49   11.16
  -3   6   7  202.83   12.35
  -3   6  -7  185.53   14.26
  -3   6   7  192.53   10.71
  -6  -2  -7  102.33    9.21
  -2   6   7   95.73    7.98
  -2   6   7   96.47    6.91
   6   2   7   99.28    4.91
  -2   6  -7  103.02   12.18
   6   2  -7   87.50    9.86
  -1   6   7  334.93   13.67
  -6  -1  -7  322.35   15.15
  -6  -1  -7  350.04   17.65
   6   1  -7  319.18   18.19
  -1   6  -7  321.30   19.35
  -1   6   7  319.95   11.34
  -6   0  -7  253.16   14.80
  -6   0  -7  242.59   13.12
   0   6  -7  232.02   16.78
   0   6   7  232.06   10.21
   0   6   7  233.81    8.34
   6   0  -7  245.88   15.84
  -6   0  -7  237.41   11.20
  -6   1  -7  338.64   17.52
  -6   1   7  324.68   18.27
   1   6  -7  306.36   19.49
   6  -1  -7  318.81   17.82
  -6   1  -7  323.18   14.15
  -6   1  -7  342.68   15.66
   1   6   7  316.68   10.58
   1   6   7  342.18    8.18
   2   6  -7   85.59   11.86
  -6   2  -7   98.53    8.69
  -6   2   7   90.55    9.85
  -6   2  -7   96.78    8.26
  -6   2  -7  100.62    9.38
   2   6   7  103.19    4.92
   6  -2  -7  101.73    9.80
  -6   3  -7  198.16   12.27
  -6   3  -7  218.45   14.51
   6  -3  -7  205.33   13.91
  -6   3  -7  189.67   12.36
  -6   3   7  191.22   13.42
   3   6  -7  213.78   16.21
  -6   4  -7  175.51   11.80
  -6   4  -7  192.95   13.10
  -6   4   7  163.30   12.36
   6  -4  -7  168.03   10.99
   4   6  -7  172.69   14.81
  -6   4  -7  190.16   13.89
   6  -4  -7  194.40   13.47
  -6   5   7  239.71   16.10
   6  -5  -7  237.69   13.58
   5   6  -7  255.94   18.13
  -6   5   7  254.58   15.21
  -6   5  -7  248.73   15.87
  -6   5  -7  261.33   15.00
  -6   6   7    9.55    4.19
   6  -6  -7   11.44    4.34
  -6   6   7   18.68    5.81
   6   6  -7   20.57    6.22
  -6   6  -7   14.74    4.26
  -6   6  -7   13.65    4.29
   6  -7  -7  151.68   12.40
  -6   7   7  182.43   13.92
   7   6  -7  190.64   15.89
  -6   7  -7  162.33   12.71
  -6   7   7  177.06   12.82
  -5   7   7   44.73    7.88
  -5   7  -7   34.41    7.43
  -5   7   7   41.45    6.88
   7   5  -7   44.23    8.87
   5  -7  -7   38.11    7.02
  -4   7  -7   50.74    9.14
   7   4  -7   45.81    8.88
   4  -7  -7   44.81    7.11
  -4   7   7   52.46    6.95
  -4   7   7   52.05    7.79
   3  -7  -7   89.35    8.69
  -3   7   7   90.31    8.42
   7   3  -7   96.88   10.39
  -7  -3  -7   97.45    5.14
  -3   7   7   90.03    7.45
  -3   7  -7   97.68   11.15
   7   2   7  225.85    7.99
  -7  -2  -7  225.64   14.81
   7   2  -7  212.63   15.10
  -2   7  -7  212.28   13.37
  -2   7  -7  203.11   15.81
  -2   7   7  198.44   11.43
  -7  -2  -7  205.79    8.94
  -2   7   7  218.45   10.49
   7   2   7  204.39   16.54
   7   1  -7   42.30    8.10
  -7  -1  -7   21.92    5.28
  -1   7  -7   33.30    7.95
  -7  -1  -7   29.25    4.16
  -1   7   7   32.09    3.64
  -1   7   7   36.03    4.98
  -7   0  -7  378.60   15.78
   0   7   7  365.71   12.99
   0   7   7  363.51   10.89
   7   0  -7  376.36   19.93
   0   7  -7  369.67   21.33
  -7   0  -7  353.44   15.09
  -7   0  -7  378.74   14.75
  -7   0  -7  391.62   19.81
  -7   0   7  354.13   20.40
   1   7   7   32.73    2.52
  -7   1  -7   32.65    6.71
  -7   1  -7   30.97    5.45
  -7   1  -7   32.20    5.25
   1   7  -7   29.15    8.11
   1   7   7   30.81    3.45
   7  -1  -7   23.50    5.60
  -7   1   7   23.90    6.76
  -7   2  -7  213.32   14.84
  -7   2  -7  207.97   11.92
  -7   2  -7  213.17   12.54
  -7   2   7  207.81   15.34
   2   7  -7  198.28   16.07
  -7   2  -7  203.15   12.44
   7  -2  -7  197.99   13.90
   2   7   7  215.75    7.54
  -7   3  -7   99.48    9.01
  -7   3  -7   98.92    8.44
  -7   3  -7   90.06    9.12
  -7   3  -7   89.78    8.49
   7  -3  -7   87.59    9.08
  -7   3   7   87.28    9.87
   3   7  -7   82.77   11.55
  -7   4  -7   57.23    7.48
  -7   4  -7   59.02    8.31
   7  -4  -7   51.43    8.11
   4   7  -7   55.27   10.20
  -7   4  -7   46.28    7.94
  -7   4   7   45.75    8.41
  -7   4  -7   51.32    7.85
  -7   5   7   30.49    7.69
  -7   5  -7   36.56    7.23
   7  -5  -7   38.64    7.01
  -7   5   7   33.64    7.54
   5   7  -7   30.29    7.48
  -7   5  -7   35.55    7.14
  -7   5  -7   38.50    6.62
  -7   6   7  164.80   13.18
  -7   6  -7  158.70   11.83
  -7   6   7  160.73   13.72
   6   7  -7  169.14   15.45
  -7   6  -7  182.87   14.40
  -7   6  -7  182.48   14.19
   7  -6  -7  156.95   12.42
  -7   7  -7  158.51   13.82
  -7   7  -7  176.82   14.71
  -7   7   7  146.35   13.00
   7  -7  -7  177.17   13.89
   7   7  -7  168.09   15.46
  -7   7   7  162.55   12.93
  -7   7  -7  166.76   12.70
  -7   8  -7  301.53   20.36
   7  -8  -7  313.67   19.15
  -7   8   7  318.31   18.23
  -7   8   7  320.06   19.27
   8   7  -7  332.76   21.76
  -7   8  -7  306.76   18.00
  -7   8  -7  320.48   20.93
  -6   8   7   66.49    8.98
   8   6  -7   88.93   12.59
  -6   8  -7   72.40   10.06
   6  -8  -7   67.30    9.89
  -6   8   7   61.80    9.38
   5  -8  -7  167.82   13.20
   8   5  -7  153.62   14.07
  -5   8  -7  164.08   14.10
  -5   8   7  193.68   13.79
  -5   8   7  164.31   11.73
   4  -8  -7   18.45    5.68
  -4   8  -7   16.38    6.39
   8   4  -7   21.22    6.03
  -8  -4  -7   20.57    1.91
  -4   8   7   18.71    5.00
  -4   8   7   20.61    5.41
  -3   8   7   43.20    5.98
  -8  -3  -7   48.15    3.73
  -3   8  -7   50.73    9.76
   8   3  -7   47.94    9.16
  -3   8   7   51.08    7.19
   3  -8  -7   48.46    7.87
   8   2  -7  125.10   11.47
  -8  -2  -7  131.74    7.41
  -8  -2  -7  143.67   12.00
  -2   8  -7  139.00   11.90
  -2   8   7  135.27    9.56
  -2   8   7  133.71    8.33
  -8  -1  -7  669.31   19.29
   8   1  -7  667.89   27.26
  -8  -1  -7  722.60   28.86
  -1   8   7  678.20   17.85
  -1   8   7  650.55   19.70
  -8  -1   7  668.99   29.54
   8   1   7  712.39   33.77
   0   8   7   12.50    2.76
   8   0  -7    7.52    2.92
  -8   0   7    3.06    3.88
   0   8   7    7.09    1.64
  -8   0  -7    5.04    1.90
  -8   0  -7   10.84    3.03
  -8   0  -7    8.65    1.75
  -8   0  -7    2.17    1.52
  -8   1  -7  713.45   22.79
   1   8   7  698.04   14.43
  -8   1   7  676.34   28.60
  -8   1  -7  715.07   29.00
   8  -1  -7  676.52   26.53
   1   8   7  676.98   16.92
  -8   1  -7  678.37   20.56
  -8   1  -7  671.54   22.06
  -8   2  -7  138.95   10.26
  -8   2  -7  134.50    9.14
  -8   2  -7  135.42   10.26
  -8   2   7  130.56   12.76
   2   8   7  139.36    6.50
  -8   2  -7  125.28   11.04
   8  -2  -7  133.09   11.31
   8  -3  -7   55.27    8.29
  -8   3  -7   38.41    7.35
  -8   3  -7   45.84    7.23
  -8   3   7   32.02    7.93
  -8   3  -7   57.81    8.12
  -8   3  -7   38.92    5.92
   8  -4  -7   20.49    5.06
  -8   4  -7   17.70    5.00
  -8   4   7   13.37    6.05
  -8   4  -7   18.00    4.89
  -8   4   7    7.62    4.89
  -8   4  -7   21.90    4.52
  -8   5   7  163.74   14.56
  -8   5  -7  170.03   13.44
   5   8  -7  163.45   15.15
  -8   5   7  185.18   14.49
  -8   5  -7  174.66   13.51
  -8   5  -7  191.88   11.62
  -8   6  -7   70.98   10.26
  -8   6  -7   65.17    9.83
   8  -6  -7   63.44    9.62
  -8   6   7   80.06   10.57
  -8   6  -7   69.20    7.22
   6   8  -7   51.71   10.29
  -8   6   7   69.72   10.93
  -8   7  -7  327.84   20.56
  -8   7  -7  312.08   16.89
   8  -7  -7  317.04   19.25
  -8   7   7  306.78   19.52
  -8   7  -7  321.70   20.50
  -8   7   7  326.41   19.27
   7   8  -7  325.93   22.06
  -8   8  -7   38.72    7.26
   8   8  -7   48.84   10.01
   8  -8  -7   47.66    9.11
  -8   8   7   47.43    9.38
  -8   8  -7   59.36   10.63
  -8   8   7   54.27    9.21
   8   8  -7   46.30   10.15
  -8   8  -7   52.94   10.21
  -8   9  -7   93.74    9.48
   8  -9  -7   97.04   12.78
  -8   9  -7   93.37   13.68
  -8   9   7   99.49   10.68
  -8   9   7   77.34   11.26
   9   8  -7   94.28   13.87
  -8   9  -7   99.15   13.58
   9   7  -7    2.69    2.49
  -7   9   7    3.94    3.48
  -7   9  -7    1.57    2.08
   7  -9  -7    5.79    3.34
  -7   9   7    7.21    3.12
  -6   9  -7   25.78    6.85
  -6   9   7   16.36    5.22
   6  -9  -7   17.14    6.25
   9   6  -7   19.08    5.90
  -6   9   7   13.86    5.01
   5  -9  -7  271.68   17.46
  -5   9   7  289.90   16.97
   9   5  -7  277.08   19.18
  -5   9   7  276.98   15.37
  -5   9  -7  292.52   19.09
   4  -9  -7   11.34    4.84
   9   4  -7    3.91    1.98
  -9  -4  -7    6.89    1.43
  -4   9   7    7.66    2.61
  -4   9   7    9.54    3.24
  -3   9   7   36.08    5.65
  -9  -3  -7   34.79    3.14
   9   3  -7   28.79    6.75
  -3   9   7   31.94    6.13
  -9  -2  -7  324.59   12.64
  -2   9   7  316.85   13.62
  -9  -2   7  296.51   20.73
   9   2  -7  315.47   18.73
  -2   9   7  307.72   14.85
  -1   9   7    6.34    2.51
  -9  -1  -7   10.32    2.37
  -1   9   7    8.62    2.49
  -9  -1   7    8.49    5.31
   9   0  -7   -1.51    1.65
   0   9   7    3.66    1.74
   0   9   7    6.70    1.61
  -9   0   7    4.67    4.34
  -9   0  -7    3.88    1.32
  -9   0  -7    2.10    1.20
  -9   1   7    0.70    4.16
   1   9   7    5.91    1.98
   9  -1  -7    4.68    2.07
  -9   1  -7    9.76    2.38
  -9   1  -7    8.18    2.46
  -9   1  -7    3.93    2.02
  -9   2  -7  316.02   16.20
  -9   2  -7  330.33   16.61
   2   9   7  327.74   11.02
  -9   2  -7  297.76   12.73
  -9   2   7  335.24   20.78
   9  -2  -7  285.21   16.72
  -9   3  -7   24.67    5.63
  -9   3   7   23.45    7.16
  -9   3  -7   23.70    4.20
  -9   3  -7   33.02    6.10
   9  -3  -7   24.56    4.97
  -9   4   7    7.30    4.63
  -9   4  -7    2.38    1.64
   9  -4  -7    5.00    2.40
  -9   4  -7    3.10    1.50
  -9   4   7    3.79    3.89
  -9   4  -7    4.83    2.10
  -9   5  -7  270.89   13.58
  -9   5   7  265.46   18.85
  -9   5   7  266.48   18.16
  -9   5  -7  278.00   17.68
  -9   5  -7  255.85   16.92
  -9   6   7    6.80    4.49
  -9   6  -7   17.55    5.20
  -9   6  -7   10.41    4.18
  -9   6   7   19.67    6.39
   9  -6  -7   12.72    5.14
  -9   6  -7   15.57    3.61
  -9   7  -7    6.24    2.87
   9  -7  -7    9.13    3.86
  -9   7  -7    9.97    2.36
   7   9  -7   10.31    4.20
  -9   7   7    1.15    2.98
  -9   7   7    4.82    3.00
   9  -8  -7  102.13   11.72
  -9   8   7   84.65   12.03
   8   9  -7   81.33   13.33
  -9   8  -7   84.83   12.54
  -9   8  -7  114.72   12.40
  -9   8   7  106.53   11.44
   8   9  -7   94.38   14.14
  -9   9  -7    9.27    3.86
  -9   9   7   15.82    5.66
   9  -9  -7    7.30    3.81
  -9   9   7   21.00    6.17
  -9   9  -7   15.49    5.42
   9   9  -7   13.87    5.34
   9 -10  -7   55.06   10.96
  -9  10   7   59.40   10.33
  -9  10  -7   73.72   13.12
  -9  10  -7   54.92   11.09
  -9  10   7   51.09   10.21
  10   9  -7   57.63   11.55
  -8  10   7    5.18    2.81
  -8  10  -7   16.21    5.95
  -8  10  -7    6.51    3.38
   8 -10  -7   20.72    6.27
  -8  10   7   10.03    4.28
  10   8  -7   14.34    4.87
  -8  10  -7    3.55    2.91
  10   7  -7   34.41    7.62
  -7  10  -7   26.55    7.49
  -7  10   7   31.31    7.75
  -7  10   7   31.09    6.84
   7 -10  -7   29.26    7.89
  -6  10  -7  122.56   12.45
   6 -10  -7  101.82   11.60
  -6  10   7  121.22   10.82
  -6  10   7  114.45   11.29
  10   6  -7  106.09   11.88
  -5  10   7   37.84    7.60
  -5  10   7   62.18    8.46
   5 -10  -7   47.65    9.27
  10   5  -7   42.01    8.72
   4 -10  -7  308.33   19.21
  -4  10   7  277.16   14.93
  10   4  -7  306.59   19.30
  -4  10   7  275.12   16.08
 -10  -3  -7   31.25    3.55
  -3  10   7   31.96    5.65
 -10  -3   7   39.99    9.04
  10   3  -7   24.21    6.24
  -3  10   7   26.44    5.78
  -2  10   7  107.97    8.10
 -10  -2  -7  108.37    7.05
 -10  -2   7   96.09   13.89
  -2  10   7   88.18    8.16
 -10  -2  -7  105.69    7.55
  10   2  -7  113.88   10.85
  10   1  -7  173.16   13.45
 -10  -1   7  165.23   15.78
  -1  10   7  159.62   10.09
 -10  -1  -7  163.16   10.20
  -1  10   7  157.76    9.14
 -10  -1  -7  163.24    9.71
 -10   0  -7  105.47    8.39
   0  10   7  118.13    8.12
 -10   0  -7  115.94    8.80
   0  10   7  116.70    7.24
 -10   0   7  117.38   14.75
  10   0  -7  115.28   10.52
 -10   1   7  168.21   15.68
 -10   1  -7  162.14   11.08
   1  10   7  153.68    8.83
 -10   1  -7  173.19   11.40
  10  -1  -7  158.71   12.27
 -10   2   7  109.48   12.51
 -10   2  -7  107.86    9.41
  10  -2  -7  106.33    9.61
 -10   2  -7  108.47    9.45
 -10   3   7   34.37    9.16
 -10   3  -7   40.38    6.93
 -10   3  -7   33.94    6.56
  10  -3  -7   21.55    4.86
 -10   4  -7  272.88   17.17
 -10   4   7  281.48   20.01
 -10   4   7  266.32   19.07
 -10   4  -7  284.46   17.31
 -10   5  -7   36.52    7.77
 -10   5   7   44.47    9.55
 -10   5   7   57.59   10.38
 -10   5  -7   50.45    8.90
 -10   6   7  133.65   13.21
 -10   6  -7  121.50   12.04
 -10   6   7  116.07   13.05
 -10   6  -7  106.52   11.24
 -10   7   7   10.39    5.80
 -10   7  -7   35.26    7.80
 -10   7  -7   35.72    8.01
 -10   7   7   39.52    9.09
  10  -7  -7   19.96    6.30
 -10   8  -7   12.55    4.13
   8  10  -7   17.73    5.70
   8  10  -7    7.51    5.00
 -10   8   7    9.28    4.42
  10  -8  -7   17.96    6.14
 -10   8  -7    5.98    2.74
 -10   8   7   11.58    5.53
   9  10  -7   43.62    9.71
  10  -9  -7   50.05   10.66
 -10   9  -7   45.67    9.38
 -10   9   7   48.13   10.11
 -10   9   7   53.36   10.05
 -10   9  -7   55.53   11.31
 -10  10   7  113.32   14.88
 -10  10   7  113.00   12.52
 -10  10  -7  120.68   16.04
 -10  10  -7  117.77   16.06
  10  10  -7  128.27   14.49
  10 -10  -7  111.30   15.05
 -10  11  -7    6.09    3.60
  10 -11  -7   12.08    4.52
 -10  11  -7   26.07    7.41
 -10  11   7    5.74    3.34
 -10  11   7   14.90    5.35
  -9  11  -7   13.00    4.96
  -9  11   7    3.55    3.33
  -9  11  -7   12.74    4.98
   9 -11  -7    9.69    4.14
  11   9  -7   10.61    2.67
  -9  11   7   14.63    5.44
  -8  11   7   23.86    6.26
  11   8  -7   10.62    2.95
  -8  11  -7   22.42    5.52
  -8  11   7    7.47    3.52
   8 -11  -7    6.25    3.32
  -7  11  -7   17.14    5.29
  -7  11   7   21.02    4.98
   7 -11  -7   11.41    5.14
  11   7  -7   20.56    5.70
  -7  11   7   16.33    5.30
  11   6  -7   18.58    5.04
  -6  11   7   28.17    6.31
   6 -11  -7   11.34    4.66
  -6  11   7   28.15    7.09
  11   5  -7   20.85    4.50
  -5  11   7   18.66    5.37
   5 -11  -7   31.39    7.71
  -5  11   7   22.01    5.50
  -4  11   7   57.12    6.66
  11   4  -7   66.91   10.64
  -4  11   7   62.17    8.82
   4 -11  -7   62.44   10.42
 -11  -4   7   58.37   11.27
  -3  11   7  281.71   14.77
 -11  -3  -7  301.33   12.92
 -11  -3   7  286.03   21.36
  -3  11   7  287.23   15.96
  11   3  -7  281.03   18.06
  -2  11   7   95.54    7.78
  11   2  -7   97.19    9.74
 -11  -2  -7  112.96   15.18
 -11  -2  -7   88.69    7.28
 -11  -2   7   92.15   13.63
  -2  11   7   91.27    8.46
 -11  -1  -7   18.17    4.13
 -11  -1   7   16.43    6.58
  11   1  -7   18.48    3.81
 -11  -1  -7   15.22    3.02
  -1  11   7   15.31    3.91
  -1  11   7   19.80    3.96
  11   0  -7   14.01    3.36
   0  11   7    9.85    2.92
 -11   0   7    5.63    4.45
 -11   0  -7   10.72    2.40
 -11   1   7   26.71    7.91
 -11   1  -7   18.65    4.05
 -11   1  -7   19.40    4.62
  11  -1  -7   24.99    5.54
 -11   2  -7   95.46    8.99
  11  -2  -7   95.26    8.79
  11  -2   7  117.84   19.20
 -11   2  -7   94.57    9.02
 -11   2   7  107.53   12.50
 -11   3   7  277.72   20.60
 -11   3  -7  277.93   16.67
 -11   3  -7  296.76   17.36
  11  -3  -7  299.51   16.25
 -11   3   7  272.69   19.93
 -11   4   7   60.48   11.40
 -11   4  -7   54.33    8.59
 -11   4  -7   42.48    7.99
 -11   4   7   75.27   11.98
 -11   5  -7   23.46    6.30
 -11   5   7   20.54    6.54
 -11   5  -7   22.48    5.32
 -11   5   7   29.44    7.91
 -11   6   7   25.33    7.67
 -11   6  -7   23.09    6.39
 -11   6   7   17.71    6.25
 -11   6  -7   22.23    5.37
 -11   7  -7   16.28    5.13
 -11   7  -7   21.79    6.43
 -11   7   7   28.68    8.02
 -11   7   7   18.31    6.68
 -11   8   7   16.86    5.51
   8  11  -7   16.69    7.04
 -11   8  -7   12.39    5.17
 -11   8  -7   14.76    4.61
 -11   8   7   26.74    7.24
  11  -8  -7    7.77    3.73
 -11   9   7   18.73    6.10
 -11   9  -7   23.04    5.97
  11  -9  -7   11.86    5.02
 -11   9  -7   12.47    4.46
   9  11  -7    4.86    3.27
 -11   9   7    7.52    4.23
   9  11  -7    9.80    4.99
 -11  10  -7   16.41    5.78
  11 -10  -7    3.21    3.15
 -11  10  -7   13.19    4.88
  10  11  -7   12.26    5.42
 -11  10   7   10.40    4.80
 -11  10   7   20.07    5.90
 -11  11  -7    2.65    2.13
  11 -11  -7    5.66    3.52
 -11  11   7    9.80    3.78
 -11  11   7    9.37    4.39
  11  11  -7    2.57    2.07
 -11  11  -7   15.63    4.70
  12  11  -7   18.97    5.14
 -11  12  -7   24.37    6.80
 -11  12   7    9.45    3.79
  11 -12  -7   11.26    4.67
 -11  12   7   15.64    4.69
  10 -12  -7   23.06    6.98
 -10  12   7   38.31    9.12
 -10  12  -7   45.79   10.43
 -10  12  -7   39.81    9.80
  12  10  -7   36.55    8.79
 -10  12   7   26.64    7.16
  -9  12  -7   14.16    4.88
  12   9  -7    6.34    2.06
  -9  12   7   11.39    3.83
  -9  12   7   14.27    4.85
   9 -12  -7   16.64    5.56
  -8  12  -7    7.21    3.01
   8 -12  -7    4.57    3.71
  -8  12   7    5.95    3.60
  -8  12   7    9.25    3.85
  12   8  -7    4.70    2.50
  -7  12   7   31.24    7.45
   7 -12  -7   44.14   10.12
  -7  12  -7   37.91    8.89
  -7  12   7   29.00    6.96
  12   7  -7   41.19    8.20
  -6  12   7  121.90   11.37
  12   6  -7  112.29   11.90
   6 -12  -7  123.76   13.73
  -6  12   7  131.85   12.32
 -12  -6   7  122.29   16.76
  -5  12   7    3.50    2.84
  12   5  -7    8.31    2.65
 -12  -5   7   16.80    4.73
   5 -12  -7    8.45    4.23
  -5  12   7    2.15    2.59
  -4  12   7  125.58   10.51
  12   4  -7  107.71   10.96
   4 -12  -7  111.61   12.63
  -4  12   7  114.96   10.49
 -12  -4   7  103.21   14.94
 -12  -3   7    2.82    2.17
  -3  12   7   11.00    3.25
  -3  12   7    2.81    2.73
  12   3  -7    4.72    1.75
  -2  12   7   47.55    7.44
  -2  12   7   49.79    7.00
  12   2  -7   47.76    7.92
 -12  -2   7   48.42   11.10
 -12  -2  -7   41.93    5.94
 -12  -1  -7   39.01    6.12
  -1  12   7   40.31    6.41
 -12  -1   7   40.23    9.28
  12   1  -7   50.09    8.03
 -12  -1  -7   37.66    4.37
 -12   0   7   36.25    9.53
 -12   0  -7   30.27    5.69
  12   0  -7   27.10    5.49
 -12   0  -7   33.75    5.62
 -12   1   7   33.78    8.90
 -12   1  -7   40.42    6.75
 -12   1  -7   40.02    6.80
  12  -1  -7   44.14    7.07
 -12   2  -7   53.03    8.22
  12  -2  -7   49.35    7.71
 -12   2   7   44.26    9.51
 -12   2  -7   48.28    7.33
 -12   2   7   47.56   10.31
  12  -3   7   -4.45    3.78
 -12   3   7    4.36    2.05
  12  -3  -7    7.08    1.70
 -12   3  -7   10.16    2.49
 -12   3  -7    5.86    1.83
 -12   3   7    7.17    4.37
 -12   4   7  114.72   13.41
 -12   4  -7  129.58   11.90
 -12   4  -7   98.73   10.34
 -12   4   7   97.62   13.83
 -12   5  -7    0.98    1.57
 -12   5  -7    9.61    2.61
 -12   5   7    3.16    3.01
 -12   5   7   10.38    4.70
 -12   6   7  130.94   14.16
 -12   6  -7  103.29   11.82
 -12   6   7  131.26   14.50
 -12   6  -7  137.13   13.15
 -12   7  -7   37.42    8.00
 -12   7  -7   42.44    9.40
 -12   7   7   53.95   11.08
 -12   7   7   35.54    8.91
 -12   8   7   10.04    4.40
 -12   8  -7    8.99    2.76
 -12   8  -7    4.53    2.31
 -12   8   7    9.02    4.45
   8  12  -7   15.43    6.07
 -12   9   7   25.31    7.16
 -12   9  -7   11.25    3.87
   9  12  -7   12.07    5.50
  12  -9  -7    2.86    2.80
 -12   9  -7    3.80    2.83
 -12   9   7   11.74    5.09
 -12  10   7   33.14    9.28
 -12  10  -7   40.69    9.59
 -12  10  -7   40.32    8.51
  10  12  -7   35.13    9.34
 -12  10   7   21.37    6.23
  12 -10  -7   37.54    9.97
  11  12  -7   14.19    4.64
 -12  11   7   11.65    4.78
 -12  11  -7   16.59    5.02
 -12  11  -7   11.21    3.16
 -12  11   7   10.43    5.19
  12 -11  -7    1.86    3.08
  12  12  -7  173.27   17.43
 -12  12   7  207.92   18.64
 -12  12   7  226.05   20.30
 -12  12  -7  225.82   21.51
 -12  12  -7  190.74   19.60
  12 -12  -7  191.65   19.60
 -12  13  -7    7.42    3.41
 -12  13   7   11.81    4.32
  12 -13  -7   18.93    5.43
 -12  13   7    9.46    4.47
 -12  13  -7    3.83    2.19
  13  12  -7    7.84    2.56
 -11  13   7  132.64   15.08
  11 -13  -7  146.07   16.75
  13  11  -7  129.96   13.87
 -11  13  -7  149.96   20.16
 -11  13   7  143.81   14.97
 -10  13   7    8.87    4.32
 -10  13   7   16.21    6.23
  13  10  -7   10.94    4.88
  10 -13  -7   17.77    6.40
  13   9  -7   14.48    4.11
   9 -13  -7   18.38    6.62
  -9  13   7   13.73    4.12
  -9  13   7   18.90    5.69
  -8  13  -7   18.15    5.64
   8 -13  -7   21.75    6.60
  -8  13   7   13.57    3.66
  13   8  -7   17.66    4.38
  -8  13   7   10.78    4.45
 -13  -8   7   18.50    4.81
 -13  -7   7   11.33    3.37
   7 -13  -7    3.74    4.11
  -7  13   7    9.72    3.61
  13   7  -7    4.32    1.72
  -7  13   7    6.28    3.57
   6 -13  -7   29.17    8.06
  -6  13   7   25.67    6.73
  13   6  -7   30.83    6.23
 -13  -6   7   16.75    5.29
  -6  13   7   34.33    7.95
  -5  13   7   32.91    7.18
   5 -13  -7   45.53    9.77
  13   5  -7   32.72    7.37
  -5  13   7   31.80    7.07
 -13  -5   7   36.91    8.92
   4 -13  -7    9.16    3.92
 -13  -4   7   21.97    6.45
  -4  13   7    8.73    3.37
  -4  13   7   20.59    4.87
  13   4  -7   16.05    3.49
  -3  13   7   26.24    6.03
 -13  -3   7   41.73    9.69
  13   3  -7   39.86    7.66
  -2  13   7    6.26    2.62
 -13  -2   7   11.72    3.96
 -13  -1   7   16.33    5.33
  13   1  -7   26.47    4.12
 -13  -1  -7   18.89    3.98
 -13   0   7   -1.17    2.09
 -13   0  -7    0.80    1.09
 -13   1   7   24.52    7.78
 -13   1  -7   39.36    6.76
 -13   1  -7   21.45    5.02
 -13   2   7    7.45    2.94
 -13   2   7   11.35    4.57
 -13   2  -7    6.66    1.80
 -13   2  -7    4.83    1.70
 -13   3   7   33.69    8.95
 -13   3   7   36.04    8.22
 -13   3  -7   39.41    7.37
 -13   3  -7   41.77    7.86
 -13   4  -7   18.79    4.47
 -13   4   7   12.20    4.60
  13  -4   7   12.14    6.51
 -13   4  -7    8.54    2.56
 -13   4   7   14.38    5.89
 -13   5  -7   33.08    7.24
 -13   5  -7   21.90    5.20
 -13   5   7   27.97    7.69
 -13   5   7   47.22   10.50
  13  -5   7   22.23    9.16
 -13   6  -7   25.62    6.44
 -13   6  -7   22.80    5.52
 -13   6   7   26.25    7.69
 -13   6   7   26.35    8.11
 -13   7  -7   16.42    3.98
 -13   7   7    2.10    3.40
 -13   7  -7    5.45    1.93
 -13   7   7   18.15    6.35
 -13   8   7   21.79    7.13
 -13   8  -7   16.52    5.05
 -13   8  -7   11.76    3.99
 -13   8   7   11.51    4.86
 -13   9   7   17.06    6.13
 -13   9  -7   27.75    7.34
   9  13  -7   19.56    5.92
 -13   9   7   17.91    6.28
 -13   9  -7   29.64    6.99
 -13  10   7   27.20    8.04
 -13  10  -7   22.66    5.67
  10  13  -7   10.44    4.62
  10  13  -7   22.55    6.34
 -13  10   7   24.24    7.71
 -13  10  -7   23.09    5.76
 -13  11  -7  145.56   16.21
 -13  11   7  165.91   16.78
  11  13  -7  126.90   20.36
 -13  11   7  155.17   17.15
  11  13  -7  138.95   19.42
 -13  11  -7  111.50   16.91
  13 -11  -7  141.27   19.30
 -13  12  -7    7.13    2.56
 -13  12   7   19.70    6.24
  12  13  -7    9.71    4.83
 -13  12   7    9.77    4.33
  13 -12  -7   18.13    6.09
  12  13  -7    5.25    3.13
  11 -14  -7   21.46    7.34
 -11  14   7   31.72    8.04
  14  11  -7   22.27    3.84
 -11  14   7   36.14    7.90
  10 -14  -7   -5.01    2.51
 -10  14   7    3.21    2.93
  14  10  -7    5.84    2.51
 -14 -10   7    4.08    2.06
 -10  14   7    1.32    2.63
 -14  -9   7   25.94    6.24
   9 -14  -7   10.40    3.78
  -9  14   7   22.98    6.30
  -9  14   7   17.47    4.92
 -14  -8   7    4.55    2.10
  14   8  -7    7.43    1.79
  -8  14   7    4.71    3.07
  -8  14   7   10.21    4.19
   8 -14  -7    8.35    3.70
  -7  14   7   65.90   11.08
   7 -14  -7   69.96   13.29
  14   7  -7   47.54    8.30
  -7  14   7   51.97   10.54
 -14  -7   7   54.68   12.20
 -14  -6   7    7.32    2.96
  -6  14   7   23.13    5.06
  14   6  -7    6.03    2.34
   6 -14  -7    8.78    5.30
  -6  14   7   16.58    5.18
  -5  14   7   29.07    7.43
 -14  -5   7   29.20    7.61
   5 -14  -7   25.18    7.35
   4 -14  -7   26.15    7.21
  -4  14   7   36.69    7.73
 -14  -4   7   32.82    8.95
  -3  14   7   42.66    7.78
 -14  -3   7   42.31   10.11
   3 -14  -7   50.65   10.42
 -14  -2   7   14.07    4.64
 -14  -1   7  154.32   16.28
 -14  -1  -7  118.37    9.93
 -14   0  -7    0.35    1.14
 -14   0   7    3.91    2.20
 -14   1   7  113.95   15.77
 -14   1  -7  126.27   10.68
 -14   1   7  113.75   16.25
 -14   2   7   12.39    6.01
 -14   2  -7   10.49    3.05
 -14   2   7    4.02    2.28
 -14   2  -7   17.18    4.21
 -14   3   7   34.01    7.89
 -14   3  -7   39.50    7.61
 -14   3  -7   41.40    7.95
 -14   3   7   58.07   12.19
 -14   4  -7   27.58    5.95
 -14   4   7   30.78    8.14
 -14   4  -7   29.64    7.34
 -14   4   7   38.48   10.12
 -14   5  -7   28.85    6.39
 -14   5   7   18.42    6.46
 -14   5  -7   40.23    8.22
 -14   5   7   18.29    7.06
 -14   6  -7   12.43    2.87
 -14   6  -7   21.29    5.24
 -14   6   7   27.69    8.30
  14  -6   7   18.01    9.37
 -14   6   7   19.45    6.50
  14  -7   7   33.81   11.46
 -14   7   7   69.91   13.47
 -14   7  -7   55.80   10.68
 -14   7  -7   64.19   10.71
 -14   7   7   56.64   12.03
 -14   8   7    5.01    3.46
 -14   8  -7   14.39    3.65
 -14   8  -7    2.41    2.19
 -14   8   7   12.16    5.72
 -14   9  -7    6.17    2.65
 -14   9   7   16.95    5.74
 -14   9   7    8.28    4.04
 -14   9  -7    7.68    3.47
 -14  10  -7    3.24    2.63
 -14  10   7    2.71    2.83
 -14  10   7   10.64    4.58
 -14  10  -7    2.43    2.25
 -14  11  -7   29.54    7.93
 -14  11  -7   24.34    3.77
 -14  11   7   26.39    8.39
  11  14  -7   18.83    4.11
 -14  11   7   32.53    8.22
  11  14  -7   30.29    9.30
 -10  15   7   63.15   12.46
 -10  15   7   52.00   10.30
  10 -15  -7   57.19   11.84
 -15 -10   7   43.10    8.22
  -9  15   7   61.80   11.64
  -9  15   7   76.49   12.28
 -15  -9   7   80.23   13.91
   9 -15  -7   66.26   12.60
  -8  15   7   61.31   11.92
   8 -15  -7   70.16   14.01
 -15  -8   7   57.92   11.42
  -8  15   7   73.56   11.75
 -15  -7   7   23.29    6.27
   7 -15  -7   30.52    8.09
  -7  15   7   27.37    6.22
   6 -15  -7   15.36    6.03
 -15  -6   7   31.46    8.31
  -6  15   7   14.45    5.54
   5 -15  -7   32.29    8.44
  -5  15   7   33.93    6.98
 -15  -5   7   40.22   10.77
   4 -15  -7    7.34    4.14
 -15  -4   7    8.52    3.48
   3 -15  -7   14.10    4.64
 -15  -3   7    5.37    2.20
 -15  -2   7  117.04   17.02
 -15  -1   7    2.92    2.43
 -15   0   7   24.30    7.10
 -15   0  -7   36.37    6.35
 -15   0   7   57.16   11.66
 -15   1  -7    0.26    1.42
 -15   1   7    9.96    4.62
 -15   1   7   -1.29    1.72
 -15   2  -7  114.59   11.10
 -15   2   7  106.24   15.66
 -15   2   7  130.77   17.85
 -15   3  -7    3.57    1.53
 -15   3   7    7.43    2.94
 -15   3   7    4.49    5.10
 -15   4   7   16.27    4.75
 -15   4  -7   10.14    2.34
 -15   4  -7   11.16    3.02
 -15   4   7    5.81    4.49
 -15   5   7   20.92    7.26
 -15   5  -7   46.88    8.48
 -15   5  -7   26.74    5.98
 -15   5   7   22.88    6.68
 -15   6   7   24.48    6.93
 -15   6   7   33.05    9.64
 -15   6  -7   24.76    6.24
 -15   6  -7   28.85    6.04
 -15   7  -7   27.97    4.83
 -15   7   7   40.20    9.73
 -15   7  -7   25.82    7.29
 -15   7   7   41.81   10.61
  15  -8   7   62.02   15.90
 -15   8  -7   83.04   12.95
 -15   8   7   78.16   14.59
 -15   8   7   63.29   13.33
 -15   8  -7   69.90   11.98
  15  -9   7   63.08   18.39
 -15   9  -7   52.93   11.70
 -15   9   7   71.32   13.71
 -15   9  -7   58.94   10.87
 -15   9   7   64.53   13.60
 -15  10  -7   62.52   12.90
  15 -10   7   39.88   11.70
 -15  10  -7   83.06   13.55
 -15  10   7   60.03   13.11
   8 -16  -7   -0.77    2.90
   7 -16  -7   27.80    8.43
  -7  16   7   29.58    5.92
 -16  -7   7   40.66    7.84
  -6  16   7   48.55    9.29
 -16  -6   7   61.72   12.44
   6 -16  -7   62.59   12.89
   5 -16  -7   31.96    8.29
 -16  -5   7   41.26    8.83
   4 -16  -7   35.78    8.79
 -16  -4   7   20.52    5.98
 -16  -3   7    7.90    3.68
   3 -16  -7    9.29    4.31
 -16  -2   7   19.16    6.85
 -16  -1   7   49.82   10.91
 -16  -1   7   25.21    7.13
 -16   0   7    1.04    2.77
 -16   0   7    7.66    2.41
 -16   1  -7   16.84    4.77
 -16   1   7   26.06    6.72
 -16   1   7   33.38    8.77
 -16   2   7   18.66    6.23
 -16   2   7   23.35    6.02
 -16   2  -7   22.54    4.69
 -16   3   7    4.57    2.71
 -16   3  -7   12.65    2.23
 -16   3   7    8.71    4.81
 -16   4   7   49.40   11.65
 -16   4  -7   32.64    6.79
 -16   4   7   16.63    6.80
 -16   5  -7   29.50    5.67
 -16   5  -7   29.19    6.78
 -16   5   7   14.69    5.92
 -16   5   7   41.08    9.04
 -16   6  -7   69.29   11.62
 -16   6   7   72.35   13.05
 -16   6   7   61.09   13.37
 -16   6  -7   73.85    8.66
 -16   7   7   26.70    8.65
 -16   7   7   30.18    7.04
 -16   7  -7   15.46    3.48
 -16   7  -7   32.96    7.65
 -16   8   7    7.19    3.54
 -16   8   7    4.85    3.65
 -16   8  -7    8.42    1.97
 -17  -6   7    1.85    2.28
   6 -17  -7    2.73    3.99
   5 -17  -7   26.15    6.61
 -17  -5   7   13.34    3.47
 -17  -4   7    7.37    3.25
   4 -17  -7   -0.78    3.13
 -17  -3   7   66.76   13.66
   3 -17  -7   58.92   12.59
 -17  -2   7   -1.70    2.44
 -17  -2   7    2.54    2.07
 -17  -2  -7   -0.76    5.02
 -17  -1   7   46.99   11.07
 -17  -1   7   36.46    7.17
 -17   0   7  248.36   21.17
 -17   0   7  235.56   22.10
 -17   1   7   40.91   10.40
 -17   1   7   46.56    9.97
 -17   2   7    6.20    2.12
 -17   2   7    9.02    3.33
 -17   3  -7   62.19   10.27
 -17   3   7   59.12   12.63
 -17   3   7   49.55   10.95
 -17   4   7   11.26    5.36
 -17   4  -7   12.95    2.55
 -17   5   7   27.99    8.82
 -17   5  -7   23.57    5.23
 -17   5   7   27.39    7.39
 -17   6  -7    4.46    2.01
 -17   6   7    5.15    3.84
 -18  -2   7   23.79    4.48
 -18  -2   7   23.55    5.99
 -18  -2  -7   26.44    9.73
   2 -18  -7   14.92    6.05
 -18  -1   7   22.47    5.69
 -18  -1   7   23.00    4.97
 -18   0   7  323.55   24.87
 -18   0   7  275.53   24.48
 -18   1   7   20.26    5.60
 -18   1   7   36.00    7.48
 -18   2   7   20.67    5.18
 -18   2   7   14.42    5.01
   0   0  -8  386.82   20.62
   1   0  -8   33.64    8.15
  -1   0  -8   30.10    7.42
   0   1  -8   21.07    6.68
   0  -1  -8   34.41    7.75
  -1  -1  -8  122.07    5.70
   1   1  -8  105.87   11.35
   1  -1  -8  117.72   11.71
  -1  -1  -8  122.29   11.53
  -1   1  -8  103.46   10.81
   2   1  -8  237.21   16.09
   1  -2  -8  211.07   15.35
  -1   2  -8  225.00   15.62
  -2  -1  -8  228.82    9.59
  -2  -1  -8  234.93   15.48
   2   0  -8   31.47    7.16
  -2   0  -8   37.40    3.95
   0   2  -8   31.64    7.82
   0  -2  -8   32.31    7.36
  -2   0  -8   34.48    7.54
   2  -1  -8  227.05   15.68
   1   2  -8  220.38   15.92
  -2   1  -8  230.82   10.76
  -1  -2  -8  223.15    7.89
  -2   1  -8  214.40   15.03
  -1  -2  -8  227.49   15.43
  -2  -2  -8    4.88    1.60
   2  -2  -8    1.39    2.32
   2   2  -8    3.44    3.55
  -2   2  -8    5.01    4.01
  -2  -2  -8    4.47    3.76
  -2   3  -8  207.45   14.90
  -3  -2  -8  227.11   10.93
   2  -3  -8  196.79   14.46
  -2   3   8  215.68   11.52
  -3  -2  -8  219.74   14.74
   3   2  -8  221.24   15.97
  -1   3  -8   97.55   11.95
  -3  -1  -8   98.98    7.10
  -3  -1  -8  106.73   10.57
  -1   3   8  104.79    7.42
   1  -3  -8  101.86   10.79
   3   1  -8  114.91   11.38
  -3   0  -8    1.18    2.82
   3   0  -8    3.87    2.58
   0   3  -8   -1.18    2.81
  -3   0  -8    3.10    1.30
   0   3   8    0.78    0.88
  -3   1  -8  101.34    7.63
  -3   1  -8  103.20   10.52
   3  -1  -8  103.08   10.63
  -1  -3  -8   88.42    9.87
   1   3  -8  100.32   11.29
   2   3  -8  185.97   15.18
   3  -2  -8  240.61   16.12
  -3   2  -8  200.29   14.28
  -2  -3  -8  211.31   14.78
  -3   2   8  193.19   12.31
  -3   2  -8  221.06   12.02
  -3   3   8    6.43    2.67
  -3  -3  -8    4.23    3.54
  -3   3  -8    6.20    3.75
   3   3  -8    3.69    3.03
   3  -3  -8    3.49    2.65
  -3   4  -8  149.93   12.75
   4   3   8  158.75    6.35
   4   3  -8  140.82   13.00
   3  -4  -8  177.66   13.80
   4   3   8  164.56    4.88
  -3   4   8  158.20   10.30
   3  -4  -8  147.10    7.00
  -4  -3  -8  166.23   12.65
   4   2   8   59.55    4.41
   2  -4  -8   83.84   10.88
  -2   4  -8   61.74   10.11
  -4  -2  -8   67.35    6.35
  -2   4   8   71.75    6.34
   4   2  -8   63.42   10.31
  -4  -2  -8   70.24    9.39
   2  -4  -8   74.47    4.53
  -4  -1  -8  244.85   12.59
  -1   4   8  250.78   10.86
  -4  -1  -8  239.51   14.99
   4   1  -8  238.20   16.46
  -1   4  -8  241.65   17.12
   1  -4  -8  224.99   15.58
   0  -4  -8   99.14   10.64
   0   4   8  113.93    6.42
  -4   0  -8  112.19    8.49
  -4   0  -8  128.00   10.94
   0   4  -8  113.87   12.01
   4   0  -8  110.50   11.14
  -4   1  -8  258.69   13.38
   4  -1  -8  250.60   16.70
  -1  -4  -8  228.00   15.67
   1   4   8  242.04    8.22
   1   4  -8  217.58   16.66
  -4   1  -8  241.01   15.26
  -4   2   8   63.21    8.29
  -4   2  -8   56.60    8.78
   2   4   8   69.38    3.26
  -4   2  -8   69.85    6.93
   2   4  -8   63.05   10.97
  -2  -4  -8   57.83    9.39
   4  -2  -8   53.08    9.08
  -4   3   8  168.35   11.67
   4  -3  -8  155.99   12.88
   3   4  -8  143.03   13.49
  -4   3  -8  150.25   12.18
  -4   3  -8  155.99   11.16
  -4   4  -8    4.99    3.24
   4  -4  -8    1.47    2.32
   4   4  -8    6.91    3.59
  -4   4   8    3.02    2.53
   4  -4  -8    4.27    2.27
   5   4  -8  313.83   20.52
  -4   5  -8  321.18   18.82
   4  -5  -8  331.46   19.08
  -4   5   8  323.23   15.58
   4  -5  -8  305.36   12.92
   3  -5  -8   35.94    4.89
   3  -5  -8   42.58    8.49
   5   3   8   30.38    2.33
  -3   5   8   36.19    5.71
   5   3   8   31.09    1.96
   5   3  -8   34.17    7.66
  -3   5  -8   28.62    7.44
  -2   5  -8    8.22    4.85
   5   2   8   10.59    1.98
  -2   5   8   14.66    3.27
   2  -5  -8   21.94    3.54
  -5  -2  -8   15.85    4.91
   5   2  -8   23.69    5.89
  -5  -2  -8   14.67    3.81
  -1   5   8   15.99    3.21
  -5  -1  -8    9.59    4.09
   5   1  -8   13.85    4.79
  -1   5  -8    6.61    4.74
  -5  -1  -8   23.88    4.77
   0   5  -8   52.42   10.04
  -5   0  -8   83.62    8.79
   5   0  -8   80.25   11.26
   0   5   8   76.76    4.96
  -5   0  -8   85.26    7.89
   1   5   8   12.29    1.85
   1   5  -8   11.92    5.89
  -5   1  -8   18.30    4.89
   5  -1  -8    7.97    3.20
  -5   1   8   14.59    4.77
  -5   1  -8   15.82    3.98
   5  -2  -8   15.33    4.57
  -5   2   8   16.56    5.37
   2   5   8   14.79    2.49
  -5   2  -8   10.23    4.12
   2   5  -8    8.95    5.52
  -5   2  -8   12.67    3.82
   3   5   8   32.97    2.41
  -5   3  -8   35.89    6.21
  -3  -5   8   37.10    7.69
   3   5  -8   36.62    8.74
   5  -3  -8   29.12    6.97
  -5   3   8   31.68    6.73
  -5   3  -8   32.02    7.07
   4   5  -8  343.26   21.58
   5  -4  -8  320.05   13.23
   5  -4  -8  292.67   17.90
  -5   4   8  281.85   15.70
  -5   4  -8  333.25   18.14
   5  -5  -8  119.30   11.31
   5   5  -8  127.90   13.23
  -5   5   8  119.78   10.13
  -5   5  -8  129.21   11.68
   5  -5  -8  124.55    8.92
   5  -6  -8   25.90    5.49
   6   5  -8   39.78    8.96
  -5   6   8   24.49    6.63
  -5   6   8   33.60    6.39
  -5   6  -8   24.62    6.74
   4  -6  -8  168.05   10.61
   6   4  -8  167.45   14.96
  -4   6   8  177.66   11.27
  -4   6  -8  164.99   14.05
  -4   6   8  165.33   12.30
   6   3   8   38.33    2.33
   3  -6  -8   44.75    5.85
  -3   6   8   38.84    5.62
   6   3  -8   40.73    8.78
  -3   6   8   40.30    6.69
  -3   6  -8   29.88    7.78
  -2   6  -8   36.46    8.76
   6   2  -8   47.10    9.22
  -6  -2  -8   33.00    6.02
  -6  -2  -8   39.35    7.10
  -2   6   8   40.65    4.49
   6   2   8   35.86    2.88
  -2   6   8   33.43    5.75
  -1   6  -8  116.38   12.39
   6   1  -8  114.67   11.55
  -6  -1  -8  104.71    9.45
  -1   6   8   99.34    6.41
  -6  -1  -8  116.75    9.96
  -1   6   8  101.82    7.79
  -6   0  -8   71.10    7.90
   0   6  -8   79.38   12.11
   0   6   8   73.35    4.64
   6   0  -8   67.23   10.41
  -6   0  -8   73.30    7.95
   0   6   8   76.27    6.13
  -6   1  -8  115.12    9.79
  -6   1   8  105.93   10.93
   1   6   8  104.23    4.34
   1   6  -8   90.90   12.89
  -6   1  -8  100.62    9.22
   1   6   8  103.80    6.35
   6  -1  -8  106.49   10.86
   2   6  -8   38.90    9.75
   2   6   8   39.69    3.34
  -6   2  -8   34.47    6.77
  -6   2   8   31.74    7.25
   6  -2  -8   39.78    7.93
  -6   2  -8   36.32    6.93
  -6   3   8   44.44    8.03
  -6   3  -8   32.37    6.37
   3   6  -8   35.59    8.45
  -6   3  -8   45.92    7.70
   6  -3  -8   33.46    7.10
   3   6   8   39.04    2.37
  -6   4  -8  182.45   13.61
   4   6  -8  155.99   15.13
  -6   4   8  168.09   12.84
  -6   4  -8  132.89   10.93
   6  -4  -8  163.74   13.17
   6  -5  -8   22.37    5.55
   6  -5  -8   31.94    5.86
   5   6  -8   26.64    7.50
  -6   5   8   29.71    6.75
  -6   5   8   24.09    6.75
  -6   5  -8   29.32    6.46
  -6   6   8  150.44   13.01
  -6   6  -8  145.63   12.49
  -6   6   8  154.73   11.90
   6  -6  -8  140.78   11.11
   6   6  -8  153.64   15.04
  -6   7   8   23.74    5.85
   6  -7  -8   17.51    5.62
  -6   7   8   12.42    4.74
   7   6  -8   13.88    5.65
  -6   7  -8   15.52    4.81
   7   5  -8   28.17    7.28
  -5   7   8   19.64    5.47
   5  -7  -8   29.21    6.24
  -5   7   8   22.13    5.49
  -5   7  -8   19.92    5.91
  -4   7   8   22.52    5.66
   7   4  -8   24.90    6.86
   4  -7  -8   22.92    5.30
  -4   7  -8   23.61    7.08
  -4   7   8   20.09    4.64
  -3   7   8  399.32   15.95
   3  -7  -8  369.61   16.63
  -3   7   8  413.79   18.21
  -3   7  -8  397.12   22.78
  -7  -3  -8  432.84   21.42
   7   3  -8  401.94   22.79
  -2   7   8  252.55   11.51
   7   2  -8  262.82   17.89
  -7  -2  -8  291.69   17.33
  -2   7   8  261.74   13.51
  -2   7  -8  245.93   18.21
  -1   7   8   38.01    5.32
  -7  -1  -8   36.70    7.02
  -7  -1  -8   30.66    6.01
   7   1  -8   33.62    7.88
  -1   7   8   42.50    4.18
  -1   7  -8   37.97    9.40
  -7   0   8    0.39    3.35
   0   7   8    7.31    1.44
   0   7   8    7.94    1.95
   0   7  -8    5.55    4.72
   7   0  -8    4.97    2.92
  -7   0  -8   10.79    3.27
  -7   1  -8   32.68    6.14
   1   7   8   37.42    3.78
   1   7   8   29.91    2.34
   1   7  -8   37.21    9.69
  -7   1   8   34.07    8.31
  -7   1  -8   37.73    5.71
   7  -1  -8   31.28    7.62
  -7   1  -8   52.17    7.46
  -7   2  -8  244.56   16.05
  -7   2  -8  265.61   14.44
   2   7  -8  257.61   19.69
  -7   2   8  257.16   17.17
  -7   2  -8  252.70   14.37
   7  -2  -8  257.85   17.04
   2   7   8  253.68    8.46
  -7   3  -8  392.83   18.76
  -7   3  -8  412.19   18.95
   3   7  -8  397.22   24.10
   7  -3  -8  400.90   21.10
  -7   3  -8  398.94   21.39
  -7   3   8  392.09   20.84
   4   7  -8   32.65    8.71
  -7   4  -8   31.15    6.42
  -7   4  -8   29.26    5.90
   7  -4  -8   21.37    5.85
  -7   4  -8   18.76    5.49
  -7   4   8   25.36    7.12
  -7   5   8   31.31    7.16
  -7   5   8   19.15    6.69
  -7   5  -8   16.78    4.91
   5   7  -8   27.54    7.46
  -7   6   8   12.25    4.76
  -7   6  -8   16.09    4.72
  -7   6   8   11.99    5.29
   7  -6  -8   14.76    5.16
   6   7  -8   14.44    5.79
  -7   7  -8  330.09   19.01
  -7   7   8  333.69   18.60
   7   7  -8  303.53   22.00
   7  -7  -8  331.24   18.47
  -7   7   8  333.84   20.02
   8   7  -8    5.45    2.93
   7  -8  -8    8.30    3.92
  -7   8  -8    1.97    2.28
  -7   8   8    6.34    3.24
  -7   8   8    0.54    2.43
  -6   8  -8  100.25   10.90
   8   6  -8  125.66   13.64
  -6   8   8  116.37   11.46
  -6   8   8  120.33   10.63
   6  -8  -8   99.17   10.42
  -5   8   8  122.72   10.02
   8   5  -8  128.63   13.37
   5  -8  -8  119.52   11.13
  -5   8  -8  138.59   13.32
  -5   8   8  109.16   10.51
  -4   8  -8  109.59   12.32
   4  -8  -8   99.73    9.93
  -4   8   8   99.85    8.61
   8   4  -8   98.94   13.48
  -4   8   8  100.81    9.40
   3  -8  -8  402.91   18.79
   8   3  -8  417.73   23.42
  -8  -3  -8  440.98   22.94
  -3   8  -8  437.35   20.36
  -3   8   8  428.49   16.67
  -3   8   8  405.27   18.08
  -3   8  -8  408.56   23.88
  -8  -2  -8   18.50    3.85
  -2   8   8   16.29    4.12
   8   2  -8   20.31    5.44
  -2   8  -8   14.77    7.03
  -2   8   8   17.31    3.82
  -1   8  -8  186.99   17.11
  -1   8   8  188.04   10.58
  -8  -1   8  160.02   15.25
  -8  -1  -8  163.33    9.30
   8   1  -8  182.23   14.77
  -8  -1  -8  187.48   14.33
  -1   8   8  173.40    8.70
  -8   0   8   45.29    9.72
  -8   0  -8   53.45    7.05
  -8   0  -8   50.20    5.41
   0   8   8   56.71    5.20
   0   8   8   50.85    4.07
  -8   0  -8   59.22    9.04
   0   8  -8   56.13   11.51
   8   0  -8   43.68    8.69
  -8   1  -8  161.13   10.75
  -8   1  -8  188.96   14.20
  -8   1   8  158.21   14.31
   8  -1  -8  175.55   14.15
  -8   1  -8  178.31   11.39
   1   8  -8  158.67   16.01
   1   8   8  180.42    8.50
  -8   2  -8    8.89    2.61
  -8   2   8   21.86    6.72
   2   8  -8   14.01    7.40
   8  -2  -8   13.06    4.08
   2   8   8    9.09    2.04
  -8   2  -8   17.20    4.33
  -8   2  -8   18.49    4.76
  -8   3  -8  409.58   19.71
   8  -3  -8  426.87   21.87
   3   8  -8  416.86   25.75
  -8   3  -8  406.66   18.07
  -8   3   8  428.81   22.71
  -8   4  -8   96.19    9.58
   8  -4  -8   96.47    9.89
  -8   4  -8   91.36    8.53
   4   8  -8   90.31   14.07
  -8   4   8  111.65   11.73
  -8   5  -8  128.19   10.23
   5   8  -8  110.03   15.03
  -8   5   8  115.88   11.75
  -8   5  -8  130.66   11.94
  -8   5   8  111.66   12.67
  -8   6   8  105.15   11.82
   8  -6  -8  116.31   11.25
  -8   6  -8  120.23   10.30
   6   8  -8  104.17   14.72
  -8   6  -8  118.93   11.85
  -8   6   8  109.22   11.26
  -8   7  -8    7.09    2.82
  -8   7   8    3.69    3.01
   8  -7  -8    8.54    3.78
  -8   7   8    3.87    3.57
   7   8  -8    3.01    2.73
  -8   7  -8   12.02    3.67
   8  -8  -8   11.11    5.06
  -8   8  -8   13.72    3.57
   8   8  -8   11.80    5.47
  -8   8   8    7.86    4.01
  -8   8   8   21.79    5.68
  -8   9   8    4.14    3.01
   8  -9  -8    2.19    2.64
  -8   9   8    7.25    3.38
  -8   9  -8    3.95    2.36
   9   8  -8    9.05    3.53
  -7   9  -8  102.63   11.15
   9   7  -8  108.79   14.97
  -7   9   8  119.33   11.01
  -7   9   8  104.92   11.32
   7  -9  -8   94.81   12.08
   6  -9  -8    4.98    3.66
  -6   9   8    9.96    3.71
  -6   9  -8    6.53    2.79
   9   6  -8    4.09    2.62
  -6   9   8    2.47    2.29
  -5   9   8   12.93    4.20
  -5   9   8    9.48    3.82
   9   5  -8   15.54    4.59
  -5   9  -8   13.63    5.39
   5  -9  -8    5.16    3.32
   9   4  -8  160.20   14.59
  -4   9   8  161.87   12.15
  -4   9  -8  181.64   16.40
  -4   9   8  175.30   11.41
   4  -9  -8  160.30   13.04
  -3   9   8   37.32    5.64
   9   3  -8   26.05    6.43
  -3   9  -8   33.38    9.20
   3  -9  -8   19.68    6.31
  -9  -3  -8   27.87    2.67
  -3   9   8   30.48    6.12
  -2   9   8  201.56   12.03
  -2   9  -8  172.28   16.51
   9   2  -8  192.87   15.45
  -2   9   8  178.97   10.09
  -9  -2  -8  182.86    9.51
  -9  -2   8  180.51   16.82
  -1   9  -8  346.61   23.05
  -1   9   8  335.85   12.78
  -1   9   8  320.06   14.32
  -9  -1   8  303.22   21.35
   9   1  -8  317.67   19.90
  -9  -1  -8  330.28   14.17
   9   0  -8  151.80   13.34
  -9   0  -8  155.61   11.56
  -9   0  -8  143.49    9.75
   0   9  -8  154.07   15.89
   0   9   8  139.92    8.55
  -9   0   8  130.80   13.75
   1   9   8  326.60   12.00
   1   9  -8  310.73   22.21
  -9   1  -8  323.97   14.53
  -9   1  -8  325.86   16.09
   9  -1  -8  325.38   19.39
  -9   1   8  338.05   21.73
   9  -2  -8  191.74   14.61
  -9   2  -8  188.69   12.74
   2   9  -8  174.55   16.90
  -9   2  -8  199.37   11.36
  -9   2   8  180.89   15.70
  -9   3  -8   33.35    6.60
  -9   3  -8   35.03    5.73
   3   9  -8   18.36    7.33
  -9   3  -8   28.77    6.07
  -9   3   8   28.67    7.80
   9  -3  -8   23.01    6.10
  -9   4   8  178.11   15.37
   4   9  -8  152.14   15.53
   9  -4  -8  142.11   12.05
  -9   4  -8  182.65   13.70
  -9   4  -8  170.27   13.44
  -9   4   8  162.47   15.42
  -9   4  -8  167.57   11.06
  -9   5  -8   13.79    3.91
  -9   5  -8   15.95    4.68
  -9   5   8   15.51    5.74
  -9   5  -8   15.07    4.64
  -9   5   8    8.71    4.82
   5   9  -8   19.73    6.72
  -9   6  -8    4.70    1.88
  -9   6  -8    1.05    1.79
   6   9  -8    8.05    3.88
  -9   6  -8    1.50    1.45
  -9   6   8    1.33    3.07
  -9   6   8    4.93    2.93
  -9   7  -8  112.84   12.07
  -9   7   8   88.78   11.70
   9  -7  -8   96.30   11.13
  -9   7  -8  104.40   11.49
   7   9  -8   94.84   14.92
  -9   7   8  104.71   11.91
  -9   8   8   16.04    5.00
  -9   8  -8    7.53    3.04
  -9   8   8    7.88    3.93
   9  -8  -8    7.60    3.79
   8   9  -8    8.73    3.93
  -9   8  -8   14.07    4.23
  -9   9   8   79.85   11.51
  -9   9  -8   58.70   11.54
  -9   9   8   65.74   11.08
   9   9  -8   61.26   12.35
   9  -9  -8   74.36   11.92
  -9  10   8   45.24    9.15
   9 -10  -8   27.39    7.15
  -9  10   8   42.92    9.19
  10   9  -8   18.19    6.26
  -8  10   8   76.46   11.45
  -8  10   8   75.93   10.84
  10   8  -8   75.17   13.06
   8 -10  -8   71.67   11.79
  -8  10  -8   85.63   11.68
   7 -10  -8   53.80   10.11
  -7  10  -8   55.04   10.30
  10   7  -8   47.60    9.76
  -7  10   8   56.77    9.01
  -7  10   8   45.14    8.81
   6 -10  -8   26.10    6.46
  -6  10   8   20.90    5.62
  -6  10  -8   27.28    7.17
  -6  10   8   31.22    6.61
  10   6  -8   32.03    7.55
  -5  10   8   45.01    8.10
  -5  10   8   35.32    6.59
   5 -10  -8   36.62    7.96
  -5  10  -8   49.48   10.45
  10   5  -8   29.21    7.33
  -4  10  -8   89.12   13.49
  -4  10   8   87.12    8.03
  10   4  -8   79.27   12.41
   4 -10  -8   77.96   10.66
  -4  10   8   74.53    8.27
  10   3  -8   96.85   10.53
   3 -10  -8  112.35   11.18
  -3  10   8  105.41    9.57
  -3  10   8  102.25    8.31
  -3  10  -8  120.40   15.37
 -10  -3   8   90.46   14.05
  -2  10   8   24.42    4.69
  10   2  -8   30.95    7.22
 -10  -2  -8   26.69    4.09
 -10  -2   8   25.30    7.69
  -2  10   8   30.92    5.62
  -2  10  -8   42.76   10.06
 -10  -1  -8   82.50    7.10
  10   1  -8   69.89   10.63
 -10  -1   8   84.93   13.35
  -1  10   8   85.98    7.42
 -10   0   8  125.39   14.10
 -10   0  -8  102.43    8.35
  10   0  -8  109.56   10.93
   0  10   8  111.59    7.89
 -10   1  -8   70.05    7.53
  10  -1  -8   77.76   10.69
 -10   1  -8   81.46    7.62
 -10   1   8   74.82   12.36
 -10   2  -8   33.84    6.29
  10  -2  -8   30.66    6.64
 -10   2  -8   23.69    5.42
 -10   2   8   28.76    8.49
 -10   3  -8   95.30    9.22
  10  -3  -8   97.09    9.70
 -10   3  -8   86.00    9.00
 -10   3   8  103.66   13.55
 -10   4   8   68.32   11.78
 -10   4   8   80.82   12.20
 -10   4  -8   73.97    8.50
 -10   4  -8   99.81    9.84
  10  -4  -8   70.11    8.00
   5  10  -8   32.96    8.60
 -10   5   8   44.73    9.35
 -10   5  -8   29.62    6.80
 -10   5   8   34.17    8.48
 -10   5  -8   30.25    7.09
   6  10  -8   28.12    8.17
 -10   6   8   31.56    8.42
 -10   6   8   27.87    7.27
 -10   6  -8   31.30    6.83
 -10   6  -8   30.75    7.55
 -10   7   8   50.99   10.33
 -10   7  -8   48.34    9.36
 -10   7   8   50.12   10.05
 -10   7  -8   62.59   10.76
   7  10  -8   41.61   10.07
 -10   8   8   84.11   12.66
   8  10  -8   92.88   15.28
 -10   8  -8   93.17   13.35
 -10   8   8   63.71   10.75
  10  -8  -8   77.12   12.08
 -10   8  -8   60.19   11.24
 -10   9  -8   43.96    9.43
  10  -9  -8   36.27    8.14
 -10   9  -8   55.69   10.91
 -10   9   8   34.82    8.78
   9  10  -8   39.94   10.25
 -10   9   8   41.69    8.90
 -10  10  -8   65.90   12.66
 -10  10   8   82.00   12.78
  10  10  -8   86.03   14.75
  10 -10  -8   76.10   13.23
 -10  10   8   78.83   12.22
 -10  10  -8   73.40   13.13
  10 -11  -8  106.38   15.39
  11  10  -8   74.31   13.74
 -10  11   8   71.12   12.51
 -10  11   8   77.21   12.04
  -9  11   8    4.33    3.05
  -9  11   8   -0.74    1.76
   9 -11  -8    9.62    3.88
  11   9  -8    4.43    2.43
  -8  11  -8   68.38   11.37
   8 -11  -8   81.66   12.80
  -8  11   8   98.56   13.14
  11   8  -8   87.92   13.89
  -8  11   8   83.98    9.79
  -7  11  -8   32.03    7.57
  -7  11   8   20.57    5.40
  11   7  -8   24.05    7.03
   7 -11  -8   27.34    7.81
  -7  11   8   30.18    7.19
  -6  11   8   49.52    8.87
  11   6  -8   43.31    8.58
  -6  11   8   44.76    8.05
   6 -11  -8   32.09    7.52
  -6  11  -8   39.38    9.53
  -5  11   8    5.87    2.61
  -5  11   8   11.46    3.62
  -5  11  -8   10.48    4.51
  11   5  -8    9.89    2.89
   5 -11  -8    4.68    3.56
   4 -11  -8   11.71    4.52
 -11  -4   8   11.80    5.32
  -4  11   8   13.87    4.33
  11   4  -8   13.39    2.88
  -4  11  -8    6.10    3.77
   3 -11  -8   63.67   10.13
  -3  11   8   52.01    6.06
 -11  -3   8   55.79   11.47
  11   3  -8   44.01    8.49
  -3  11   8   50.57    7.68
  -2  11   8  292.69   15.29
 -11  -2  -8  298.60   13.72
 -11  -2   8  309.18   22.68
  11   2  -8  286.73   19.13
 -11  -1   8   29.12    8.17
  11   1  -8   54.90    9.67
  -1  11   8   42.44    6.08
 -11  -1  -8   37.52    5.73
 -11   0   8    7.82    4.45
  11   0  -8    2.88    1.35
 -11   0  -8   10.40    2.98
 -11   0  -8    8.69    1.54
 -11   1  -8   38.90    6.46
 -11   1   8   33.95    9.25
 -11   1  -8   32.79    6.44
  11  -1  -8   27.40    5.91
 -11   2   8  293.59   21.27
  11  -2  -8  262.94   16.61
 -11   2  -8  269.34   16.05
 -11   2  -8  289.06   16.83
 -11   3  -8   58.13    8.59
 -11   3  -8   58.05    8.77
 -11   3   8   53.21   11.26
  11  -3  -8   48.89    8.19
 -11   3   8   59.86   11.52
 -11   4  -8    3.45    1.95
 -11   4  -8    8.96    3.46
 -11   4   8   20.05    6.67
 -11   4   8   10.83    4.99
 -11   5   8    2.20    3.14
 -11   5  -8    2.84    1.88
 -11   5   8    8.09    3.79
 -11   5  -8   12.70    3.43
 -11   6   8   40.62    9.57
   6  11  -8   28.76    8.41
 -11   6   8   36.50    8.49
 -11   6  -8   43.96    8.67
 -11   6  -8   37.81    8.33
 -11   7  -8   32.57    8.01
 -11   7   8   38.31    9.23
   7  11  -8   25.65    7.75
 -11   7  -8   30.16    7.29
 -11   7   8   20.08    6.31
 -11   8   8   87.04   13.56
 -11   8  -8   73.73   12.27
 -11   8   8   95.21   13.31
   8  11  -8   65.66   13.27
 -11   8  -8   87.80   13.26
   9  11  -8    5.03    2.93
  11  -9  -8    5.39    3.36
 -11   9  -8    5.17    2.39
 -11   9   8   10.76    4.11
 -11   9  -8    0.04    1.65
 -11   9   8    5.91    3.55
 -11  10  -8   98.52   15.09
 -11  10  -8   98.75   15.54
  10  11  -8   70.96   13.68
 -11  10   8   96.95   14.21
  11 -10  -8   77.78   13.45
 -11  10   8   78.40   12.92
 -11  11  -8   16.54    3.76
 -11  11   8   13.74    4.81
 -11  11   8    4.53    3.78
 -11  11  -8   21.38    4.91
  11  11  -8    7.46    2.76
  11 -11  -8   13.24    4.61
  11 -12  -8  158.08   17.41
 -11  12   8  139.64   14.52
 -11  12   8  155.82   16.17
  12  11  -8  132.41   15.02
  12  10  -8    5.02    2.32
 -10  12   8    5.91    3.50
 -10  12   8    5.99    3.17
  10 -12  -8    2.01    2.80
  -9  12   8   -0.18    2.16
  -9  12   8    3.95    2.68
   9 -12  -8    4.64    3.47
  12   9  -8    5.16    2.79
   8 -12  -8   40.76    9.92
  -8  12   8   35.65    8.03
  12   8  -8   43.16    9.08
  -8  12   8   61.90   10.29
  -8  12  -8   59.26   11.02
  -7  12  -8    2.39    1.73
  12   7  -8    0.92    1.57
   7 -12  -8   11.00    4.67
  -7  12   8    3.61    2.61
  -7  12   8    0.44    2.16
  -6  12  -8   75.52   13.24
   6 -12  -8   79.67   12.67
  -6  12   8   71.27   10.53
  -6  12   8   56.78    9.06
  12   6  -8   77.31   12.35
  -5  12   8   34.04    6.62
   5 -12  -8   35.21    8.54
 -12  -5   8   24.66    7.33
  12   5  -8   36.05    6.94
  -5  12  -8   44.59   10.31
  -5  12   8   40.89    8.23
  -4  12   8    4.00    2.35
   4 -12  -8    7.50    3.55
  -4  12   8    4.70    2.82
  12   4  -8   -1.90    1.40
 -12  -4   8    1.81    2.31
   3 -12  -8  101.99   13.16
 -12  -3   8  106.75   15.39
  12   3  -8   91.30    9.95
  -3  12   8   91.69    9.02
 -12  -2   8   12.13    5.12
  -2  12   8    5.15    2.75
  12   2  -8    6.66    2.73
 -12  -1   8   29.83    9.06
 -12  -1  -8   35.56    8.40
  12   1  -8   33.99    6.77
 -12  -1  -8   26.75    5.17
  12   0  -8   87.70    9.13
 -12   0  -8   81.30    7.73
 -12   0   8   95.09   14.41
 -12   1   8   17.95    6.69
 -12   1  -8   24.39    5.54
  12  -1  -8   27.94    6.30
 -12   1  -8   18.20    4.05
 -12   2  -8    1.01    1.61
 -12   2   8    4.26    3.83
  12  -2  -8   11.67    2.06
 -12   2  -8    1.55    1.03
 -12   3  -8   75.59    8.58
 -12   3   8  102.50   14.83
 -12   3  -8   98.02    9.98
  12  -3  -8   95.73    8.92
 -12   3   8   82.57   13.48
 -12   4   8   -0.74    2.39
 -12   4  -8   -0.39    1.36
 -12   4   8   -0.69    2.75
 -12   5  -8   37.04    7.70
 -12   5   8   42.68    9.65
 -12   5  -8   30.87    7.26
 -12   5   8   30.03    8.26
 -12   6  -8   69.30   10.95
 -12   6   8   88.91   13.95
 -12   6   8   65.84   12.08
 -12   6  -8   76.94   11.92
   7  12  -8    0.91    2.27
 -12   7  -8    8.48    2.62
 -12   7   8    8.76    4.41
 -12   7  -8    1.84    1.77
 -12   7   8   20.29    6.18
 -12   8  -8   37.65    8.05
 -12   8   8   54.49   10.68
 -12   8   8   35.30    8.87
   8  12  -8   44.67   11.02
 -12   8  -8   44.55   10.21
 -12   9  -8   -0.44    1.72
 -12   9   8   -1.26    2.43
   9  12  -8   13.16    4.92
 -12   9   8   -1.07    2.78
 -12   9  -8   10.47    3.39
  10  12  -8    1.75    2.44
 -12  10   8    2.86    2.81
 -12  10  -8    0.52    1.78
 -12  10  -8   17.05    4.08
  12 -10  -8   15.57    5.46
 -12  10   8    5.56    3.80
  12 -11  -8  156.94   17.37
 -12  11   8  149.02   15.07
 -12  11   8  138.53   15.42
 -12  11  -8  196.59   18.87
  11  12  -8  138.93   19.32
 -12  11  -8  137.87   15.87
 -12  12   8    5.39    3.21
  12 -12  -8   15.75    3.90
  12  12  -8    6.65    2.67
 -12  12   8    5.29    3.24
 -12  13   8   23.62    6.17
  12 -13  -8   34.88    7.68
  13  11  -8    9.05    3.17
  11 -13  -8    5.81    3.02
 -11  13   8    5.37    2.91
  13  10  -8   12.30    2.60
 -10  13   8    7.81    4.14
 -10  13   8    8.45    4.66
  10 -13  -8   17.91    6.14
  -9  13   8   82.12   12.60
   9 -13  -8   48.98   10.68
  13   9  -8   64.55   11.82
  -9  13   8   86.66   13.55
   8 -13  -8    3.16    2.99
  -8  13   8    4.89    3.04
  13   8  -8   -0.32    1.87
  -8  13   8    5.23    2.68
 -13  -7   8   13.86    4.52
  -7  13   8   10.51    3.00
  -7  13  -8   13.30    4.11
   7 -13  -8    4.55    3.72
  13   7  -8    3.50    2.09
  -6  13   8   10.80    3.72
   6 -13  -8    2.10    2.68
  13   6  -8    1.83    1.84
  -6  13   8   10.53    4.11
 -13  -6   8    1.86    2.33
  -6  13  -8   -0.28    2.14
   5 -13  -8   14.58    5.86
  13   5  -8   20.90    4.66
 -13  -5   8   20.98    6.27
  -5  13   8   14.65    4.68
   4 -13  -8   75.98   12.50
  13   4  -8   99.14   10.52
  -4  13   8   93.17    9.52
 -13  -4   8   76.58   14.04
   3 -13  -8    6.83    3.85
  -3  13   8    3.07    3.10
  13   3  -8   10.70    1.85
 -13  -3   8    5.43    3.16
  13   2  -8   24.72    4.29
 -13  -2   8   47.39   11.00
 -13  -1  -8   92.35   14.44
  13   1  -8   81.28    8.52
 -13  -1   8  110.39   16.10
 -13   0  -8    6.79    1.41
 -13   0   8    2.43    3.18
  13   0  -8    8.85    1.78
 -13   1   8   74.35   13.69
 -13   1  -8   92.46    8.60
 -13   2   8   31.96    8.49
 -13   2  -8   40.79    7.45
 -13   2   8   39.82    9.87
 -13   2  -8   25.81    5.14
 -13   3   8    7.38    4.40
 -13   3  -8   14.74    2.26
 -13   3   8   11.09    3.66
 -13   4   8   98.22   14.98
 -13   4  -8   85.29    9.32
 -13   4  -8  100.20   10.41
 -13   4   8   96.12   14.73
 -13   5   8   13.84    5.53
 -13   5   8   21.27    7.12
 -13   5  -8   12.36    3.71
 -13   5  -8    8.73    3.48
 -13   6   8    4.64    3.08
 -13   6  -8    9.00    2.04
 -13   6  -8    6.81    1.99
 -13   6   8   14.20    5.23
 -13   7   8    6.02    3.10
 -13   7  -8   -0.45    1.58
 -13   7   8    8.45    3.83
 -13   7  -8    3.53    1.77
 -13   8   8    7.42    4.67
 -13   8  -8   10.07    2.80
 -13   8   8    9.69    4.19
   8  13  -8    1.43    2.65
   9  13  -8   62.75   14.19
 -13   9   8   62.24   12.88
 -13   9  -8   71.92   12.48
 -13   9   8   66.07   12.65
 -13   9  -8   69.53   13.10
 -13  10  -8    6.91    3.68
 -13  10   8   13.01    4.80
  10  13  -8   14.08    5.74
 -13  10   8    9.60    4.62
 -13  10  -8   17.39    4.30
 -13  11   8    3.81    2.71
 -13  11  -8    5.37    3.45
 -13  11  -8    2.24    2.05
  11  13  -8    5.91    2.07
 -13  11   8    5.55    3.91
 -13  12   8    7.53    4.98
 -13  12  -8   25.37    5.68
  13 -12  -8   24.54    6.51
 -13  12  -8   25.63    6.00
  10 -14  -8   22.61    5.48
 -14 -10   8   24.47    5.88
 -10  14   8   34.23    8.15
 -10  14   8   30.54    6.47
 -14  -9   8   61.03   11.43
   9 -14  -8   69.17   13.58
  -9  14   8   75.13   11.91
  -9  14   8   98.36   11.25
  14   9  -8   69.15   11.91
 -14  -8   8   52.71   10.55
  14   8  -8   34.17    6.32
  -8  14   8   53.90   10.33
   8 -14  -8   37.61    9.56
  -8  14   8   41.11    8.27
  -7  14  -8   22.44    6.95
 -14  -7   8   25.27    7.26
  -7  14   8   21.30    5.96
   7 -14  -8   20.55    6.86
  14   7  -8   23.30    3.50
  14   6  -8   41.30    7.09
   6 -14  -8   49.00   10.92
  -6  14  -8   35.86   10.42
 -14  -6   8   38.64   10.30
  -6  14   8   39.03    8.80
  -5  14   8  112.63   11.20
 -14  -5   8  110.29   16.97
   5 -14  -8  112.04   15.57
  -4  14   8   15.21    4.39
   4 -14  -8   13.77    6.14
 -14  -4   8    5.60    3.58
   3 -14  -8   66.15   12.34
 -14  -3   8   83.31   14.78
 -14  -2   8   12.29    4.25
 -14  -1   8    7.65    2.94
 -14   0   8  110.60   16.49
 -14   1   8    1.01    3.33
 -14   1   8    3.60    2.55
 -14   1  -8    4.94    1.30
 -14   2  -8   14.00    3.06
 -14   2   8   11.53    4.71
 -14   2   8   14.96    5.26
 -14   3  -8   71.64   10.01
 -14   3  -8   53.79    9.46
 -14   3   8   81.07   14.64
 -14   3   8   65.20   12.07
 -14   4  -8    9.01    2.98
 -14   4   8    6.38    4.35
 -14   4   8   13.81    4.66
 -14   4  -8   15.84    3.77
 -14   5   8  113.52   16.12
 -14   5  -8  114.00   11.40
 -14   5   8  105.48   16.10
 -14   5  -8  103.35   13.73
 -14   6   8   41.92   10.09
 -14   6  -8   43.80    8.00
 -14   6   8   43.67    9.85
 -14   6  -8   30.39    7.58
 -14   7  -8   19.12    3.96
 -14   7   8   24.92    7.18
 -14   7  -8   14.16    4.57
 -14   7   8   21.42    6.38
 -14   8  -8   38.53    8.38
 -14   8   8   49.31   11.32
 -14   8  -8   32.79    8.19
 -14   8   8   34.30    8.59
 -14   9  -8   97.72   15.16
 -14   9   8   65.41   13.21
   9  14  -8   47.02   11.34
 -14   9  -8   85.37   14.55
 -14   9   8   99.76   15.57
 -14  10   8   21.70    8.21
 -14  10   8   17.82    5.60
 -14  10  -8   27.81    7.22
 -14  10  -8   26.62    5.69
  10  14  -8   29.45    8.14
 -15  -9   8   17.51    3.77
  -9  15   8   16.64    4.97
   9 -15  -8   16.57    5.56
  -8  15   8    7.58    4.59
   8 -15  -8   20.50    5.30
 -15  -8   8   14.72    5.04
  -7  15  -8   36.59    9.17
  -7  15   8   35.08    7.66
 -15  -7   8   42.89    9.16
   7 -15  -8   48.46   10.67
 -15  -6   8   40.94    9.19
  -6  15  -8   39.46    9.93
   6 -15  -8   30.98    8.96
  -6  15   8   40.74    9.01
 -15  -5   8    7.71    4.00
   5 -15  -8    3.45    3.93
 -15  -4   8   78.72   14.81
   4 -15  -8   83.33   14.39
   3 -15  -8   56.92   11.79
 -15  -3   8   42.58   10.30
 -15  -2   8   -0.84    2.21
 -15  -1   8   23.03    6.38
 -15   0   8  191.94   18.53
 -15   0   8  199.96   19.57
 -15   1   8   15.76    4.70
 -15   1   8   17.79    5.58
 -15   2   8    6.97    3.35
 -15   2  -8    0.77    1.40
 -15   2   8    4.92    3.81
 -15   3   8   43.96   10.44
 -15   3   8   56.79   11.36
 -15   3  -8   41.05    7.64
 -15   4  -8   82.12    9.55
 -15   4   8   77.05   13.43
 -15   4   8  104.06   16.41
 -15   5  -8   10.94    2.25
 -15   5   8   24.45    5.72
 -15   5   8   14.01    5.43
 -15   5  -8   14.64    3.77
 -15   6  -8   23.84    5.37
 -15   6   8   43.02   10.59
 -15   6  -8   23.52    5.96
 -15   6   8   32.10    8.95
 -15   7   8   47.36   11.40
 -15   7  -8   50.58   10.22
 -15   7  -8   39.78    8.84
 -15   7   8   77.71   14.66
 -15   8   8   33.45    8.70
 -15   8   8   19.01    6.56
 -15   8  -8   11.73    3.43
 -15   8  -8    4.65    2.09
 -15   9  -8   19.10    3.25
 -15   9   8   15.74    5.89
  15  -9   8    3.17    6.95
 -15   9   8   22.77    7.40
   9  15  -8   29.72    8.29
 -15   9  -8   27.52    6.78
  -7  16  -8   33.79    8.29
   7 -16  -8   27.99    6.77
 -16  -7   8   23.51    6.09
   6 -16  -8  133.11   15.46
 -16  -6   8  155.74   17.34
   5 -16  -8    8.44    3.67
 -16  -5   8    8.08    3.55
 -16  -4   8   59.86   12.51
   4 -16  -8   49.23   10.95
 -16  -3   8   14.26    4.34
   3 -16  -8    7.87    4.39
 -16  -2   8   49.93   11.65
 -16  -1  -8   22.23    7.34
 -16  -1   8   27.77    6.75
 -16  -1   8   17.58    6.65
 -16   0   8   51.28   10.42
 -16   0   8   53.02   12.06
 -16   1   8   25.15    5.93
 -16   1   8   18.09    5.99
 -16   2   8   46.44   12.04
 -16   2   8   49.02   10.14
 -16   3   8   17.38    5.21
 -16   3  -8   11.09    2.22
 -16   3   8   24.24    7.36
 -16   4   8   45.71   10.30
 -16   4  -8   68.60   11.41
 -16   4   8   62.97   13.29
 -16   5  -8   13.10    2.30
 -16   5   8   14.30    6.24
 -16   5   8   12.89    2.90
 -16   6   8  145.43   16.88
 -16   6   8  133.12   15.43
 -16   6  -8  153.92   14.28
 -16   6  -8  144.84   14.54
 -16   7  -8   46.15    7.92
 -16   7   8   32.27    8.86
 -16   7   8   41.15    9.88
   5 -17  -8   52.21   11.67
   4 -17  -8  104.26   17.26
 -17  -4   8  143.03   16.62
   3 -17  -8   12.25    4.67
 -17  -3   8    7.03    3.86
 -17  -2   8   81.99   15.32
   2 -17  -8  116.99   17.55
 -17  -2   8   85.17   14.42
 -17  -1   8    9.26    4.18
 -17  -1  -8    7.35    4.88
 -17  -1   8    2.04    2.18
 -17   0   8   -1.70    2.02
 -17   0   8    4.01    3.60
 -17   1   8    6.64    2.65
 -17   1   8    0.31    2.47
 -17   2   8   98.97   15.82
 -17   2   8  117.49   18.45
 -17   3   8   -0.23    2.21
 -17   3   8    6.14    4.22
 -17   4   8  163.74   18.36
 -17   4  -8  152.67   14.12
 -17   4   8  163.29   17.11
 -17   5  -8   39.07    6.65
   0   0  -9    1.38    4.22
   0  -1  -9  104.20   12.87
   0   1  -9   95.18   12.61
   1   0  -9   98.06   13.00
  -1   0  -9  102.21   11.67
  -1  -1  -9  187.17   14.99
   1   1  -9  178.54   15.25
  -1  -1  -9  177.19    7.10
   1  -1  -9  193.80   15.82
  -1   1  -9  199.29   15.84
  -2  -1  -9  226.68    9.70
  -1   2  -9  218.12   16.47
   2   1  -9  232.31   17.38
  -2  -1  -9  219.87   16.09
   1  -2  -9  223.12   16.68
   0   2  -9   30.38    7.93
   0  -2  -9   27.71    7.55
   2   0  -9   37.26    8.42
  -2   0  -9   37.67    3.97
  -2   0  -9   32.93    8.25
  -2   1  -9  223.32   16.51
   1   2  -9  253.84   18.11
   2  -1  -9  249.55   17.47
  -1  -2  -9  210.84   15.98
  -1  -2  -9  239.53    8.06
   2  -2  -9   53.84    9.61
  -2  -2  -9   57.95    9.94
   2   2  -9   50.27   10.36
  -2  -2  -9   56.54    4.64
  -2   2  -9   44.32    9.29
   3   2  -9  104.10   11.48
  -3  -2  -9   91.65    6.91
  -2   3  -9   80.86   11.58
  -2   3   9   86.06    7.59
   2  -3  -9   91.08   10.41
  -3  -2  -9   79.75   10.93
  -1   3  -9  165.32   14.75
   1  -3  -9  193.12   15.53
  -1   3   9  175.94   10.10
   3   1  -9  185.64   15.28
  -3  -1  -9  187.33   14.77
  -3  -1  -9  176.71    9.64
   0  -3  -9   54.74   10.04
   0   3   9   62.21    5.53
  -3   0  -9   62.69    5.74
   0   3  -9   76.43   12.14
   0  -3  -9   64.49    3.26
   3   0  -9   61.89   10.81
  -3   0  -9   59.94   10.00
  -3   1  -9  193.90   10.93
   1   3  -9  182.78   15.87
   3  -1  -9  206.53   16.06
  -3   1  -9  187.00   15.07
  -1  -3  -9  189.36   15.10
  -2  -3  -9   97.91   10.95
  -3   2  -9   91.20   11.72
   2   3  -9   71.48   11.78
   3  -2  -9   80.62   11.43
  -3   2   9   85.40    8.61
   3  -3  -9  426.67   22.91
  -3   3   9  421.81   18.14
  -3  -3  -9  441.26   22.14
   3   3  -9  452.19   24.66
  -3   3  -9  422.86   22.07
  -3   4  -9   24.89    7.10
  -4  -3  -9   25.72    4.68
  -4  -3  -9   20.56    6.32
   3  -4  -9   26.41    6.97
   3  -4  -9   25.74    2.71
   4   3   9   22.92    2.43
   4   3  -9   18.54    6.10
  -3   4   9   20.78    4.75
   2  -4  -9  236.26   16.84
  -4  -2  -9  243.69   12.79
  -4  -2  -9  213.50   15.18
   2  -4  -9  226.69    7.03
   4   2  -9  240.58   17.78
  -2   4   9  219.07   11.70
  -2   4  -9  240.54   17.53
  -4  -1  -9  163.39   13.36
  -1   4   9  142.35    8.62
   4   1  -9  168.71   14.79
  -1   4  -9  144.22   13.99
  -4  -1  -9  152.08    9.93
   1  -4  -9  167.59   14.59
   0   4   9  165.89    8.40
  -4   0  -9  167.34   10.68
   0   4  -9  169.35   15.47
   4   0  -9  172.04   14.88
   0  -4  -9  170.74   14.44
  -4   0  -9  171.79   13.79
   1   4  -9  169.36   15.90
   4  -1  -9  136.11   13.12
   1   4   9  144.65    6.89
  -4   1  -9  158.28   10.62
  -4   1  -9  160.49   13.40
  -1  -4  -9  164.47   14.21
  -4   2  -9  223.31   13.37
   2   4  -9  226.84   18.13
   4  -2  -9  236.46   17.23
  -4   2   9  212.76   14.03
  -4   2  -9  249.78   16.83
  -2  -4  -9  236.32   16.80
   2   4   9  238.47    7.39
  -4   3  -9   34.12    8.08
   3   4  -9   30.56    8.46
   4  -3  -9   26.61    7.06
  -4   3   9   31.36    6.34
  -4   4   9  826.91   26.37
   4   4  -9  779.20   33.92
   4  -4  -9  812.32   31.94
  -4   4  -9  768.88   30.20
   4  -5  -9   59.88    5.50
  -4   5   9   64.52    7.27
  -4   5  -9   66.88   10.86
   5   4  -9   70.88   12.46
   4  -5  -9   68.94   11.01
   3  -5  -9  485.23   24.61
   3  -5  -9  487.45   14.16
   5   3  -9  488.69   26.30
  -5  -3  -9  491.68   20.40
  -3   5   9  460.18   17.92
  -3   5  -9  504.41   25.28
   2  -5  -9   38.31    8.30
  -5  -2  -9   51.28    9.04
  -2   5  -9   44.35    9.68
  -5  -2  -9   56.54    6.31
   5   2  -9   63.64   11.01
  -2   5   9   49.34    5.30
   2  -5  -9   53.99    4.43
  -5  -1  -9   99.87   10.50
   5   1  -9   99.19   13.41
  -1   5   9   87.17    6.36
  -1   5  -9  103.15   13.90
   1  -5  -9   91.70   12.19
  -5  -1  -9   94.81    8.46
  -5   0  -9   85.79    9.74
  -5   0  -9   87.83    8.07
   5   0  -9   79.44   11.91
   0   5  -9   92.29   13.36
   0   5   9   83.37    5.46
  -5   1   9   92.38   10.10
   1   5   9   88.78    4.65
   5  -1  -9   90.29   12.41
  -5   1  -9  106.24    8.98
  -5   1  -9   93.55    9.98
   1   5  -9  105.07   14.28
  -5   2  -9   44.02    6.82
  -5   2  -9   63.31    9.93
   5  -2  -9   37.55    8.25
  -5   2   9   48.33    8.14
   2   5  -9   46.17   10.55
   3   5  -9  454.13   26.07
   3   5   9  508.82   12.29
  -5   3  -9  490.21   22.06
  -5   3  -9  507.39   23.61
  -5   3   9  492.14   21.88
   5  -3  -9  463.92   24.20
  -5   4  -9   55.50    9.29
   4   5  -9   74.71   12.79
   5  -4  -9   63.82   10.51
  -5   4   9   78.93    8.60
   5  -5  -9    5.02    2.82
  -5   5  -9   10.51    4.45
  -5   5   9    4.95    2.86
   5   5  -9    6.67    3.10
   5  -5  -9   -0.09    2.18
   5  -6  -9   28.98    5.43
  -5   6   9   36.40    7.90
  -5   6  -9   32.81    8.16
  -5   6   9   28.93    6.31
   6   5  -9   42.84    9.67
   6   4  -9  204.39   17.07
   4  -6  -9  190.56   10.99
  -4   6   9  201.55   13.96
  -4   6   9  197.00   12.24
  -4   6  -9  167.34   15.04
   3  -6  -9  194.26   10.50
  -3   6   9  196.96   13.09
  -3   6  -9  188.56   16.15
   6   3  -9  172.53   15.62
  -3   6   9  191.28   11.07
  -6  -3  -9  223.38   14.34
  -2   6  -9   78.44   12.37
   2  -6  -9   75.46    6.54
   6   2  -9   70.11   11.56
  -2   6   9   69.89    7.25
  -6  -2  -9   62.48    7.07
  -6  -2  -9   75.88    9.86
  -2   6   9   61.75    5.75
   6   1  -9  103.79   13.55
  -6  -1  -9  102.83    9.26
  -6  -1  -9  101.34    9.98
  -1   6  -9   94.41   13.73
  -1   6   9   85.55    6.05
  -1   6   9   93.24    7.70
   0   6   9  107.60    7.57
  -6   0  -9   88.07    9.30
   6   0  -9  100.27   11.42
  -6   0  -9  116.71   10.11
   0   6  -9   96.12   13.72
   0   6   9  104.63    5.85
  -6   1   9   97.84   10.77
  -6   1  -9  108.22   10.32
   6  -1  -9   99.93   12.99
  -6   1  -9   87.40    8.61
   1   6   9   91.18    6.21
   1   6   9   88.88    4.13
   1   6  -9   71.98   12.35
  -6   2  -9   79.18   10.48
   6  -2  -9   73.87   11.58
  -6   2  -9   57.41    8.48
   2   6  -9   79.24   13.50
   2   6   9   70.29    4.63
  -6   2   9   65.78    9.96
  -6   3   9  176.54   13.89
  -6   3  -9  205.26   14.50
  -6   3  -9  180.54   13.82
   3   6  -9  177.47   16.66
   6  -3  -9  203.03   15.91
   3   6   9  201.85    6.38
  -6   4  -9  181.65   13.99
   6  -4  -9  204.66   15.85
  -6   4   9  183.16   13.82
   4   6  -9  220.44   18.57
  -6   4  -9  200.19   14.61
  -6   5   9   37.96    7.34
   6  -5  -9   27.41    7.01
   5   6  -9   31.70    8.48
  -6   5  -9   21.95    6.66
  -6   6   9  357.77   18.73
   6  -6  -9  361.87   17.12
   6   6  -9  378.93   25.02
  -6   6  -9  400.57   21.53
  -6   6   9  372.82   20.83
   6  -7  -9   23.74    5.47
  -6   7  -9   29.39    7.14
  -6   7   9   16.25    5.52
  -6   7   9   12.98    4.32
   7   6  -9   13.75    5.61
   5  -7  -9  120.05   10.04
  -5   7   9  119.94   11.29
  -5   7   9  122.28   10.01
   7   5  -9  124.03   15.87
  -5   7  -9  119.01   12.81
  -4   7   9  298.13   14.97
   4  -7  -9  315.47   15.28
  -4   7  -9  315.37   21.05
  -4   7   9  329.19   17.57
   7   4  -9  291.75   20.61
   7   3  -9  311.61   21.19
   3  -7  -9  282.21   14.06
  -3   7   9  325.67   14.53
  -3   7   9  317.09   16.41
  -3   7  -9  332.32   22.10
  -7  -3  -9  334.29   18.80
   7   2  -9   93.12   12.95
  -2   7  -9   99.76   13.99
  -7  -2  -9  105.99    9.90
  -2   7   9  100.59    7.31
  -2   7   9  101.32    8.63
  -7  -1  -9  140.86   11.25
  -7  -1  -9  129.74   11.22
  -1   7   9  127.78    7.31
  -1   7   9  130.09    8.95
   7   1  -9  122.43   12.75
  -1   7  -9  109.62   14.72
   7   0  -9    7.69    3.12
  -7   0  -9    1.83    1.14
  -7   0   9   -0.19    2.63
  -7   0  -9    5.86    3.34
   0   7   9    3.24    1.13
   0   7   9    6.09    1.67
   0   7  -9   10.21    5.53
   1   7  -9   96.56   14.61
  -7   1   9  124.47   12.65
  -7   1  -9  138.93   12.02
  -7   1  -9  140.01   11.38
   7  -1  -9  115.65   12.09
   1   7   9  120.76    7.03
  -7   2   9  104.98   11.48
   7  -2  -9   86.02   12.08
  -7   2  -9   92.24    9.49
  -7   2  -9  107.17    9.94
   2   7   9  109.22    5.72
   2   7  -9  116.22   15.71
  -7   3  -9  317.36   19.07
   7  -3  -9  301.48   19.39
  -7   3  -9  300.00   17.32
  -7   3   9  301.73   18.82
   3   7  -9  323.03   23.07
  -7   4   9  327.23   19.13
   7  -4  -9  284.44   18.92
   4   7  -9  320.45   22.89
  -7   4  -9  316.79   18.03
   5   7  -9  137.64   17.09
  -7   5  -9  127.19   11.40
  -7   5   9  123.82   11.84
  -7   5   9  124.97   12.73
   7  -5  -9  125.11   12.40
   6   7  -9   16.69    5.29
  -7   6   9   20.67    5.50
  -7   6  -9   20.67    5.77
   7  -6  -9   15.58    4.72
  -7   6   9   21.62    6.38
  -7   7   9   48.93    8.33
   7   7  -9   50.86   11.06
  -7   7   9   58.71   10.04
  -7   7  -9   44.48    8.81
   7  -7  -9   43.39    7.97
   8   7  -9   38.52    9.42
   7  -8  -9   29.72    6.82
  -7   8  -9   31.20    7.55
  -7   8   9   34.69    7.30
  -7   8   9   48.64    9.11
   6  -8  -9   22.75    5.99
  -6   8   9   25.30    6.75
   8   6  -9   22.13    6.68
  -6   8  -9   13.52    4.79
  -6   8   9   22.66    5.45
  -5   8  -9   96.40   13.32
  -5   8   9   75.23    8.86
   5  -8  -9   77.12    8.60
  -5   8   9   95.05    8.84
   8   5  -9   86.27   13.57
  -8  -4  -9   87.74    9.51
   4  -8  -9   88.20    8.94
  -4   8   9  106.09    9.83
  -4   8   9   99.13    8.46
  -4   8  -9  115.57   14.58
   8   4  -9  107.67   12.31
  -3   8   9   22.50    4.49
  -3   8   9   17.28    4.80
  -8  -3  -9   33.04    6.53
   3  -8  -9   25.78    5.89
  -3   8  -9   27.76    8.22
   8   3  -9   14.90    5.23
   8   2  -9  120.86   12.97
  -8  -2  -9  111.37   10.75
  -2   8  -9  109.30   15.21
  -2   8   9  123.43    9.35
  -2   8   9  117.34    7.89
  -1   8   9   13.52    2.94
  -1   8   9   24.40    4.59
  -1   8  -9   17.26    6.98
   8   1  -9   14.79    4.96
  -8  -1  -9   20.62    4.91
  -8  -1   9   25.88    7.69
   8   0  -9    3.13    2.80
  -8   0  -9   10.38    2.46
   0   8  -9    6.25    5.99
   0   8   9    5.73    2.07
  -8   0   9    0.65    3.39
  -8   0  -9    6.56    2.86
  -8   1  -9   13.36    4.37
  -8   1  -9   11.95    3.77
   1   8  -9   13.28    6.68
   1   8   9   16.45    3.10
   8  -1  -9   21.61    5.63
  -8   1   9   14.16    6.16
  -8   2   9  114.35   12.64
   8  -2  -9  129.87   12.67
  -8   2  -9  113.67    9.92
   2   8  -9  103.03   15.31
   3   8  -9   12.02    7.13
  -8   3  -9   30.69    6.30
  -8   3   9   27.02    7.39
   8  -3  -9   17.87    5.05
  -8   4   9   93.40   10.80
  -8   4  -9  102.29    9.79
   4   8  -9   85.24   14.00
   8  -4  -9  110.01   11.41
   5   8  -9   88.56   14.42
  -8   5   9   86.59   12.51
  -8   5   9   89.17   11.69
  -8   5  -9   91.25    9.26
  -8   6   9   24.76    7.38
  -8   6   9   23.69    6.18
  -8   6  -9   11.87    4.43
   6   8  -9   18.52    6.19
  -8   7  -9   48.58    8.74
   8  -7  -9   26.31    6.75
  -8   7   9   30.65    8.27
   7   8  -9   40.10    9.58
  -8   7   9   34.72    7.68
  -8   8   9   58.92   10.32
  -8   8  -9   60.05    9.88
  -8   8   9   47.30    9.25
   8   8  -9   48.87   11.10
   8  -8  -9   53.47    9.47
[truncated: 152,369 more chars]
