# Supplementary material for: 2-(10′,10′-Dimethyl-3′-sulfanyl­idene-4′-aza­tri­cyclo­[5.2.1.01,5]decan-2′­-yl)-10,10-dimethyl-4-aza­tri­cyclo­[5.2.1.01,5]decane-3-thione
Source: Acta Crystallogr Sect E Struct Rep Online. 2013 Jul 20;69(Pt 8):o1282. doi: 10.1107/S1600536813019211 (PMC3793777; doi:10.1107/S1600536813019211)
Supplement: Supplementary file 2 [file e-69-o1282-Isup2.hkl]

# 
# h,k,l, Fc-squared, Fo-squared, sigma(Fo-squared) and status flag 
# 
data_I
_shelx_title ' awtpr in P4(1)2(1)2' 
_shelx_refln_list_code          4 
_shelx_F_calc_maximum      231.14 
_exptl_crystal_F_000      1080.00 
_reflns_d_resolution_high  0.7076 
 
loop_ 
 _symmetry_equiv_pos_as_xyz 
 'x, y, z' 
 '-y+1/2, x+1/2, z+1/4' 
 '-x, -y, z+1/2' 
 'y+1/2, -x+1/2, z+3/4' 
 'x+1/2, -y+1/2, -z+3/4' 
 '-x+1/2, y+1/2, -z+1/4' 
 'y, x, -z' 
 '-y, -x, -z+1/2' 
 
_cell_length_a    13.8159 
_cell_length_b    13.8159 
_cell_length_c    13.5221 
_cell_angle_alpha  90.000 
_cell_angle_beta   90.000 
_cell_angle_gamma  90.000 
 
_shelx_F_squared_multiplier     1.000 
 
loop_ 
 _refln_index_h 
 _refln_index_k 
 _refln_index_l 
 _refln_F_squared_calc 
 _refln_F_squared_meas 
 _refln_F_squared_sigma 
 _refln_observed_status 
   0   2   0      661.70      637.46     10.35 o 
   1   2   0     8831.02     8772.11     37.45 o 
   2   2   0    45954.62    44604.66    216.25 o 
   1   3   0      209.91      165.84      8.20 o 
   2   3   0     2772.08     2792.80     27.23 o 
   3   3   0      395.30      432.03     18.78 o 
   0   4   0     1216.58     1333.33     19.02 o 
   1   4   0      637.41      613.88     10.38 o 
   2   4   0      673.16      630.74     17.06 o 
   3   4   0     1613.78     1562.29     29.27 o 
   4   4   0     1066.50     1055.30     30.49 o 
   1   5   0        9.76       15.78      4.64 o 
   2   5   0      452.21      487.82     13.40 o 
   3   5   0      971.48     1131.76     24.84 o 
   4   5   0     5568.78     5233.97     55.50 o 
   5   5   0      581.81      541.17     27.79 o 
   0   6   0      206.86      218.99     10.85 o 
   1   6   0       31.15       20.76      7.60 o 
   2   6   0     2337.46     2439.86     36.14 o 
   3   6   0      797.46      811.53     20.01 o 
   4   6   0     1381.11     1424.70     30.50 o 
   5   6   0      433.07      441.39     21.87 o 
   6   6   0     5508.26     5155.94    129.64 o 
   1   7   0     6008.63     6372.07     66.81 o 
   2   7   0      268.70      257.30     15.27 o 
   3   7   0     4410.13     4297.84     50.84 o 
   4   7   0      436.26      413.63     15.61 o 
   5   7   0     1116.62     1110.38     29.42 o 
   6   7   0        5.94       24.40      6.86 o 
   7   7   0     1773.48     1535.12     54.99 o 
   0   8   0     3449.66     3308.55     63.95 o 
   1   8   0       49.11       83.89      6.26 o 
   2   8   0      283.69      277.56     15.90 o 
   3   8   0        3.22       25.51      9.57 o 
   4   8   0        2.85       22.93      5.16 o 
   5   8   0        6.19       23.16      5.32 o 
   6   8   0      315.92      306.67     18.62 o 
   7   8   0        0.64       13.25      5.58 o 
   8   8   0     2031.90     2045.27     65.90 o 
   1   9   0     3760.94     3565.53     44.05 o 
   2   9   0     1094.78     1143.27     31.58 o 
   3   9   0        2.34       14.50      5.42 o 
   4   9   0      233.50      222.83     15.10 o 
   5   9   0      856.33      827.56     25.36 o 
   6   9   0        4.11       16.77      5.92 o 
   7   9   0      934.36      911.22     29.71 o 
   8   9   0     1339.72     1144.15     36.03 o 
   9   9   0      221.80      230.60     28.55 o 
   0  10   0      799.95      855.54     36.05 o 
   1  10   0     1018.68     1031.29     22.05 o 
   2  10   0      119.41      127.39      8.55 o 
   3  10   0     2134.53     2012.96     43.47 o 
   4  10   0      108.30      114.80     12.38 o 
   5  10   0     2263.52     2188.79     43.17 o 
   6  10   0     1099.53     1130.71     31.72 o 
   7  10   0      351.69      371.42     20.66 o 
   8  10   0      617.91      609.14     26.15 o 
   9  10   0      562.47      560.60     26.87 o 
  10  10   0      773.65      746.17     50.72 o 
   1  11   0     1032.25     1022.18     31.80 o 
   2  11   0     2983.11     2738.45     40.25 o 
   3  11   0     1761.31     1837.23     39.12 o 
   4  11   0      439.03      467.19     22.37 o 
   5  11   0      193.14      174.74     15.52 o 
   6  11   0      692.25      672.45     25.51 o 
   7  11   0       30.83       41.08      7.56 o 
   8  11   0      401.57      420.97     22.87 o 
   9  11   0        3.63       21.68      7.21 o 
  10  11   0      460.19      490.48     29.34 o 
  11  11   0      285.50      375.86     40.85 o 
   0  12   0       18.05       38.09     10.54 o 
   1  12   0      296.63      288.83     19.98 o 
   2  12   0      205.32      206.14     17.60 o 
   3  12   0      670.35      685.80     24.79 o 
   4  12   0      152.71      182.66     14.76 o 
   5  12   0      128.60      141.76     14.74 o 
   6  12   0     1486.67     1382.57     37.70 o 
   7  12   0       78.63       75.69     11.25 o 
   8  12   0     1057.57     1039.30     36.20 o 
   9  12   0        0.00       13.54      5.57 o 
  10  12   0       82.97      108.28     13.63 o 
  11  12   0     1028.99     1043.52     39.40 o 
  12  12   0       52.15       62.58     20.80 o 
   1  13   0      126.63      164.46     17.37 o 
   2  13   0       83.61       87.99     11.66 o 
   3  13   0        1.95       13.86      8.50 o 
   4  13   0      131.88      179.06     14.83 o 
   5  13   0      840.09      820.70     27.80 o 
   6  13   0       26.06       28.09      7.21 o 
   7  13   0      499.21      591.05     30.03 o 
   8  13   0      240.66      267.54     23.45 o 
   9  13   0      632.31      651.57     33.03 o 
  10  13   0       73.21       85.55     11.49 o 
  11  13   0       42.75       39.22     11.09 o 
  12  13   0       85.62      114.98     21.93 o 
  13  13   0      670.59      750.21     73.25 o 
   0  14   0     1125.74     1025.30     55.00 o 
   1  14   0      195.88      200.90     20.20 o 
   2  14   0      141.25      158.91     16.06 o 
   3  14   0      158.39      190.04     17.30 o 
   4  14   0       78.16      102.04     11.46 o 
   5  14   0       45.79       53.76     10.33 o 
   6  14   0      219.50      243.27     19.58 o 
   7  14   0       46.26       70.21     16.26 o 
   8  14   0        2.87       15.28      9.82 o 
   9  14   0        1.60        8.33     10.84 o 
  10  14   0        1.31       16.30      7.58 o 
  11  14   0       12.23       28.87      9.98 o 
  12  14   0       47.52       54.04     16.38 o 
  13  14   0        6.33        2.97     19.23 o 
   1  15   0       14.23       28.29      5.29 o 
   2  15   0        8.86       21.18      4.92 o 
   3  15   0       46.36       49.14      7.20 o 
   4  15   0       12.11        8.96     13.02 o 
   5  15   0        0.08       15.38      6.58 o 
   6  15   0       17.10       26.73      9.44 o 
   7  15   0     1782.27     1751.67     54.77 o 
   8  15   0       47.84       44.83      8.43 o 
   9  15   0      137.79      110.83     20.77 o 
  10  15   0        0.02       -4.53     16.47 o 
  11  15   0       45.36       69.04     15.65 o 
  12  15   0       22.72       47.60     10.73 o 
   0  16   0       42.15       34.90     16.51 o 
   1  16   0      104.53      111.25     14.06 o 
   2  16   0      313.69      310.24     23.80 o 
   3  16   0      128.48       99.66     12.55 o 
   4  16   0       25.86       32.14      5.48 o 
   5  16   0        0.10       24.35      9.29 o 
   6  16   0      825.13      851.19     37.43 o 
   7  16   0       40.18       40.25     11.68 o 
   8  16   0      246.76      220.28     25.17 o 
   9  16   0       66.08       43.35     11.05 o 
  10  16   0        0.00       32.42      8.87 o 
  11  16   0      131.37      102.04     34.30 o 
   1  17   0      214.31      175.01     18.63 o 
   2  17   0       17.40       41.73     17.93 o 
   3  17   0      171.72      136.94     21.50 o 
   4  17   0      373.12      375.61     32.10 o 
   5  17   0       93.85       62.69     22.64 o 
   6  17   0       16.52       41.70     15.01 o 
   7  17   0       52.99       66.27     12.60 o 
   8  17   0      249.58      211.73     25.49 o 
   9  17   0       11.50        5.79     10.13 o 
   0  18   0      349.05      305.20     66.92 o 
   1  18   0       81.10       69.77     12.19 o 
   2  18   0       47.07       91.05     19.05 o 
   3  18   0      511.88      584.18     47.86 o 
   4  18   0        5.70        4.54      9.32 o 
   5  18   0      880.58      909.60     49.75 o 
   6  18   0      103.30       86.79     13.89 o 
   7  18   0      295.53      272.00     30.68 o 
   1  19   0       15.02       34.24      6.49 o 
   2  19   0        0.11        2.46      8.78 o 
   3  19   0       12.88       36.82     16.27 o 
   4  19   0       29.23       68.47     29.29 o 
   0   1   1       32.59       40.06      2.19 o 
   1   1   1     1052.74     1097.94     12.93 o 
  -1   2   1      485.23      497.75      8.20 o 
   0   2   1     2411.64     2351.48     13.76 o 
   1   2   1      448.22      462.95      8.12 o 
   2   2   1     8527.78     8317.53     60.10 o 
  -2   3   1     2299.59     2284.69     23.21 o 
  -1   3   1     1801.34     1787.71     13.94 o 
   0   3   1     5935.16     5796.75     51.20 o 
   1   3   1     1762.09     1739.72     17.22 o 
   2   3   1     2289.23     2256.99     23.55 o 
   3   3   1     3550.65     3354.79     34.02 o 
  -3   4   1      206.83      189.69      9.38 o 
  -2   4   1      403.84      437.21     11.75 o 
  -1   4   1     3503.05     3356.84     24.81 o 
   0   4   1     2771.21     2767.34     22.10 o 
   1   4   1     3488.87     3374.36     35.08 o 
   2   4   1      424.25      466.10     14.29 o 
   3   4   1      212.44      187.79     11.12 o 
   4   4   1     6242.02     5885.35     61.44 o 
  -4   5   1     1056.03     1047.55     24.95 o 
  -3   5   1     1953.39     2182.81     32.72 o 
  -2   5   1      814.26      846.05     26.89 o 
  -1   5   1     1326.69     1359.46     18.19 o 
   0   5   1     9563.02     9146.63     49.46 o 
   1   5   1     1352.52     1383.25     20.77 o 
   2   5   1      798.57      786.66     19.74 o 
   3   5   1     1884.08     2068.89     31.06 o 
   4   5   1     1076.25     1067.71     24.39 o 
   5   5   1      571.96      675.04     20.44 o 
  -5   6   1      577.08      592.11     20.75 o 
  -4   6   1      642.95      596.77     16.54 o 
  -3   6   1       35.67       42.25      6.59 o 
  -2   6   1     1305.79     1218.08     22.44 o 
  -1   6   1     1675.58     1689.01     24.86 o 
   0   6   1     1207.44     1344.72     25.80 o 
   1   6   1     1692.07     1710.67     23.75 o 
   2   6   1     1297.56     1200.73     24.10 o 
   3   6   1       35.74       45.49      7.73 o 
   4   6   1      647.39      588.05     18.34 o 
   5   6   1      600.42      618.14     20.71 o 
   6   6   1      139.92      146.56     12.23 o 
  -6   7   1      408.01      412.50     19.12 o 
  -5   7   1     1050.13     1085.74     28.73 o 
  -4   7   1      819.77      818.01     24.04 o 
  -3   7   1     2575.57     2583.48     40.24 o 
  -2   7   1     1703.56     1620.83     32.96 o 
  -1   7   1      353.56      388.33     12.56 o 
   0   7   1       20.40       36.52      5.08 o 
   1   7   1      360.17      382.11     12.33 o 
   2   7   1     1697.57     1600.07     29.07 o 
   3   7   1     2594.90     2557.21     44.53 o 
   4   7   1      853.01      856.16     22.63 o 
   5   7   1     1042.63     1091.51     29.40 o 
   6   7   1      419.43      462.50     22.03 o 
   7   7   1     1170.55     1121.96     31.99 o 
  -7   8   1     3181.47     2875.39     50.08 o 
  -6   8   1      655.11      610.06     23.64 o 
  -5   8   1     1948.10     1864.20     37.65 o 
  -4   8   1      741.44      721.98     21.90 o 
  -3   8   1      199.05      218.99     14.50 o 
  -2   8   1      786.31      834.60     25.19 o 
  -1   8   1     1927.03     1787.16     26.48 o 
   0   8   1      100.18      115.60      8.09 o 
   1   8   1     1929.60     1885.32     29.05 o 
   2   8   1      780.95      868.12     19.88 o 
   3   8   1      192.01      203.51     13.56 o 
   4   8   1      747.26      753.72     22.57 o 
   5   8   1     1935.89     1835.72     35.96 o 
   6   8   1      658.81      628.66     21.23 o 
   7   8   1     3193.88     2911.89     53.76 o 
   8   8   1      252.92      262.69     19.76 o 
  -8   9   1      590.27      620.11     26.70 o 
  -7   9   1      898.89      896.65     29.69 o 
  -6   9   1     1254.72     1231.17     34.70 o 
  -5   9   1      525.74      547.40     19.98 o 
  -4   9   1      277.05      319.18     16.58 o 
  -3   9   1      273.15      317.97     18.82 o 
  -2   9   1     1262.81     1266.25     32.69 o 
  -1   9   1      572.51      593.94     15.37 o 
   0   9   1        9.38       14.73      2.98 o 
   1   9   1      577.97      571.47     22.40 o 
   2   9   1     1308.51     1265.94     25.33 o 
   3   9   1      279.84      307.55     18.58 o 
   4   9   1      268.20      254.95     15.92 o 
   5   9   1      512.20      529.56     19.78 o 
   6   9   1     1233.23     1178.31     32.91 o 
   7   9   1      879.06      862.84     27.51 o 
   8   9   1      592.21      586.48     26.74 o 
   9   9   1      721.04      701.54     27.52 o 
  -9  10   1       41.24       40.47     10.99 o 
  -8  10   1      777.59      723.71     29.58 o 
  -7  10   1     1117.27     1107.52     33.90 o 
  -6  10   1      158.00      170.00     14.67 o 
  -5  10   1       35.63       40.70      7.10 o 
  -4  10   1     1675.10     1597.82     36.96 o 
  -3  10   1       98.84      122.53     13.26 o 
  -2  10   1      750.18      677.62     25.26 o 
  -1  10   1      218.89      219.14     14.84 o 
   0  10   1     1801.64     1811.28     28.89 o 
   1  10   1      223.75      227.11     11.57 o 
   2  10   1      736.18      710.40     19.70 o 
   3  10   1      100.70      115.25      9.88 o 
   4  10   1     1702.57     1647.52     36.67 o 
   5  10   1       30.82       37.87      7.35 o 
   6  10   1      148.33      164.25     13.98 o 
   7  10   1     1102.36     1009.36     29.45 o 
   8  10   1      783.75      768.47     27.57 o 
   9  10   1       43.61       65.58      8.67 o 
  10  10   1      761.55      760.93     35.32 o 
 -10  11   1       85.94      124.72     15.97 o 
  -9  11   1       30.89       46.27      9.29 o 
  -8  11   1      342.00      361.68     23.90 o 
  -7  11   1      928.80      925.05     30.52 o 
  -6  11   1     1544.18     1488.89     37.95 o 
  -5  11   1      404.66      472.30     22.68 o 
  -4  11   1     1519.07     1489.61     37.20 o 
  -3  11   1      916.10      928.06     31.74 o 
  -2  11   1      299.37      331.72     14.12 o 
  -1  11   1      364.84      373.28     20.24 o 
   0  11   1     1997.11     1930.44     43.44 o 
   1  11   1      350.57      347.37     13.90 o 
   2  11   1      313.05      334.50     14.84 o 
   3  11   1      924.63      887.05     23.92 o 
   4  11   1     1515.36     1426.67     33.78 o 
   5  11   1      399.76      474.36     21.61 o 
   6  11   1     1522.34     1529.92     38.33 o 
   7  11   1      903.19      898.77     29.05 o 
   8  11   1      321.90      348.77     21.16 o 
   9  11   1       34.21       46.97      8.79 o 
  10  11   1       90.79      144.14     21.44 o 
  11  11   1       17.04       54.04     17.69 o 
 -11  12   1      116.58      106.94     14.77 o 
 -10  12   1       82.89      102.34     16.83 o 
  -9  12   1       69.44       72.66     10.17 o 
  -8  12   1      115.49      127.95     13.52 o 
  -7  12   1      551.05      542.55     25.95 o 
  -6  12   1      197.25      225.19     17.97 o 
  -5  12   1      338.08      348.63     22.47 o 
  -4  12   1      566.58      561.24     24.69 o 
  -3  12   1      383.29      426.81     23.15 o 
  -2  12   1      361.32      365.77     19.43 o 
  -1  12   1       23.91       34.91      6.11 o 
   0  12   1       41.51       72.07     10.76 o 
   1  12   1       21.76       28.82     12.12 o 
   2  12   1      375.74      402.41     20.64 o 
   3  12   1      378.62      369.87     20.90 o 
   4  12   1      575.63      537.87     18.76 o 
   5  12   1      337.44      346.41     18.25 o 
   6  12   1      203.84      247.81     19.64 o 
   7  12   1      545.29      519.47     25.45 o 
   8  12   1      115.39      115.98     13.26 o 
   9  12   1       69.14       76.69     12.03 o 
  10  12   1       86.61      115.35     12.97 o 
  11  12   1      117.15      136.78     21.88 o 
  12  12   1      796.55      798.14     42.33 o 
 -12  13   1       74.24       51.85     16.97 o 
 -11  13   1      157.70      188.56     24.81 o 
 -10  13   1       14.91       40.15     19.42 o 
  -9  13   1       71.38       75.28     10.09 o 
  -8  13   1      549.90      580.68     29.19 o 
  -7  13   1      575.87      597.93     29.67 o 
  -6  13   1       19.18       25.42      5.86 o 
  -5  13   1      311.04      287.11     23.04 o 
  -4  13   1       81.37       96.42     12.65 o 
  -3  13   1     2036.50     1963.05     44.06 o 
  -2  13   1     2102.59     1925.04     48.18 o 
  -1  13   1      473.54      427.31     23.97 o 
   0  13   1     1198.73     1072.81     38.77 o 
   1  13   1      490.93      463.38     25.25 o 
   2  13   1     2094.51     1919.39     46.17 o 
   3  13   1     2018.70     1935.05     48.16 o 
   4  13   1       76.39       92.31      9.62 o 
   5  13   1      319.02      288.75     17.62 o 
   6  13   1       17.39       28.62      6.91 o 
   7  13   1      588.49      629.75     27.31 o 
   8  13   1      554.33      547.85     28.85 o 
   9  13   1       74.99       76.45      9.49 o 
  10  13   1       14.64       17.41      8.09 o 
  11  13   1      159.22      156.85     22.29 o 
  12  13   1       71.25       55.38     14.24 o 
  13  13   1       65.69       41.24      9.77 o 
 -13  14   1        2.17        4.51     10.16 o 
 -12  14   1       63.51       71.41     14.85 o 
 -11  14   1      491.02      545.74     43.64 o 
 -10  14   1       44.41       69.02     13.02 o 
  -9  14   1      770.98      792.31     36.12 o 
  -8  14   1      267.47      298.38     24.54 o 
  -7  14   1      839.04      871.02     36.61 o 
  -6  14   1      100.14       93.49     12.54 o 
  -5  14   1      708.94      748.67     29.15 o 
  -4  14   1      661.19      679.20     26.98 o 
  -3  14   1       13.49       37.87      6.77 o 
  -2  14   1       82.26       51.07      9.10 o 
  -1  14   1      836.85      767.10     33.68 o 
   0  14   1       65.26       68.36     15.12 o 
   1  14   1      856.33      831.02     33.83 o 
   2  14   1       79.49       82.68     16.23 o 
   3  14   1       14.88       42.53      6.45 o 
   4  14   1      658.26      632.52     26.42 o 
   5  14   1      722.11      770.11     27.29 o 
   6  14   1       94.12      103.20     17.53 o 
   7  14   1      839.40      848.46     35.15 o 
   8  14   1      266.95      243.88     22.62 o 
   9  14   1      763.51      821.77     43.86 o 
  10  14   1       41.78       46.19     10.01 o 
  11  14   1      475.12      528.02     42.42 o 
  12  14   1       63.32       71.67     12.82 o 
  13  14   1        2.48       26.97      9.54 o 
 -12  15   1      239.51      229.37     26.16 o 
 -11  15   1      283.73      270.32     31.04 o 
 -10  15   1       52.49       57.82     11.33 o 
  -9  15   1       10.40       22.43      7.38 o 
  -8  15   1      513.00      507.25     35.98 o 
  -7  15   1      111.63       96.58     12.56 o 
  -6  15   1       71.86       90.00     10.40 o 
  -5  15   1      512.96      533.92     27.40 o 
  -4  15   1      387.06      426.85     26.07 o 
  -3  15   1      291.54      316.72     22.99 o 
  -2  15   1      546.74      524.29     25.94 o 
  -1  15   1      179.07      162.36     18.16 o 
   0  15   1       56.76       87.66     16.70 o 
   1  15   1      182.80      156.03     16.45 o 
   2  15   1      553.70      557.32     28.96 o 
   3  15   1      291.65      278.75     32.04 o 
   4  15   1      382.85      372.20     23.99 o 
   5  15   1      508.26      516.40     51.17 o 
   6  15   1       75.49       80.88     12.36 o 
   7  15   1      113.86      133.38     15.36 o 
   8  15   1      527.67      564.07     39.95 o 
   9  15   1        9.21       -0.54      9.28 o 
  10  15   1       55.78       74.20     15.79 o 
  11  15   1      288.71      271.74     30.29 o 
  12  15   1      236.47      223.83     38.00 o 
 -11  16   1      186.33      171.98     35.58 o 
 -10  16   1      195.88      192.51     24.03 o 
  -9  16   1       67.07       72.46     12.25 o 
  -8  16   1      100.58      106.34     15.64 o 
  -7  16   1      215.34      184.20     19.94 o 
  -6  16   1      537.23      607.02     34.54 o 
  -5  16   1      492.46      519.97     28.81 o 
  -4  16   1      181.35      189.87     18.26 o 
  -3  16   1       58.27       55.34     14.45 o 
  -2  16   1       54.76       36.88      6.18 o 
  -1  16   1      224.45      204.36     20.66 o 
   0  16   1       44.26       34.89      7.10 o 
   1  16   1      215.79      208.20     20.40 o 
   2  16   1       52.32       71.95     12.31 o 
   3  16   1       59.30       43.18      7.57 o 
   4  16   1      177.85      202.45     22.31 o 
   5  16   1      506.42      537.15     34.79 o 
   6  16   1      537.89      523.65     34.86 o 
   7  16   1      221.90      209.17     27.90 o 
   8  16   1       98.93      102.52     15.82 o 
   9  16   1       63.87       51.83     18.42 o 
  10  16   1      204.86      207.98     28.33 o 
  11  16   1      192.24      172.21     35.70 o 
  -9  17   1      113.81      127.71     17.83 o 
  -8  17   1       54.45       49.51      9.58 o 
  -7  17   1       87.34       85.17      9.91 o 
  -6  17   1      307.96      360.82     31.44 o 
  -5  17   1      436.84      472.72     35.60 o 
  -4  17   1       89.57       65.87     13.45 o 
  -3  17   1       14.86       45.85     10.11 o 
  -2  17   1      146.83      131.09     14.35 o 
  -1  17   1      280.38      282.62     25.18 o 
   0  17   1      286.37      329.66     26.54 o 
   1  17   1      275.32      273.53     24.42 o 
   2  17   1      141.16      139.32     18.89 o 
   3  17   1       14.39       17.76      9.15 o 
   4  17   1       90.92      110.88     15.27 o 
   5  17   1      434.92      478.57     34.70 o 
   6  17   1      308.87      294.63     35.01 o 
   7  17   1       83.22       98.67     26.05 o 
   8  17   1       61.79       50.13     11.11 o 
   9  17   1      109.34       59.22     12.68 o 
  -7  18   1       41.99       39.37     26.60 o 
  -6  18   1      293.54      241.86     23.62 o 
  -5  18   1      472.82      476.46     36.73 o 
  -4  18   1       25.20       35.24     11.13 o 
  -3  18   1       51.34       64.83     10.86 o 
  -2  18   1      166.47      169.88     24.68 o 
  -1  18   1      100.19       84.95     14.19 o 
   0  18   1      565.49      582.77     33.08 o 
   1  18   1      101.26      115.48     15.35 o 
   2  18   1      168.41      184.64     22.94 o 
   3  18   1       49.47       61.93      8.53 o 
   4  18   1       27.34       25.28      6.35 o 
   5  18   1      474.18      441.53     51.89 o 
   6  18   1      292.01      245.17     65.17 o 
   7  18   1       46.44       39.72     12.41 o 
  -4  19   1      115.13       91.55     16.41 o 
  -3  19   1      226.13      246.02     51.76 o 
  -2  19   1      446.65      449.79     38.08 o 
  -1  19   1       94.42       64.93     23.20 o 
   0  19   1       44.40       23.96     16.40 o 
   1  19   1       98.32       69.53      9.29 o 
   2  19   1      445.96      469.99     37.00 o 
   3  19   1      233.05      228.60     42.30 o 
   4  19   1      115.27      151.25     24.07 o 
   0   1   2    47253.01    46260.12    280.84 o 
   1   1   2     2290.86     2154.02     15.50 o 
  -1   2   2      364.95      333.68      6.62 o 
   0   2   2      171.12      167.34      5.65 o 
   1   2   2      354.90      319.03      6.29 o 
   2   2   2     4956.90     4921.85     36.28 o 
  -2   3   2    11564.93    11470.01     55.37 o 
  -1   3   2     8540.39     8457.34     47.48 o 
   0   3   2     1478.24     1414.14     12.46 o 
   1   3   2     8504.92     8468.79     58.18 o 
   2   3   2    11538.16    11475.12     56.59 o 
   3   3   2       32.67       40.70      5.96 o 
  -3   4   2      755.69      789.33     14.53 o 
  -2   4   2     4830.12     4880.37     28.81 o 
  -1   4   2     8459.31     8430.46     51.08 o 
   0   4   2     5218.09     5252.07     34.46 o 
   1   4   2     8511.78     8485.34     56.73 o 
   2   4   2     4808.58     4813.01     39.64 o 
   3   4   2      717.70      751.01     15.51 o 
   4   4   2     1579.63     1737.92     28.56 o 
  -4   5   2      114.09      164.10      8.52 o 
  -3   5   2       17.02       22.99      4.68 o 
  -2   5   2     4945.92     4988.82     37.03 o 
  -1   5   2     1430.32     1403.74     16.50 o 
   0   5   2       64.58       76.42      5.10 o 
   1   5   2     1442.47     1433.24     22.04 o 
   2   5   2     4959.04     4887.36     45.42 o 
   3   5   2       15.03       10.98      5.47 o 
   4   5   2      110.36      152.85     10.17 o 
   5   5   2       10.75       29.93      6.84 o 
  -5   6   2      389.50      427.62     14.47 o 
  -4   6   2      305.21      333.63     12.25 o 
  -3   6   2       49.05       77.99      5.59 o 
  -2   6   2     5110.14     5234.47     36.57 o 
  -1   6   2     2768.22     2883.17     30.55 o 
   0   6   2     5392.79     4799.13     42.14 o 
   1   6   2     2806.68     2940.70     33.96 o 
   2   6   2     5133.41     5263.29     49.25 o 
   3   6   2       52.29       83.90      7.64 o 
   4   6   2      323.08      379.79     14.42 o 
   5   6   2      395.07      404.04     15.33 o 
   6   6   2      412.14      466.39     17.57 o 
  -6   7   2      146.11      166.30     11.37 o 
  -5   7   2      171.67      139.49      9.33 o 
  -4   7   2     1322.03     1210.49     24.21 o 
  -3   7   2     1761.07     1630.08     22.25 o 
  -2   7   2     1570.19     1700.79     28.12 o 
  -1   7   2     1948.56     1902.04     27.97 o 
   0   7   2      146.56      167.25      9.09 o 
   1   7   2     1963.84     1911.36     29.01 o 
   2   7   2     1559.35     1667.82     27.40 o 
   3   7   2     1754.90     1636.91     28.19 o 
   4   7   2     1325.68     1199.72     26.71 o 
   5   7   2      172.16      139.45     10.72 o 
   6   7   2      151.07      170.64     12.71 o 
   7   7   2        5.55        3.26      5.92 o 
  -7   8   2      988.07      972.77     29.47 o 
  -6   8   2      300.91      287.86     18.57 o 
  -5   8   2      892.27      864.47     26.83 o 
  -4   8   2      603.09      551.45     15.57 o 
  -3   8   2      345.18      363.07     15.77 o 
  -2   8   2      839.04      861.57     25.19 o 
  -1   8   2        5.48       18.66      4.49 o 
   0   8   2      314.76      331.93     12.77 o 
   1   8   2        6.75       21.20      3.23 o 
   2   8   2      821.13      871.37     20.71 o 
   3   8   2      336.29      344.64     14.57 o 
   4   8   2      593.70      544.52     16.68 o 
   5   8   2      906.95      873.71     23.95 o 
   6   8   2      316.82      303.52     16.49 o 
   7   8   2      974.28      987.54     26.48 o 
   8   8   2      422.45      357.33     22.64 o 
  -8   9   2       13.85       20.60     10.98 o 
  -7   9   2      819.19      801.38     28.87 o 
  -6   9   2      593.00      654.18     25.41 o 
  -5   9   2     2072.94     2030.66     38.94 o 
  -4   9   2      379.81      392.15     17.41 o 
  -3   9   2     1462.41     1498.38     36.16 o 
  -2   9   2      268.45      293.22     16.78 o 
  -1   9   2      624.54      627.97     20.53 o 
   0   9   2       33.27       48.04      6.20 o 
   1   9   2      612.66      654.44     17.78 o 
   2   9   2      268.60      306.21     13.87 o 
   3   9   2     1411.60     1424.03     28.46 o 
   4   9   2      380.86      397.76     15.90 o 
   5   9   2     2080.68     1913.82     38.47 o 
   6   9   2      594.87      622.03     22.54 o 
   7   9   2      854.26      815.50     26.47 o 
   8   9   2       11.78       34.78      7.38 o 
   9   9   2      323.79      331.07     20.37 o 
  -9  10   2      216.72      228.32     22.06 o 
  -8  10   2     1696.01     1588.40     46.98 o 
  -7  10   2       17.38       35.49     10.46 o 
  -6  10   2     1466.15     1374.76     38.02 o 
  -5  10   2     3091.20     2875.94     49.59 o 
  -4  10   2      189.31      192.99     15.76 o 
  -3  10   2      453.96      435.28     20.64 o 
  -2  10   2      112.25      127.85     13.31 o 
  -1  10   2      136.82      146.65      8.75 o 
   0  10   2      404.77      420.52     15.28 o 
   1  10   2      144.07      134.19      9.45 o 
   2  10   2      100.56      102.01     10.55 o 
   3  10   2      456.45      423.54     17.55 o 
   4  10   2      184.77      194.23     12.20 o 
   5  10   2     3037.65     2772.09     41.64 o 
   6  10   2     1435.31     1389.83     33.72 o 
   7  10   2       15.23       22.93      6.04 o 
   8  10   2     1713.87     1563.56     38.81 o 
   9  10   2      215.82      237.91     18.96 o 
  10  10   2       24.03       20.89     10.48 o 
 -10  11   2       14.16       31.88     11.33 o 
  -9  11   2      201.56      211.48     30.44 o 
  -8  11   2     1170.53     1145.41     39.26 o 
  -7  11   2      146.76      132.57     14.20 o 
  -6  11   2      930.74      969.89     30.34 o 
  -5  11   2      329.70      402.58     21.98 o 
  -4  11   2     1941.78     1874.40     41.63 o 
  -3  11   2      127.16      144.92     15.38 o 
  -2  11   2      201.02      215.71     17.02 o 
  -1  11   2      235.14      232.20     17.46 o 
   0  11   2      459.58      436.92     16.28 o 
   1  11   2      236.52      236.82     13.30 o 
   2  11   2      203.19      224.86     13.15 o 
   3  11   2      125.42      157.52     11.58 o 
   4  11   2     1953.37     1856.83     41.32 o 
   5  11   2      327.75      350.28     16.62 o 
   6  11   2      915.33      966.79     26.05 o 
   7  11   2      145.13      154.96     14.50 o 
   8  11   2     1164.91     1181.63     34.87 o 
   9  11   2      201.40      217.31     18.46 o 
  10  11   2       13.41       11.43      6.18 o 
  11  11   2       37.78       32.55      8.67 o 
 -11  12   2      249.44      291.04     36.12 o 
 -10  12   2      118.68      136.96     16.85 o 
  -9  12   2      135.74      137.96     14.64 o 
  -8  12   2      583.63      575.75     32.02 o 
  -7  12   2      421.48      427.88     26.83 o 
  -6  12   2      559.34      537.87     26.33 o 
  -5  12   2      829.91      867.60     33.17 o 
  -4  12   2      400.87      433.84     23.09 o 
  -3  12   2      121.81      160.38     15.95 o 
  -2  12   2       78.09       84.65     11.44 o 
  -1  12   2     2098.40     1921.23     45.85 o 
   0  12   2      197.59      221.67     17.55 o 
   1  12   2     2112.64     1959.80     48.39 o 
   2  12   2       70.86       95.07     12.19 o 
   3  12   2      126.59      133.40     11.39 o 
   4  12   2      403.07      428.21     17.13 o 
   5  12   2      806.22      797.01     23.37 o 
   6  12   2      578.17      582.34     22.49 o 
   7  12   2      430.87      461.10     24.86 o 
   8  12   2      579.27      594.91     27.38 o 
   9  12   2      143.00      155.49     17.96 o 
  10  12   2      118.55      146.60     17.89 o 
  11  12   2      243.15      280.39     26.63 o 
  12  12   2       98.28      122.76     19.83 o 
 -12  13   2       49.13       45.70      7.76 o 
 -11  13   2       10.82       28.80     11.16 o 
 -10  13   2        0.23        7.10      5.55 o 
  -9  13   2       17.76       33.75      6.67 o 
  -8  13   2      401.95      435.97     26.53 o 
  -7  13   2      188.46      262.46     22.97 o 
  -6  13   2      332.87      369.32     26.44 o 
  -5  13   2      165.29      191.05     18.83 o 
  -4  13   2      145.37      147.15     16.01 o 
  -3  13   2      295.62      325.72     22.99 o 
  -2  13   2      205.41      203.25     18.27 o 
  -1  13   2      356.75      417.15     22.29 o 
   0  13   2        0.33       15.94      6.99 o 
   1  13   2      360.68      380.31     29.19 o 
   2  13   2      210.79      194.98     18.54 o 
   3  13   2      290.37      321.73     20.46 o 
   4  13   2      144.33      153.32     13.39 o 
   5  13   2      159.14      162.60     14.70 o 
   6  13   2      332.03      325.31     18.98 o 
   7  13   2      178.38      195.95     18.05 o 
   8  13   2      410.62      420.93     25.16 o 
   9  13   2       18.25       33.09      9.31 o 
  10  13   2        0.26       12.52     14.28 o 
  11  13   2       11.25       29.35      9.81 o 
  12  13   2       50.96       65.12     15.96 o 
  13  13   2      278.65      232.03     26.29 o 
 -13  14   2      109.79      102.79     16.08 o 
 -12  14   2      255.89      223.08     26.68 o 
 -11  14   2      283.77      300.49     35.90 o 
 -10  14   2      311.12      345.23     28.31 o 
  -9  14   2      670.84      643.18     34.94 o 
  -8  14   2       22.93       65.13      9.34 o 
  -7  14   2       15.50       32.46      7.91 o 
  -6  14   2      462.74      457.16     28.43 o 
  -5  14   2       50.24       51.73      8.12 o 
  -4  14   2      666.99      656.59     28.74 o 
  -3  14   2      356.13      389.16     23.19 o 
  -2  14   2       11.30       15.28      4.16 o 
  -1  14   2      534.21      540.94     25.61 o 
   0  14   2       81.02       94.73     16.01 o 
   1  14   2      541.04      504.18     26.43 o 
   2  14   2       13.15       20.75      5.66 o 
   3  14   2      356.05      391.15     24.83 o 
   4  14   2      678.73      688.37     26.86 o 
   5  14   2       51.69       52.89      9.05 o 
   6  14   2      465.75      445.15     26.00 o 
   7  14   2       13.79       24.63      5.82 o 
   8  14   2       23.31       30.06      7.96 o 
   9  14   2      676.20      705.58     46.46 o 
  10  14   2      307.38      341.35     34.48 o 
  11  14   2      280.69      271.21     30.88 o 
  12  14   2      261.55      248.59     38.47 o 
  13  14   2      108.24       99.78     20.49 o 
 -12  15   2      117.62       96.95     15.07 o 
 -11  15   2      154.91      159.95     21.35 o 
 -10  15   2      381.60      429.18     32.37 o 
  -9  15   2      267.04      310.95     27.91 o 
  -8  15   2      112.62       95.80     12.84 o 
  -7  15   2      255.97      300.32     26.00 o 
  -6  15   2       64.29       84.90     11.44 o 
  -5  15   2      138.03      146.75     14.24 o 
  -4  15   2       44.08       30.96      7.90 o 
  -3  15   2      181.78      174.44     17.50 o 
  -2  15   2       97.61      103.07     12.48 o 
  -1  15   2      661.22      606.73     30.69 o 
   0  15   2       15.78       25.35     12.14 o 
   1  15   2      657.11      656.05     31.08 o 
   2  15   2       95.78       94.79     14.81 o 
   3  15   2      184.24      214.03     18.06 o 
   4  15   2       41.19       44.35      8.52 o 
   5  15   2      138.51      152.58     16.39 o 
   6  15   2       60.69       67.84      8.72 o 
   7  15   2      255.87      277.47     29.98 o 
   8  15   2      112.48      126.47     20.95 o 
   9  15   2      264.44      313.11     35.73 o 
  10  15   2      383.33      416.70     39.32 o 
  11  15   2      155.23      149.25     21.69 o 
  12  15   2      116.32      173.11     42.28 o 
 -11  16   2      100.32       83.04     23.41 o 
 -10  16   2      408.34      416.17     37.08 o 
  -9  16   2      117.37      133.67     22.65 o 
  -8  16   2      172.81      178.72     19.50 o 
  -7  16   2       75.62       96.85     11.29 o 
  -6  16   2       15.44       14.78      5.48 o 
  -5  16   2      231.89      240.01     22.11 o 
  -4  16   2      227.46      231.44     20.97 o 
  -3  16   2       29.88       46.30      6.99 o 
  -2  16   2       40.83       40.79      8.93 o 
  -1  16   2       71.06       86.43     14.83 o 
   0  16   2      374.02      419.74     29.13 o 
   1  16   2       73.91       69.06      9.54 o 
   2  16   2       42.53       36.83      8.37 o 
   3  16   2       30.95       28.65     16.44 o 
   4  16   2      224.29      247.61     28.52 o 
   5  16   2      231.28      287.27     27.22 o 
   6  16   2       15.44       27.16      9.13 o 
   7  16   2       74.69       84.27     15.59 o 
   8  16   2      171.00      186.88     21.83 o 
   9  16   2      117.45      115.79     18.71 o 
  10  16   2      419.52      380.05     37.26 o 
  11  16   2      101.34      124.29     32.05 o 
  -9  17   2      274.35      325.99     31.22 o 
  -8  17   2       47.22       51.56     21.73 o 
  -7  17   2      300.59      328.14     29.45 o 
  -6  17   2        4.96       36.53      7.06 o 
  -5  17   2       49.98       45.22     14.91 o 
  -4  17   2      155.65      160.53     15.49 o 
  -3  17   2       81.34       63.00     11.39 o 
  -2  17   2      242.31      248.11     24.06 o 
  -1  17   2       45.41       57.51     10.57 o 
   0  17   2       97.46      101.71     12.64 o 
   1  17   2       46.85       43.37     10.42 o 
   2  17   2      240.86      292.25     32.65 o 
   3  17   2       83.22       90.00     12.87 o 
   4  17   2      153.50      161.56     22.19 o 
   5  17   2       49.45       50.73     19.90 o 
   6  17   2        5.05       51.43     10.93 o 
   7  17   2      303.66      348.17     39.84 o 
   8  17   2       47.91       57.10     15.62 o 
   9  17   2      281.10      306.23     31.06 o 
  -7  18   2       20.31       31.19      7.23 o 
  -6  18   2       72.02       72.22      9.30 o 
  -5  18   2       55.20       74.85     16.21 o 
  -4  18   2       29.17       57.28     56.98 o 
  -3  18   2      149.73      142.90     16.34 o 
  -2  18   2      216.85      218.20     23.76 o 
  -1  18   2      211.80      204.46     21.08 o 
   0  18   2      325.83      318.46     32.50 o 
   1  18   2      209.75      250.02     29.29 o 
   2  18   2      225.33      248.64     27.44 o 
   3  18   2      147.56      143.11     18.19 o 
   4  18   2       29.89       48.39     32.48 o 
   5  18   2       54.38       58.02     14.39 o 
   6  18   2       67.48       67.58     17.16 o 
   7  18   2       20.53       22.89      8.66 o 
  -3  19   2       10.38       48.85     25.20 o 
  -2  19   2        6.23       19.43      7.53 o 
  -1  19   2       13.61       24.67     12.57 o 
   0  19   2        8.70       33.63     11.38 o 
   1  19   2       15.26       20.48      6.19 o 
   2  19   2        5.21       14.97      6.62 o 
   3  19   2       11.49       29.88      8.58 o 
   0   1   3     1320.75     1371.80     20.00 o 
   1   1   3    10743.09    10856.79     73.80 o 
  -1   2   3     1324.12     1282.36     12.21 o 
   0   2   3      107.11      136.25      5.97 o 
   1   2   3     1340.97     1306.33     16.28 o 
   2   2   3      861.14      771.91     10.58 o 
  -2   3   3     2650.19     2900.45     23.82 o 
  -1   3   3     2268.79     2255.58     17.64 o 
   0   3   3       47.38       28.51      3.46 o 
   1   3   3     2264.28     2235.01     18.11 o 
   2   3   3     2676.50     2895.74     27.45 o 
   3   3   3    16092.52    15366.82    141.10 o 
  -3   4   3      766.07      821.29     18.39 o 
  -2   4   3      560.66      601.40      9.99 o 
  -1   4   3      500.84      480.73      9.22 o 
   0   4   3       20.45       10.85      2.74 o 
   1   4   3      482.04      455.78      9.45 o 
   2   4   3      580.54      611.82     10.47 o 
   3   4   3      774.22      831.85     17.04 o 
   4   4   3     8883.07     9133.62     65.56 o 
  -4   5   3     2575.10     2578.88     28.20 o 
  -3   5   3     1254.33     1199.66     15.22 o 
  -2   5   3     4415.72     4822.00     31.62 o 
  -1   5   3      962.45      966.34     12.76 o 
   0   5   3     1244.64     1175.31     15.59 o 
   1   5   3      934.13      922.92     16.51 o 
   2   5   3     4448.38     4818.15     36.63 o 
   3   5   3     1262.73     1223.86     18.51 o 
   4   5   3     2560.60     2593.80     26.59 o 
   5   5   3      752.77      774.78     14.55 o 
  -5   6   3      117.65      104.91      6.59 o 
  -4   6   3     1494.00     1429.06     20.43 o 
  -3   6   3      385.40      414.02     10.84 o 
  -2   6   3     1486.26     1508.68     20.41 o 
  -1   6   3     2549.02     2679.84     25.91 o 
   0   6   3      398.75      518.94     18.38 o 
   1   6   3     2513.27     2676.42     34.93 o 
   2   6   3     1484.09     1492.28     21.65 o 
   3   6   3      389.31      424.19     13.56 o 
   4   6   3     1441.83     1379.68     20.78 o 
   5   6   3      125.57      116.22      8.64 o 
   6   6   3     1801.46     1944.87     27.09 o 
  -6   7   3      608.87      597.61     17.14 o 
  -5   7   3      727.72      766.52     17.96 o 
  -4   7   3      124.78      155.14      7.41 o 
  -3   7   3     1730.58     1685.05     22.72 o 
  -2   7   3     3090.78     3200.60     29.57 o 
  -1   7   3      352.02      360.98     12.51 o 
   0   7   3       29.98       28.49      4.59 o 
   1   7   3      347.24      379.65     13.33 o 
   2   7   3     3139.96     3239.50     38.20 o 
   3   7   3     1699.60     1669.73     25.86 o 
   4   7   3      114.65      156.40      8.22 o 
   5   7   3      715.06      748.69     21.58 o 
   6   7   3      630.30      620.86     22.13 o 
   7   7   3      238.97      276.10     11.43 o 
  -7   8   3     1030.40     1023.04     23.91 o 
  -6   8   3      488.90      512.06     16.63 o 
  -5   8   3      650.18      622.57     15.58 o 
  -4   8   3       38.22       63.67      8.07 o 
  -3   8   3       63.65       73.61      5.16 o 
  -2   8   3      146.74      172.84     10.51 o 
  -1   8   3     2229.82     2171.13     32.19 o 
   0   8   3     1159.94     1267.12     23.51 o 
   1   8   3     2244.11     2235.65     34.57 o 
   2   8   3      147.56      184.89     10.84 o 
   3   8   3       60.29       87.24      7.41 o 
   4   8   3       37.74       64.98     10.06 o 
   5   8   3      651.19      610.34     16.46 o 
   6   8   3      486.10      519.91     17.05 o 
   7   8   3     1050.67     1067.51     28.24 o 
   8   8   3       22.70       33.08      7.16 o 
  -8   9   3     1147.47     1113.92     32.41 o 
  -7   9   3      244.97      274.67     20.09 o 
  -6   9   3     1513.06     1480.10     31.14 o 
  -5   9   3     1213.04     1110.28     24.46 o 
  -4   9   3      826.82      813.73     26.21 o 
  -3   9   3     1061.31     1037.79     26.76 o 
  -2   9   3      640.27      658.52     19.26 o 
  -1   9   3     1011.64      988.77     23.68 o 
   0   9   3      723.27      737.09     18.79 o 
   1   9   3     1000.81      984.22     23.84 o 
   2   9   3      614.52      634.70     19.31 o 
   3   9   3     1046.93     1024.92     23.92 o 
   4   9   3      847.84      824.76     19.63 o 
   5   9   3     1213.75     1151.94     24.35 o 
   6   9   3     1527.92     1510.98     27.59 o 
   7   9   3      252.94      259.51     12.36 o 
   8   9   3     1179.66     1215.35     34.16 o 
   9   9   3      126.18      134.54     12.82 o 
  -9  10   3      154.70      160.10     18.29 o 
  -8  10   3       69.71       84.79     12.60 o 
  -7  10   3      403.30      385.53     25.68 o 
  -6  10   3      399.48      428.41     25.01 o 
  -5  10   3      110.89      113.76     11.73 o 
  -4  10   3      566.59      550.72     22.38 o 
  -3  10   3      176.50      182.41     13.67 o 
  -2  10   3     1606.75     1514.85     36.90 o 
  -1  10   3      143.87      127.35      9.11 o 
   0  10   3      199.52      228.26     12.98 o 
   1  10   3      150.72      145.70     10.02 o 
   2  10   3     1573.32     1440.44     33.24 o 
   3  10   3      175.99      201.26     12.67 o 
   4  10   3      562.32      524.89     17.18 o 
   5  10   3      112.53      120.65     10.20 o 
   6  10   3      385.33      397.38     16.74 o 
   7  10   3      389.23      367.13     15.99 o 
   8  10   3       69.27       73.51      9.45 o 
   9  10   3      148.65      166.49     13.83 o 
  10  10   3      831.67      799.34     35.38 o 
 -10  11   3      129.23      133.18     17.98 o 
  -9  11   3      814.95      814.30     35.55 o 
  -8  11   3       93.28       87.18     12.47 o 
  -7  11   3      529.55      569.53     28.33 o 
  -6  11   3      357.37      411.94     24.08 o 
  -5  11   3     2891.21     2643.60     53.86 o 
  -4  11   3      251.85      284.53     20.34 o 
  -3  11   3      967.90      971.78     32.01 o 
  -2  11   3      373.44      413.70     24.24 o 
  -1  11   3      277.23      273.93     13.37 o 
   0  11   3     1557.85     1426.89     32.22 o 
   1  11   3      278.07      316.13     15.98 o 
   2  11   3      385.77      384.89     18.24 o 
   3  11   3      984.96     1006.03     27.28 o 
   4  11   3      251.90      265.14     13.62 o 
   5  11   3     2876.00     2617.71     40.21 o 
   6  11   3      348.47      390.34     17.50 o 
   7  11   3      517.70      543.42     25.58 o 
   8  11   3       91.90       89.18     15.28 o 
   9  11   3      802.26      812.17     36.34 o 
  10  11   3      132.35      151.10     23.52 o 
  11  11   3       10.68       13.13      9.29 o 
 -11  12   3      112.80      100.07     14.52 o 
 -10  12   3      311.88      339.31     28.75 o 
  -9  12   3      296.52      308.02     26.50 o 
  -8  12   3      142.33      143.95     14.69 o 
  -7  12   3      252.59      252.96     21.03 o 
  -6  12   3     1498.24     1436.89     46.95 o 
  -5  12   3       36.83       34.94      7.53 o 
  -4  12   3     1568.19     1479.37     42.32 o 
  -3  12   3      438.71      475.58     23.31 o 
  -2  12   3      315.92      313.40     20.79 o 
  -1  12   3      678.24      646.72     28.76 o 
   0  12   3      614.47      573.30     23.57 o 
   1  12   3      680.73      642.55     27.94 o 
   2  12   3      326.48      277.59     14.85 o 
   3  12   3      441.67      417.25     18.16 o 
   4  12   3     1569.25     1450.63     32.88 o 
   5  12   3       37.64       35.07      5.38 o 
   6  12   3     1483.90     1370.76     34.56 o 
   7  12   3      260.04      298.29     18.00 o 
   8  12   3      145.00      148.42     18.38 o 
   9  12   3      303.47      328.03     28.38 o 
  10  12   3      308.72      307.95     27.29 o 
  11  12   3      111.11       97.58     13.64 o 
  12  12   3      415.28      422.31     33.84 o 
 -12  13   3        2.89        9.04     10.45 o 
 -11  13   3      120.60      158.79     16.79 o 
 -10  13   3       90.11      103.92     12.75 o 
  -9  13   3      682.91      748.48     32.85 o 
  -8  13   3      105.55      132.52     14.70 o 
  -7  13   3      107.05      140.58     16.57 o 
  -6  13   3        5.83       27.58      9.73 o 
  -5  13   3      208.75      219.19     20.37 o 
  -4  13   3     1021.94      972.57     35.00 o 
  -3  13   3      563.19      556.23     25.66 o 
  -2  13   3      243.87      259.12     20.14 o 
  -1  13   3      633.27      617.55     26.32 o 
   0  13   3      132.13      137.00     24.09 o 
   1  13   3      648.79      629.54     28.75 o 
   2  13   3      242.96      260.99     20.97 o 
   3  13   3      543.99      536.79     25.48 o 
   4  13   3     1034.42     1057.65     32.07 o 
   5  13   3      209.55      245.50     17.07 o 
   6  13   3        4.91        9.71      3.86 o 
   7  13   3      100.37      109.53     11.32 o 
   8  13   3      114.21      137.51     20.20 o 
   9  13   3      685.02      726.59     36.69 o 
  10  13   3       86.92       65.83     16.69 o 
  11  13   3      123.81      131.34     19.27 o 
  12  13   3        2.78       23.96      8.75 o 
  13  13   3       64.56       67.90     22.76 o 
 -13  14   3        1.36       28.68      8.36 o 
 -12  14   3       59.58       60.30     11.12 o 
 -11  14   3      607.59      649.54     37.68 o 
 -10  14   3      288.18      324.94     28.55 o 
  -9  14   3      166.17      196.47     21.36 o 
  -8  14   3       98.92      108.12     14.12 o 
  -7  14   3      558.17      611.66     30.94 o 
  -6  14   3       67.49       78.77      9.84 o 
  -5  14   3      498.22      524.02     28.02 o 
  -4  14   3      581.90      571.69     29.57 o 
  -3  14   3      341.26      342.99     32.44 o 
  -2  14   3      174.07      141.94     25.64 o 
  -1  14   3      674.34      641.65     26.93 o 
   0  14   3        5.51       20.08      4.60 o 
   1  14   3      674.90      609.67     29.59 o 
   2  14   3      171.50      195.21     18.69 o 
   3  14   3      348.99      387.27     23.90 o 
   4  14   3      579.71      539.36     31.87 o 
   5  14   3      504.44      516.95     28.78 o 
   6  14   3       71.08       74.02      9.78 o 
   7  14   3      544.55      603.95     34.14 o 
   8  14   3       99.19      125.34     16.67 o 
   9  14   3      175.40      181.52     20.68 o 
  10  14   3      287.18      254.11     26.04 o 
  11  14   3      620.48      657.35     47.65 o 
  12  14   3       59.10       71.50     12.63 o 
  13  14   3        1.04       17.32     12.09 o 
 -12  15   3       57.53       49.58      9.50 o 
 -11  15   3      210.40      191.59     19.55 o 
 -10  15   3      408.98      455.46     31.08 o 
  -9  15   3        8.53       24.88      6.41 o 
  -8  15   3      173.50      173.44     18.86 o 
  -7  15   3       52.84       68.46     14.17 o 
  -6  15   3      332.57      356.38     26.70 o 
  -5  15   3       90.49      100.15     12.39 o 
  -4  15   3      500.52      491.61     26.44 o 
  -3  15   3      246.95      274.64     22.04 o 
  -2  15   3     1084.72     1026.59     37.32 o 
  -1  15   3      245.24      239.96     19.63 o 
   0  15   3      656.16      644.88     31.22 o 
   1  15   3      244.86      274.64     21.62 o 
   2  15   3     1091.78     1021.48     39.29 o 
   3  15   3      256.49      265.94     28.20 o 
   4  15   3      510.76      487.45     40.37 o 
   5  15   3       85.85       82.26     13.40 o 
   6  15   3      341.38      308.54     28.96 o 
   7  15   3       52.47       27.31     14.29 o 
   8  15   3      161.33      187.15     24.47 o 
   9  15   3        7.49       -3.86      7.86 o 
  10  15   3      408.83      372.49     36.34 o 
  11  15   3      203.79      200.08     26.70 o 
  12  15   3       61.60       93.85     25.97 o 
 -10  16   3      208.05      223.99     24.42 o 
  -9  16   3      202.85      219.13     20.35 o 
  -8  16   3       58.52       65.71     10.23 o 
  -7  16   3       83.33       98.49     12.32 o 
  -6  16   3       92.90       86.52     19.83 o 
  -5  16   3       88.42       94.57     15.27 o 
  -4  16   3      105.32      136.63     14.35 o 
  -3  16   3      151.73      136.44     20.99 o 
  -2  16   3       85.38       83.25     11.51 o 
  -1  16   3       88.28      118.91     15.08 o 
   0  16   3       80.60       82.54     11.75 o 
   1  16   3       84.35       58.04     13.06 o 
   2  16   3       88.00       81.41     13.07 o 
   3  16   3      149.44      157.04     21.18 o 
   4  16   3      109.10       98.88     21.55 o 
   5  16   3       81.14       49.95     27.91 o 
   6  16   3       92.75      127.63     23.83 o 
   7  16   3       85.64       98.99     17.44 o 
   8  16   3       57.95       78.62     16.36 o 
   9  16   3      204.61      241.50     28.28 o 
  10  16   3      207.19      214.51     33.04 o 
  -9  17   3       42.35       69.07     19.49 o 
  -8  17   3      328.46      340.47     31.67 o 
  -7  17   3      231.57      182.04     19.59 o 
  -6  17   3      169.39      172.68     23.37 o 
  -5  17   3        8.49       37.95     10.72 o 
  -4  17   3      130.15      118.64     11.92 o 
  -3  17   3      229.04      247.08     20.89 o 
  -2  17   3      241.32      249.01     22.95 o 
  -1  17   3       60.03       74.72      8.88 o 
   0  17   3     1114.60     1156.07     54.87 o 
   1  17   3       60.84       52.19     10.93 o 
   2  17   3      228.74      209.85     26.37 o 
   3  17   3      231.24      242.51     29.09 o 
   4  17   3      136.98       92.66     20.70 o 
   5  17   3        8.03        7.77      8.88 o 
   6  17   3      162.14      156.59     28.76 o 
   7  17   3      234.79      263.28     40.81 o 
   8  17   3      326.93      348.35     40.59 o 
   9  17   3       42.79       12.47     18.03 o 
  -6  18   3       96.58       84.37     16.84 o 
  -5  18   3       70.20       82.28     12.82 o 
  -4  18   3      775.34      781.96     36.90 o 
  -3  18   3       14.15       23.51      9.84 o 
  -2  18   3      155.90      209.73     50.23 o 
  -1  18   3      115.02      138.43     26.41 o 
   0  18   3      242.58      219.95     26.69 o 
   1  18   3      110.13      152.95     18.58 o 
   2  18   3      159.75      182.94     23.10 o 
   3  18   3       14.52       29.48      8.83 o 
   4  18   3      784.12      788.84     59.66 o 
   5  18   3       74.86       99.69     37.59 o 
   6  18   3      103.62       81.48     13.07 o 
  -3  19   3      916.59      859.91     69.29 o 
  -2  19   3       82.02       80.62     13.94 o 
  -1  19   3       94.17      152.51     14.55 o 
   0  19   3       44.10       38.37      8.06 o 
   1  19   3       95.75       38.81     18.11 o 
   2  19   3       82.08       48.85     11.29 o 
   3  19   3      936.57      846.52     60.67 o 
   0   0   4    53427.64    52928.58    794.47 o 
   0   1   4       33.28       27.30      6.48 o 
   1   1   4      715.27      780.74     22.24 o 
  -1   2   4      326.65      345.04      9.67 o 
   0   2   4     1909.54     2061.35     24.84 o 
   1   2   4      338.95      350.27     12.60 o 
   2   2   4     4966.75     5025.04     35.00 o 
  -2   3   4     7055.63     7087.05     57.13 o 
  -1   3   4     2413.53     2445.71     32.33 o 
   0   3   4       36.30       40.84      4.92 o 
   1   3   4     2430.41     2428.87     21.75 o 
   2   3   4     7093.05     7134.74     73.06 o 
   3   3   4     3972.96     4371.29     36.34 o 
  -3   4   4     2772.58     2932.98     31.73 o 
  -2   4   4     4881.26     5359.71     32.29 o 
  -1   4   4     3891.12     4240.27     30.16 o 
   0   4   4       29.73       27.64      3.53 o 
   1   4   4     3913.31     4168.64     29.01 o 
   2   4   4     4835.41     5285.47     43.35 o 
   3   4   4     2763.13     2966.85     32.57 o 
   4   4   4     4235.93     4577.32     47.66 o 
  -4   5   4     8868.46     8632.07     68.11 o 
  -3   5   4      493.58      546.07     15.07 o 
  -2   5   4     1791.49     2044.50     23.12 o 
  -1   5   4      811.51      881.46     13.98 o 
   0   5   4      290.08      320.48      9.47 o 
   1   5   4      811.59      875.03     15.95 o 
   2   5   4     1791.70     2049.76     23.56 o 
   3   5   4      474.97      534.55     14.80 o 
   4   5   4     8919.44     8706.56     63.78 o 
   5   5   4      761.84      701.02     15.95 o 
  -5   6   4      316.15      283.94      9.77 o 
  -4   6   4     5881.27     6161.89     45.79 o 
  -3   6   4     1343.98     1447.52     19.38 o 
  -2   6   4     1189.00     1359.87     19.59 o 
  -1   6   4     1456.97     1532.03     20.88 o 
   0   6   4       30.86       49.88      5.01 o 
   1   6   4     1449.00     1564.54     22.18 o 
   2   6   4     1147.39     1342.23     22.75 o 
   3   6   4     1350.63     1451.22     20.69 o 
   4   6   4     5841.48     6097.76     57.22 o 
   5   6   4      303.30      271.68     11.85 o 
   6   6   4     2080.04     2003.60     30.79 o 
  -6   7   4      388.88      436.08     14.51 o 
  -5   7   4      426.44      410.08     15.13 o 
  -4   7   4      176.02      176.48      6.37 o 
  -3   7   4     2630.96     2448.68     26.95 o 
  -2   7   4     3855.05     3784.13     47.21 o 
  -1   7   4      516.17      530.34     13.91 o 
   0   7   4       23.60       46.93      5.61 o 
   1   7   4      522.25      553.49     14.78 o 
   2   7   4     3832.51     3854.81     43.27 o 
   3   7   4     2626.41     2449.37     30.95 o 
   4   7   4      167.07      173.11      7.62 o 
   5   7   4      421.88      382.80     15.58 o 
   6   7   4      397.63      412.25     15.90 o 
   7   7   4     2292.72     2063.44     34.92 o 
  -7   8   4      651.77      617.23     21.14 o 
  -6   8   4      446.41      461.69     18.69 o 
  -5   8   4      197.92      192.78      8.21 o 
  -4   8   4      785.76      720.62     15.73 o 
  -3   8   4     2410.32     2323.85     27.90 o 
  -2   8   4      125.05      167.69      8.29 o 
  -1   8   4      438.70      447.80     14.35 o 
   0   8   4      526.38      487.87     14.76 o 
   1   8   4      437.27      445.26     16.05 o 
   2   8   4      129.77      175.34     10.37 o 
   3   8   4     2392.35     2257.16     33.48 o 
   4   8   4      813.86      761.13     16.73 o 
   5   8   4      186.91      184.16      8.48 o 
   6   8   4      443.06      442.72     17.51 o 
   7   8   4      653.40      604.70     21.76 o 
   8   8   4       30.21       45.65      9.46 o 
  -8   9   4      222.56      232.59     14.59 o 
  -7   9   4      800.02      718.96     22.72 o 
  -6   9   4      268.48      284.42     16.14 o 
  -5   9   4       34.40       47.08      7.11 o 
  -4   9   4     2025.37     2036.06     29.57 o 
  -3   9   4      389.88      403.01     11.89 o 
  -2   9   4      177.49      194.75     11.93 o 
  -1   9   4     2094.06     1962.75     31.81 o 
   0   9   4       12.87       20.88      5.52 o 
   1   9   4     2070.67     1943.05     45.14 o 
   2   9   4      179.95      201.09     10.82 o 
   3   9   4      374.38      371.30     15.22 o 
   4   9   4     1989.03     1976.52     29.42 o 
   5   9   4       36.35       31.66      6.52 o 
   6   9   4      262.72      274.45     11.41 o 
   7   9   4      805.48      705.50     24.69 o 
   8   9   4      234.53      266.56     16.42 o 
   9   9   4      188.01      165.64     18.17 o 
  -9  10   4       41.25       49.49      9.02 o 
  -8  10   4      554.14      544.28     27.30 o 
  -7  10   4       82.41      124.31     14.96 o 
  -6  10   4      179.50      191.87     18.59 o 
  -5  10   4      507.74      458.58     24.95 o 
  -4  10   4      428.88      434.06     22.16 o 
  -3  10   4      908.44      897.65     29.20 o 
  -2  10   4      155.26      157.06     11.52 o 
  -1  10   4      534.98      592.37     18.96 o 
   0  10   4       58.42       94.49      8.98 o 
   1  10   4      555.43      545.54     19.62 o 
   2  10   4      159.73      174.89     12.71 o 
   3  10   4      921.56      866.12     24.67 o 
   4  10   4      438.42      395.90     14.79 o 
   5  10   4      501.93      456.73     16.01 o 
   6  10   4      181.27      208.57     14.24 o 
   7  10   4       78.43       96.93     11.25 o 
   8  10   4      571.39      524.75     31.49 o 
   9  10   4       41.40       49.29     11.34 o 
  10  10   4      113.87      143.77     18.07 o 
 -10  11   4      752.26      776.98     36.11 o 
  -9  11   4      143.23      144.91     16.93 o 
  -8  11   4      400.01      451.64     28.12 o 
  -7  11   4       57.72       54.25      9.91 o 
  -6  11   4      520.38      545.47     26.80 o 
  -5  11   4      643.49      613.70     26.89 o 
  -4  11   4       52.81       91.80     12.55 o 
  -3  11   4     1183.45     1155.01     34.40 o 
  -2  11   4     2000.92     1914.34     35.16 o 
  -1  11   4       60.50       72.90      7.27 o 
   0  11   4       87.67      124.58     11.57 o 
   1  11   4       58.97       72.06     10.91 o 
   2  11   4     2018.92     1992.09     41.53 o 
   3  11   4     1183.05     1150.87     30.96 o 
   4  11   4       50.18       56.70      7.15 o 
   5  11   4      640.99      638.12     20.33 o 
   6  11   4      511.08      481.76     21.19 o 
   7  11   4       57.84       48.50      6.59 o 
   8  11   4      391.10      402.33     29.64 o 
   9  11   4      140.04      133.70     16.78 o 
  10  11   4      763.67      735.91     36.30 o 
  11  11   4        0.12        7.47      9.72 o 
 -11  12   4      718.67      715.17     38.60 o 
 -10  12   4       33.66       36.19      8.82 o 
  -9  12   4       25.28       45.43      8.78 o 
  -8  12   4      207.40      245.30     22.92 o 
  -7  12   4       39.72       34.65      7.31 o 
  -6  12   4      192.35      174.63     17.78 o 
  -5  12   4      151.81      193.17     18.61 o 
  -4  12   4      117.52      136.49     17.10 o 
  -3  12   4      354.42      344.04     22.26 o 
  -2  12   4      444.79      458.00     21.46 o 
  -1  12   4      591.02      576.87     23.64 o 
   0  12   4      701.18      651.92     24.99 o 
   1  12   4      559.21      556.20     19.90 o 
   2  12   4      432.11      412.28     19.03 o 
   3  12   4      343.17      325.57     16.55 o 
   4  12   4      114.88      117.19     10.69 o 
   5  12   4      145.07      155.51     13.23 o 
   6  12   4      196.52      161.01     16.55 o 
   7  12   4       40.45       44.35      9.82 o 
   8  12   4      209.51      205.58     19.38 o 
   9  12   4       25.26       41.26      9.99 o 
  10  12   4       37.68       53.33     17.48 o 
  11  12   4      727.78      707.03     37.16 o 
  12  12   4      139.05      161.60     30.66 o 
 -12  13   4      207.49      247.34     23.62 o 
 -11  13   4       43.93       69.25     11.09 o 
 -10  13   4       55.08       67.89     11.54 o 
  -9  13   4      715.60      736.62     36.90 o 
  -8  13   4       99.80       99.62     14.22 o 
  -7  13   4       19.38       17.89      5.81 o 
  -6  13   4      155.04      186.44     18.82 o 
  -5  13   4        2.12       16.44      6.00 o 
  -4  13   4      942.45      963.25     34.68 o 
  -3  13   4      118.56      158.36     16.04 o 
  -2  13   4       27.49       31.64      6.19 o 
  -1  13   4      390.07      387.01     22.69 o 
   0  13   4       86.74      108.53     11.92 o 
   1  13   4      371.61      371.85     22.78 o 
   2  13   4       24.94       33.59      5.66 o 
   3  13   4      120.43      153.63     15.71 o 
   4  13   4      937.15      922.55     32.59 o 
   5  13   4        2.44       19.79      8.53 o 
   6  13   4      149.93      177.18     18.69 o 
   7  13   4       18.59       23.25      5.82 o 
   8  13   4      106.80      110.69     12.80 o 
   9  13   4      713.06      749.99     32.60 o 
  10  13   4       54.27       62.15     14.00 o 
  11  13   4       44.86       48.55     11.20 o 
  12  13   4      207.40      259.18     34.65 o 
  13  13   4      541.56      616.17     46.34 o 
 -12  14   4       78.42       80.03     16.26 o 
 -11  14   4      133.89      117.59     14.50 o 
 -10  14   4      228.10      239.69     20.82 o 
  -9  14   4       76.24       57.16      8.21 o 
  -8  14   4      229.22      288.39     25.54 o 
  -7  14   4      397.83      426.98     41.55 o 
  -6  14   4      433.06      438.48     29.27 o 
  -5  14   4      343.00      357.65     26.18 o 
  -4  14   4      194.25      168.11     17.66 o 
  -3  14   4      738.96      729.05     30.38 o 
  -2  14   4       18.05       35.28      8.28 o 
  -1  14   4      296.92      299.51     21.54 o 
   0  14   4     1299.96     1322.95     39.84 o 
   1  14   4      297.96      303.51     22.23 o 
   2  14   4       17.63       31.71      8.14 o 
   3  14   4      736.97      667.75     37.23 o 
   4  14   4      186.12      183.26     20.47 o 
   5  14   4      339.39      367.77     35.24 o 
   6  14   4      438.46      475.43     37.79 o 
   7  14   4      397.36      390.16     35.65 o 
   8  14   4      226.73      245.80     25.91 o 
   9  14   4       78.92       67.06     23.58 o 
  10  14   4      225.30      226.90     20.65 o 
  11  14   4      129.21      123.38     13.54 o 
  12  14   4       81.76       77.12     17.12 o 
 -11  15   4        5.68       25.50     10.56 o 
 -10  15   4       63.33       55.03     11.22 o 
  -9  15   4      347.69      349.93     29.55 o 
  -8  15   4       70.56       79.76     10.50 o 
  -7  15   4     1017.16     1018.60     57.48 o 
  -6  15   4        5.61       30.53      6.98 o 
  -5  15   4      390.55      429.93     29.17 o 
  -4  15   4      562.73      582.66     28.47 o 
  -3  15   4      272.36      282.87     21.50 o 
  -2  15   4       47.20       37.95      7.17 o 
  -1  15   4       46.84       40.51      9.88 o 
   0  15   4       23.84       18.81     13.35 o 
   1  15   4       46.40       47.63      8.24 o 
   2  15   4       49.87       42.56      9.07 o 
   3  15   4      265.57      331.69     31.17 o 
   4  15   4      558.65      585.94     33.82 o 
   5  15   4      401.00      420.94     41.00 o 
   6  15   4        6.72        2.46     13.13 o 
   7  15   4     1017.66     1031.30     50.80 o 
   8  15   4       68.39       54.50     11.49 o 
   9  15   4      344.00      350.29     32.19 o 
  10  15   4       59.72       72.09     12.04 o 
  11  15   4        5.41       18.51      8.98 o 
 -10  16   4       78.00      109.56     14.80 o 
  -9  16   4      189.88      173.69     16.87 o 
  -8  16   4      123.35      106.93     14.74 o 
  -7  16   4       32.04       27.89     15.66 o 
  -6  16   4      664.14      667.70     32.33 o 
  -5  16   4       42.14       52.40      9.66 o 
  -4  16   4      201.74      195.48     21.53 o 
  -3  16   4        0.84        8.07      7.36 o 
  -2  16   4      350.65      362.61     24.21 o 
  -1  16   4        3.79        9.61      4.47 o 
   0  16   4       56.73       50.94     27.90 o 
   1  16   4        4.06       15.53     13.19 o 
   2  16   4      353.48      355.09     34.13 o 
   3  16   4        0.73       19.21      5.51 o 
   4  16   4      196.21      211.75     27.97 o 
   5  16   4       45.36       52.27     20.09 o 
   6  16   4      677.18      766.48     79.49 o 
   7  16   4       31.58       41.16     16.52 o 
   8  16   4      123.23      135.72     26.37 o 
   9  16   4      187.72      184.49     28.19 o 
  10  16   4       76.83      164.97     30.36 o 
  -8  17   4       27.29       55.53      6.71 o 
  -7  17   4      254.64      228.29     20.75 o 
  -6  17   4      191.00      168.50     16.16 o 
  -5  17   4      145.26      128.79     15.14 o 
  -4  17   4      479.79      509.41     35.35 o 
  -3  17   4      115.40      115.20     24.20 o 
  -2  17   4        0.93       21.06      9.61 o 
  -1  17   4       14.73       38.31      9.42 o 
   0  17   4        7.82       16.04      8.28 o 
   1  17   4       14.35       37.07     20.79 o 
   2  17   4        0.84       27.19     10.12 o 
   3  17   4      114.24      116.07     20.78 o 
   4  17   4      477.34      558.54     49.95 o 
   5  17   4      148.54      165.12     28.07 o 
   6  17   4      201.09      178.70     32.03 o 
   7  17   4      247.23      227.90     38.41 o 
   8  17   4       27.17       22.45     10.08 o 
  -6  18   4        2.07       15.22      7.94 o 
  -5  18   4       91.72       74.90      8.83 o 
  -4  18   4       32.91       27.76     13.18 o 
  -3  18   4      134.31      115.82     14.97 o 
  -2  18   4        1.56       39.62      7.23 o 
  -1  18   4       85.62       76.20     19.77 o 
   0  18   4      231.56      264.64     28.86 o 
   1  18   4       89.26      127.71     18.37 o 
   2  18   4        1.85       -0.54     19.32 o 
   3  18   4      127.90      120.13     23.70 o 
   4  18   4       33.50       24.61     14.21 o 
   5  18   4       95.11       66.92     23.99 o 
   6  18   4        2.05       15.60     32.72 o 
  -1  19   4      139.45      123.33     16.90 o 
   0  19   4      272.47      292.47     86.38 o 
   1  19   4      133.80      151.29     19.31 o 
   0   1   5     1868.48     1952.80     25.94 o 
   1   1   5     2055.68     2158.25     35.95 o 
  -1   2   5      988.10     1015.73     22.31 o 
   0   2   5      883.40      779.24     22.60 o 
   1   2   5      974.62      996.16     30.48 o 
   2   2   5      190.53      167.81      7.69 o 
  -2   3   5      654.66      689.65     14.82 o 
  -1   3   5     2828.70     2856.02     32.96 o 
   0   3   5       33.72       36.60      5.91 o 
   1   3   5     2804.19     2830.86     36.89 o 
   2   3   5      642.50      657.26     19.28 o 
   3   3   5      526.87      441.43     10.58 o 
  -3   4   5     3270.90     3330.41     34.07 o 
  -2   4   5      370.66      487.80     10.19 o 
  -1   4   5     2638.99     2673.38     27.89 o 
   0   4   5     2509.99     2596.83     32.61 o 
   1   4   5     2650.39     2695.30     31.14 o 
   2   4   5      389.89      495.73     14.94 o 
   3   4   5     3287.40     3331.05     48.42 o 
   4   4   5      519.69      442.02     13.36 o 
  -4   5   5      331.66      403.29     13.22 o 
  -3   5   5      599.20      657.40     16.01 o 
  -2   5   5      174.11      228.05      8.50 o 
  -1   5   5      813.09      803.92     15.90 o 
   0   5   5     9078.34     9531.40     56.16 o 
   1   5   5      821.77      801.75     14.70 o 
   2   5   5      160.52      224.25     10.59 o 
   3   5   5      634.80      692.91     17.69 o 
   4   5   5      342.60      408.21     14.38 o 
   5   5   5      534.40      614.61     19.32 o 
  -5   6   5     1812.87     1730.29     32.82 o 
  -4   6   5      965.30      930.07     22.77 o 
  -3   6   5       22.90       21.73      3.15 o 
  -2   6   5      344.32      319.98      8.96 o 
  -1   6   5     1494.92     1431.90     21.51 o 
   0   6   5      221.02      224.89      9.05 o 
   1   6   5     1499.06     1440.85     21.33 o 
   2   6   5      357.71      339.54     15.00 o 
   3   6   5       23.94       23.92      6.54 o 
   4   6   5      980.00      954.41     19.41 o 
   5   6   5     1798.58     1762.34     33.50 o 
   6   6   5      163.69      144.95     12.28 o 
  -6   7   5      342.39      334.47     16.96 o 
  -5   7   5       87.60       68.80      6.81 o 
  -4   7   5     1083.05     1041.62     24.39 o 
  -3   7   5     1376.73     1295.84     24.80 o 
  -2   7   5     1132.82     1085.27     17.92 o 
  -1   7   5      738.58      838.45     17.44 o 
   0   7   5      104.84      112.14      7.89 o 
   1   7   5      733.27      839.40     31.68 o 
   2   7   5     1130.14     1071.98     22.06 o 
   3   7   5     1386.03     1321.29     25.26 o 
   4   7   5     1087.74     1078.05     22.84 o 
   5   7   5       94.17       85.15      6.82 o 
   6   7   5      337.19      343.21     14.78 o 
   7   7   5      404.48      387.19     13.44 o 
  -7   8   5     1547.19     1392.17     35.77 o 
  -6   8   5       94.58      107.73     11.64 o 
  -5   8   5     1691.75     1628.81     34.64 o 
  -4   8   5      187.97      192.91      7.94 o 
  -3   8   5      427.90      441.77     11.47 o 
  -2   8   5      123.30      141.79      9.45 o 
  -1   8   5     1452.69     1390.85     28.14 o 
   0   8   5        8.71       30.50      4.08 o 
   1   8   5     1477.21     1429.71     27.90 o 
   2   8   5      121.25      149.30     12.33 o 
   3   8   5      414.74      411.82     14.48 o 
   4   8   5      189.41      175.67      8.18 o 
   5   8   5     1679.02     1649.83     31.76 o 
   6   8   5       97.42      101.63      8.57 o 
   7   8   5     1547.80     1400.01     30.40 o 
   8   8   5      221.99      287.08     19.86 o 
  -8   9   5       77.84       92.05     10.43 o 
  -7   9   5      492.28      455.62     21.28 o 
  -6   9   5      267.51      258.34     16.00 o 
  -5   9   5      402.02      384.46     15.98 o 
  -4   9   5      220.30      236.45     14.12 o 
  -3   9   5     1060.21     1011.44     22.73 o 
  -2   9   5     1082.22     1077.62     25.34 o 
  -1   9   5      164.54      191.53     12.40 o 
   0   9   5       25.75       31.79      5.45 o 
   1   9   5      159.91      181.20     12.10 o 
   2   9   5     1076.17     1084.19     25.61 o 
   3   9   5     1023.85      984.81     25.65 o 
   4   9   5      207.21      208.68     10.80 o 
   5   9   5      394.95      403.03     17.95 o 
   6   9   5      256.85      242.48     13.89 o 
   7   9   5      506.79      447.41     28.06 o 
   8   9   5       75.22       89.67     14.09 o 
   9   9   5      236.72      208.76     18.18 o 
  -9  10   5      291.68      291.12     24.96 o 
  -8  10   5       10.94       25.91      6.89 o 
  -7  10   5      173.70      192.00     19.33 o 
  -6  10   5      546.08      548.45     26.39 o 
  -5  10   5      639.61      567.05     27.50 o 
  -4  10   5     1224.19     1203.78     35.72 o 
  -3  10   5      126.88      139.03     11.90 o 
  -2  10   5     2168.45     2071.07     38.35 o 
  -1  10   5      789.24      787.31     29.53 o 
   0  10   5     1801.04     1696.73     34.08 o 
   1  10   5      778.02      800.89     24.11 o 
   2  10   5     2128.08     1967.03     35.80 o 
   3  10   5      128.53      149.12     11.93 o 
   4  10   5     1230.72     1193.10     26.36 o 
   5  10   5      654.55      607.40     22.86 o 
   6  10   5      575.22      552.64     22.92 o 
   7  10   5      170.29      168.69     17.01 o 
   8  10   5       10.20       23.43      8.26 o 
   9  10   5      291.72      308.61     28.03 o 
  10  10   5      626.10      577.52     33.67 o 
 -10  11   5      360.48      410.89     33.19 o 
  -9  11   5      372.98      380.15     28.85 o 
  -8  11   5      340.63      400.44     27.89 o 
  -7  11   5      801.51      710.28     31.19 o 
  -6  11   5      484.82      427.39     27.10 o 
  -5  11   5      264.07      263.46     21.06 o 
  -4  11   5      807.81      713.81     27.95 o 
  -3  11   5      170.57      186.90     15.88 o 
  -2  11   5     1634.00     1543.96     34.04 o 
  -1  11   5      262.92      266.60     14.98 o 
   0  11   5     2303.28     2243.75     43.98 o 
   1  11   5      260.92      249.13     16.38 o 
   2  11   5     1644.65     1511.93     36.26 o 
   3  11   5      173.56      201.99     12.75 o 
   4  11   5      816.19      731.45     21.63 o 
   5  11   5      260.00      244.76     16.57 o 
   6  11   5      503.54      518.27     26.99 o 
   7  11   5      798.54      702.65     29.84 o 
   8  11   5      339.42      353.89     24.97 o 
   9  11   5      379.29      333.82     28.10 o 
  10  11   5      354.39      378.50     30.05 o 
  11  11   5       12.91       28.75      7.73 o 
 -11  12   5        8.62       15.58      6.87 o 
 -10  12   5      440.02      419.61     31.37 o 
  -9  12   5      300.37      342.51     27.87 o 
  -8  12   5       92.17       95.89     13.41 o 
  -7  12   5      675.05      645.50     29.94 o 
  -6  12   5      105.85      132.99     15.39 o 
  -5  12   5      244.84      277.79     21.91 o 
  -4  12   5      101.59      102.32     12.78 o 
  -3  12   5      117.36      110.07     12.41 o 
  -2  12   5      610.36      582.11     24.43 o 
  -1  12   5      778.70      760.70     23.44 o 
   0  12   5     2027.06     1908.00     41.60 o 
   1  12   5      794.33      780.23     24.26 o 
   2  12   5      608.29      594.23     22.96 o 
   3  12   5      115.23      135.14     12.48 o 
   4  12   5       93.66       82.31     12.58 o 
   5  12   5      249.39      226.43     16.54 o 
   6  12   5      108.18      104.80     20.67 o 
   7  12   5      682.68      644.52     30.39 o 
   8  12   5       92.93       89.36     11.45 o 
   9  12   5      296.47      300.22     24.61 o 
  10  12   5      443.42      463.43     30.54 o 
  11  12   5        7.81       21.03     10.32 o 
  12  12   5       74.57       93.70     13.31 o 
 -12  13   5      238.33      227.02     23.26 o 
 -11  13   5      369.81      365.45     31.44 o 
 -10  13   5       79.15       92.34     17.50 o 
  -9  13   5      793.98      744.32     32.94 o 
  -8  13   5      205.66      198.13     20.78 o 
  -7  13   5      207.50      215.53     21.61 o 
  -6  13   5      102.99      125.51     14.62 o 
  -5  13   5      139.39      184.99     18.84 o 
  -4  13   5      267.85      289.43     21.58 o 
  -3  13   5      637.50      621.56     26.01 o 
  -2  13   5      103.40      137.79     14.10 o 
  -1  13   5      240.56      238.90     20.40 o 
   0  13   5      459.47      456.98     23.21 o 
   1  13   5      248.10      268.01     16.30 o 
   2  13   5       99.22       99.54     17.86 o 
   3  13   5      605.99      599.03     28.26 o 
   4  13   5      273.42      262.65     18.71 o 
   5  13   5      144.86      119.89     18.60 o 
   6  13   5       98.59      112.89     15.78 o 
   7  13   5      209.88      219.52     21.26 o 
   8  13   5      202.43      215.21     19.93 o 
   9  13   5      785.31      763.23     34.92 o 
  10  13   5       80.30       81.56      9.67 o 
  11  13   5      370.21      378.54     28.37 o 
  12  13   5      241.13      207.65     19.77 o 
  13  13   5      120.05       99.69     12.84 o 
 -12  14   5      218.87      231.76     20.77 o 
 -11  14   5      272.55      244.50     23.87 o 
 -10  14   5       21.90        6.05     10.82 o 
  -9  14   5       29.55       16.93     15.48 o 
  -8  14   5       21.83       23.14      8.31 o 
  -7  14   5      374.03      387.01     28.17 o 
  -6  14   5      158.72      172.11     18.30 o 
  -5  14   5      473.97      469.07     28.35 o 
  -4  14   5      134.91      159.19     17.59 o 
  -3  14   5      177.30      200.16     18.86 o 
  -2  14   5      201.42      201.67     19.72 o 
  -1  14   5       33.04       51.74      7.73 o 
   0  14   5      110.80      131.76     18.80 o 
   1  14   5       30.43       33.50      6.20 o 
   2  14   5      201.65      196.70     23.50 o 
   3  14   5      177.92      199.28     23.85 o 
   4  14   5      136.26      202.13     28.44 o 
   5  14   5      482.23      475.28     42.34 o 
   6  14   5      159.53      164.84     25.14 o 
   7  14   5      374.79      396.87     35.49 o 
   8  14   5       21.64       29.70      7.24 o 
   9  14   5       24.43       40.10     10.23 o 
  10  14   5       24.05       23.28     14.89 o 
  11  14   5      268.39      259.10     21.41 o 
  12  14   5      219.47      216.18     19.62 o 
 -11  15   5      263.14      267.77     25.68 o 
 -10  15   5      143.18      101.96     12.92 o 
  -9  15   5       20.35       26.50      7.26 o 
  -8  15   5       77.18       93.62     20.20 o 
  -7  15   5      661.41      596.78     33.49 o 
  -6  15   5       16.28       18.05      5.46 o 
  -5  15   5      151.90      165.11     17.35 o 
  -4  15   5      249.96      286.54     20.12 o 
  -3  15   5      468.51      484.21     24.92 o 
  -2  15   5      281.31      310.25     32.78 o 
  -1  15   5        7.16       11.42      9.38 o 
   0  15   5        9.58       17.12      5.76 o 
   1  15   5        6.61       28.57     12.31 o 
   2  15   5      279.87      313.30     31.15 o 
   3  15   5      474.43      556.73     55.69 o 
   4  15   5      253.48      254.09     32.57 o 
   5  15   5      155.81      137.84     30.82 o 
   6  15   5       14.95       24.94     10.11 o 
   7  15   5      662.09      656.95     52.73 o 
   8  15   5       87.44       60.45     11.94 o 
   9  15   5       18.73       50.67     12.60 o 
  10  15   5      150.18      150.92     20.96 o 
  11  15   5      256.12      262.14     25.14 o 
  -9  16   5       25.29       25.28      6.51 o 
  -8  16   5       42.95       40.14      6.47 o 
  -7  16   5      145.15      139.84     21.62 o 
  -6  16   5      130.78      106.64     14.86 o 
  -5  16   5      391.57      397.47     26.74 o 
  -4  16   5      403.31      448.94     31.43 o 
  -3  16   5       24.71       29.30      6.56 o 
  -2  16   5      163.83      150.71     15.55 o 
  -1  16   5       25.28       25.90     13.62 o 
   0  16   5       23.15       40.71      8.01 o 
   1  16   5       23.46       22.90     19.72 o 
   2  16   5      168.46      151.83     43.34 o 
   3  16   5       23.72       49.27     12.83 o 
   4  16   5      412.35      335.51     37.62 o 
   5  16   5      405.17      424.10     44.02 o 
   6  16   5      124.43      105.01     17.87 o 
   7  16   5      145.40       98.22     16.16 o 
   8  16   5       42.22       52.85     13.03 o 
   9  16   5       24.08        7.44     10.70 o 
  -8  17   5       47.58       71.42     15.00 o 
  -7  17   5      333.07      322.24     29.02 o 
  -6  17   5      219.67      219.77     20.66 o 
  -5  17   5       41.33       39.90     11.97 o 
  -4  17   5       86.67      106.79     22.02 o 
  -3  17   5      244.44      226.24     32.22 o 
  -2  17   5      143.12      174.50     23.09 o 
  -1  17   5       32.79       47.69     13.96 o 
   0  17   5      522.16      542.77     37.03 o 
   1  17   5       34.67       53.49     14.44 o 
   2  17   5      136.81      160.26     29.92 o 
   3  17   5      246.43      259.61     39.60 o 
   4  17   5       82.21       97.82     14.91 o 
   5  17   5       39.58       31.36      8.04 o 
   6  17   5      229.80      275.58     34.93 o 
   7  17   5      327.50      333.51     38.49 o 
   8  17   5       44.75       30.28     24.67 o 
  -5  18   5       25.84       25.31      6.04 o 
  -4  18   5      292.27      252.17     38.64 o 
  -3  18   5      464.81      462.24     43.94 o 
  -2  18   5      142.84      139.80     30.09 o 
  -1  18   5      400.82      325.33     28.11 o 
   0  18   5      546.74      641.27     55.78 o 
   1  18   5      409.97      405.65     50.74 o 
   2  18   5      141.15      143.06     24.95 o 
   3  18   5      466.63      495.67     56.48 o 
   4  18   5      289.38      231.08     34.14 o 
   5  18   5       23.47       27.77     14.93 o 
   0   1   6      455.30      464.91     13.45 o 
   1   1   6        7.51        2.75      8.50 o 
  -1   2   6     2076.49     2191.66     40.94 o 
   0   2   6     1733.86     1775.12     36.32 o 
   1   2   6     2060.23     2167.71     39.51 o 
   2   2   6      971.56     1046.29     18.35 o 
  -2   3   6      704.92      629.26     16.14 o 
  -1   3   6     2671.44     2620.85     35.94 o 
   0   3   6      429.90      453.66     16.76 o 
   1   3   6     2727.45     2652.82     36.13 o 
   2   3   6      702.25      609.27     11.62 o 
   3   3   6      172.44      226.74     14.12 o 
  -3   4   6     1347.23     1436.04     28.10 o 
  -2   4   6      166.42      219.34      8.64 o 
  -1   4   6      465.59      443.32     14.94 o 
   0   4   6      150.91      161.16     11.93 o 
   1   4   6      470.49      435.42     13.88 o 
   2   4   6      177.14      211.15     14.19 o 
   3   4   6     1398.00     1435.71     32.72 o 
   4   4   6      126.96      111.40     10.38 o 
  -4   5   6     2104.83     2137.44     30.23 o 
  -3   5   6      233.44      264.03      8.78 o 
  -2   5   6     2814.37     2784.84     31.88 o 
  -1   5   6     2826.65     2987.26     33.03 o 
   0   5   6      743.19      821.51     18.07 o 
   1   5   6     2802.71     2945.79     30.22 o 
   2   5   6     2749.15     2667.45     42.48 o 
   3   5   6      232.62      269.20     15.95 o 
   4   5   6     2111.85     2184.71     43.46 o 
   5   5   6      180.49      223.90     13.20 o 
  -5   6   6      411.34      428.97     15.41 o 
  -4   6   6      319.51      346.49     12.95 o 
  -3   6   6     2931.61     3003.57     38.90 o 
  -2   6   6      172.39      199.60      8.57 o 
  -1   6   6      880.03      891.63     17.55 o 
   0   6   6     5481.45     5275.69     48.30 o 
   1   6   6      858.69      851.36     16.87 o 
   2   6   6      165.86      203.04     11.90 o 
   3   6   6     2928.98     3045.69     55.46 o 
   4   6   6      317.92      345.33     19.39 o 
   5   6   6      421.56      455.86     17.01 o 
   6   6   6      213.95      270.36     16.43 o 
  -6   7   6       87.38      116.64     12.18 o 
  -5   7   6       42.31       39.84      7.86 o 
  -4   7   6     1630.89     1518.19     27.38 o 
  -3   7   6     3748.78     3743.41     44.37 o 
  -2   7   6      588.92      624.37     16.78 o 
  -1   7   6      747.65      729.41     18.13 o 
   0   7   6      131.07      160.67      8.81 o 
   1   7   6      715.19      712.47     15.46 o 
   2   7   6      595.36      630.56     18.47 o 
   3   7   6     3770.47     3753.68     61.53 o 
   4   7   6     1617.45     1474.56     28.58 o 
   5   7   6       41.90       65.64      8.88 o 
   6   7   6       85.75      108.25     12.24 o 
   7   7   6      489.65      497.07     20.39 o 
  -7   8   6      984.94      961.79     30.29 o 
  -6   8   6      347.49      371.33     19.09 o 
  -5   8   6     1789.84     1578.19     33.72 o 
  -4   8   6     1747.85     1679.21     34.03 o 
  -3   8   6      394.77      400.10     15.04 o 
  -2   8   6     3927.59     3881.30     38.59 o 
  -1   8   6      310.75      329.37     12.09 o 
   0   8   6      819.61      800.89     20.64 o 
   1   8   6      308.28      324.51     15.78 o 
   2   8   6     3946.58     3965.01     43.62 o 
   3   8   6      396.52      415.99     22.48 o 
   4   8   6     1745.24     1632.73     35.45 o 
   5   8   6     1817.64     1634.09     33.33 o 
   6   8   6      335.46      385.15     20.57 o 
   7   8   6      973.18      992.01     29.90 o 
   8   8   6        2.43       18.61      5.52 o 
  -8   9   6      642.17      682.65     30.58 o 
  -7   9   6      468.03      475.19     22.16 o 
  -6   9   6        5.38       28.40      6.07 o 
  -5   9   6       63.89       96.16     10.60 o 
  -4   9   6      741.32      682.79     23.50 o 
  -3   9   6     1865.87     1747.59     33.15 o 
  -2   9   6      104.49      156.91     10.28 o 
  -1   9   6      288.91      277.13     13.56 o 
   0   9   6      382.92      401.46     14.04 o 
   1   9   6      282.01      252.02     12.85 o 
   2   9   6      116.84      156.55      9.05 o 
   3   9   6     1847.92     1782.80     36.69 o 
   4   9   6      743.63      698.71     24.55 o 
   5   9   6       71.44       88.23     17.60 o 
   6   9   6        5.61       23.37      6.99 o 
   7   9   6      449.05      442.48     23.08 o 
   8   9   6      647.39      607.73     24.41 o 
   9   9   6        2.64       17.43      7.02 o 
  -9  10   6      228.57      262.82     23.53 o 
  -8  10   6      369.05      367.26     26.61 o 
  -7  10   6     1468.09     1300.48     41.69 o 
  -6  10   6     1497.25     1444.08     42.34 o 
  -5  10   6      240.32      296.53     21.87 o 
  -4  10   6       70.55       84.16     11.99 o 
  -3  10   6      299.24      247.56     15.08 o 
  -2  10   6      847.99      784.33     23.83 o 
  -1  10   6      144.72      147.68     11.71 o 
   0  10   6       10.15       16.33      3.28 o 
   1  10   6      141.32      147.46     11.86 o 
   2  10   6      842.66      791.27     23.00 o 
   3  10   6      307.25      267.30     22.20 o 
   4  10   6       66.80       62.51      9.38 o 
   5  10   6      233.67      236.49     17.83 o 
   6  10   6     1464.46     1396.68     44.89 o 
   7  10   6     1462.16     1328.96     40.64 o 
   8  10   6      379.45      411.28     23.90 o 
   9  10   6      235.56      242.41     21.16 o 
  10  10   6       87.23       91.10     13.87 o 
 -10  11   6       13.96       30.67      7.24 o 
  -9  11   6       90.99       81.61     14.01 o 
  -8  11   6      637.15      617.17     30.04 o 
  -7  11   6      217.65      241.23     21.70 o 
  -6  11   6      263.71      323.63     25.74 o 
  -5  11   6      119.44      118.37     17.21 o 
  -4  11   6      708.65      649.54     26.74 o 
  -3  11   6      161.30      163.71     15.49 o 
  -2  11   6      125.34      135.00     11.43 o 
  -1  11   6       23.39       30.34      9.34 o 
   0  11   6       26.93       36.14      5.42 o 
   1  11   6       24.20       36.74      5.27 o 
   2  11   6      123.38      140.56     13.27 o 
   3  11   6      164.24      214.09     16.39 o 
   4  11   6      761.85      738.01     27.81 o 
   5  11   6      118.15      112.40     15.63 o 
   6  11   6      268.24      314.29     27.92 o 
   7  11   6      215.24      198.86     20.40 o 
   8  11   6      629.03      633.92     30.11 o 
   9  11   6       90.28      114.30     12.88 o 
  10  11   6       15.02       19.93      6.08 o 
  11  11   6       11.24       26.37      5.92 o 
 -11  12   6        7.89        9.64     12.00 o 
 -10  12   6        3.15       20.85     14.06 o 
  -9  12   6       66.74       73.20     13.32 o 
  -8  12   6      403.63      398.43     31.69 o 
  -7  12   6      135.96      160.75     20.12 o 
  -6  12   6      381.66      409.16     26.99 o 
  -5  12   6      681.29      696.80     28.45 o 
  -4  12   6      158.27      167.92     16.49 o 
  -3  12   6      160.62      163.00     15.74 o 
  -2  12   6      426.70      402.15     17.53 o 
  -1  12   6      174.39      201.92     14.13 o 
   0  12   6     1292.58     1186.62     33.34 o 
   1  12   6      178.48      178.65     13.45 o 
   2  12   6      416.59      433.17     20.09 o 
   3  12   6      165.25      149.09     22.34 o 
   4  12   6      158.73      152.04     17.38 o 
   5  12   6      683.98      708.18     35.93 o 
   6  12   6      387.48      359.55     31.20 o 
   7  12   6      138.92      147.41     16.42 o 
   8  12   6      403.22      400.59     27.89 o 
   9  12   6       73.25       68.15     10.15 o 
  10  12   6        3.00       15.79      9.16 o 
  11  12   6        7.86       20.04     10.77 o 
  12  12   6       92.90       93.99     11.67 o 
 -12  13   6      409.35      423.43     30.46 o 
 -11  13   6      122.52       70.05     19.00 o 
 -10  13   6       20.90       27.27      6.50 o 
  -9  13   6       55.82       59.48     10.41 o 
  -8  13   6      229.21      245.88     27.41 o 
  -7  13   6      527.10      514.46     29.54 o 
  -6  13   6       46.05       55.85      9.08 o 
  -5  13   6      315.16      321.36     23.93 o 
  -4  13   6       25.05       38.22      7.65 o 
  -3  13   6      399.78      375.73     22.88 o 
  -2  13   6      112.12       91.15     10.10 o 
  -1  13   6      420.60      444.85     24.07 o 
   0  13   6       14.50       66.40     14.16 o 
   1  13   6      423.87      414.39     24.10 o 
   2  13   6      124.25      134.96     14.11 o 
   3  13   6      384.50      430.13     24.28 o 
   4  13   6       23.66       51.62     13.16 o 
   5  13   6      302.99      307.57     23.61 o 
   6  13   6       46.57       51.91     10.07 o 
   7  13   6      512.05      510.86     34.12 o 
   8  13   6      231.67      249.29     23.48 o 
   9  13   6       55.67       77.54     13.70 o 
  10  13   6       20.91       37.38      9.47 o 
  11  13   6      121.67      106.08     12.23 o 
  12  13   6      420.38      410.13     30.43 o 
  13  13   6       47.63       37.68      6.41 o 
 -12  14   6       76.66       79.85     15.17 o 
 -11  14   6      217.22      234.43     22.95 o 
 -10  14   6      417.87      470.95     33.76 o 
  -9  14   6       16.42       40.88      9.04 o 
  -8  14   6       71.51       72.76      9.66 o 
  -7  14   6      157.53      149.33     16.29 o 
  -6  14   6      365.66      404.86     25.78 o 
  -5  14   6      431.76      446.94     27.45 o 
  -4  14   6       57.13       68.45      9.61 o 
  -3  14   6      695.47      690.91     34.01 o 
  -2  14   6       24.23       45.91      8.95 o 
  -1  14   6      111.71      119.95     15.76 o 
   0  14   6     1182.30     1224.11     54.09 o 
   1  14   6      113.62      130.42     17.32 o 
   2  14   6       22.44       14.15      6.25 o 
   3  14   6      697.38      771.01     58.00 o 
   4  14   6       55.78       54.05     25.07 o 
   5  14   6      433.96      470.04     43.14 o 
   6  14   6      354.75      360.76     38.32 o 
   7  14   6      150.06      153.27     17.29 o 
   8  14   6       71.21       88.33     23.51 o 
   9  14   6       17.18       39.25      9.25 o 
  10  14   6      409.83      442.07     33.75 o 
  11  14   6      214.55      183.59     24.00 o 
  12  14   6       73.64       67.52     18.62 o 
 -10  15   6       58.23       32.40     13.67 o 
  -9  15   6      521.75      524.84     33.18 o 
  -8  15   6      166.25      168.66     19.81 o 
  -7  15   6       79.99       56.19      9.24 o 
  -6  15   6      104.51      101.98     16.10 o 
  -5  15   6       42.91       60.97      8.41 o 
  -4  15   6      477.20      491.66     29.42 o 
  -3  15   6      197.42      236.17     22.03 o 
  -2  15   6      207.56      262.69     28.14 o 
  -1  15   6      800.65      792.96     44.93 o 
   0  15   6       28.94       24.66      9.87 o 
   1  15   6      797.43      856.49     44.78 o 
   2  15   6      198.21      234.68     37.06 o 
   3  15   6      185.94      210.46     38.08 o 
   4  15   6      483.26      468.16     44.93 o 
   5  15   6       43.38       32.42     14.36 o 
   6  15   6      104.60      141.07     22.06 o 
   7  15   6       79.57       73.87     17.08 o 
   8  15   6      166.50      152.03     24.15 o 
   9  15   6      515.26      588.35     52.02 o 
  10  15   6       54.44       33.85     17.80 o 
  -9  16   6       73.72       75.74     17.10 o 
  -8  16   6      169.00      132.86     13.79 o 
  -7  16   6      112.44      117.01     20.87 o 
  -6  16   6      117.15      130.52     35.46 o 
  -5  16   6      326.65      335.38     28.52 o 
  -4  16   6       34.80       52.94     12.12 o 
  -3  16   6        3.50        3.30      6.01 o 
  -2  16   6      164.10      115.91     15.13 o 
  -1  16   6      112.60       94.76     15.94 o 
   0  16   6      920.29     1009.52     50.83 o 
   1  16   6      116.14      111.59     29.99 o 
   2  16   6      164.17      131.32     28.20 o 
   3  16   6        3.08       21.17     10.92 o 
   4  16   6       34.34       35.73     11.23 o 
   5  16   6      328.54      344.55     39.85 o 
   6  16   6      118.27      101.51     24.73 o 
   7  16   6      113.09       65.47     13.35 o 
   8  16   6      166.96      200.50     27.58 o 
   9  16   6       73.52       78.47     15.83 o 
  -7  17   6       31.01       25.02      7.22 o 
  -6  17   6       49.23       49.66      9.74 o 
  -5  17   6       23.37       40.91     12.87 o 
  -4  17   6       92.11      145.16     25.99 o 
  -3  17   6      228.18      241.70     28.84 o 
  -2  17   6      140.97      165.29     21.30 o 
  -1  17   6       14.28       19.26      6.21 o 
   0  17   6        4.44       29.57      8.34 o 
   1  17   6       11.65       37.51     10.87 o 
   2  17   6      136.93      159.35     54.52 o 
   3  17   6      228.31      232.21     40.55 o 
   4  17   6       88.61      136.99     20.93 o 
   5  17   6       23.04       60.13     11.97 o 
   6  17   6       50.54       81.98     15.32 o 
   7  17   6       32.20       43.21     24.84 o 
  -4  18   6      126.30      134.73     15.08 o 
  -3  18   6      523.54      533.14     40.43 o 
  -2  18   6      295.76      282.03     58.25 o 
  -1  18   6      192.33      154.15     53.77 o 
   0  18   6        2.18        6.39      9.33 o 
   1  18   6      191.87      179.47     30.47 o 
   2  18   6      301.22      344.99     47.05 o 
   3  18   6      518.35      561.76     47.21 o 
   4  18   6      123.61      119.28     42.67 o 
   0   1   7     1788.55     1682.11     26.21 o 
   1   1   7      352.99      361.79     16.88 o 
  -1   2   7      795.12      793.82     26.18 o 
   0   2   7      199.34      165.52     13.43 o 
   1   2   7      774.08      754.04     24.59 o 
   2   2   7       23.79       23.74      8.48 o 
  -2   3   7       84.50       88.88      9.93 o 
  -1   3   7     1762.35     1717.67     33.67 o 
   0   3   7      363.47      481.37     17.45 o 
   1   3   7     1774.27     1725.04     31.06 o 
   2   3   7       80.12       90.98      7.76 o 
   3   3   7     2349.93     2201.37     27.04 o 
  -3   4   7     1475.61     1515.99     34.54 o 
  -2   4   7      324.17      325.50     13.58 o 
  -1   4   7      676.39      725.75     18.77 o 
   0   4   7      322.58      345.47     15.24 o 
   1   4   7      652.94      719.53     19.09 o 
   2   4   7      334.19      351.53     16.25 o 
   3   4   7     1473.26     1498.89     34.31 o 
   4   4   7      164.86      131.12     13.15 o 
  -4   5   7      487.00      500.77     18.04 o 
  -3   5   7      270.54      265.65      7.99 o 
  -2   5   7      863.23      856.54     24.03 o 
  -1   5   7     1122.05     1121.10     22.55 o 
   0   5   7     1250.80     1289.38     26.25 o 
   1   5   7     1119.29     1119.79     20.81 o 
   2   5   7      889.11      883.28     22.20 o 
   3   5   7      259.91      260.09     18.00 o 
   4   5   7      476.05      472.41     28.08 o 
   5   5   7       42.85       48.40      9.18 o 
  -5   6   7     1344.98     1300.44     32.58 o 
  -4   6   7     1034.82      977.69     23.75 o 
  -3   6   7     1042.64     1056.68     20.71 o 
  -2   6   7      539.37      523.18     14.57 o 
  -1   6   7     1809.13     1749.83     30.27 o 
   0   6   7     1261.68     1272.68     23.96 o 
   1   6   7     1798.05     1771.04     26.71 o 
   2   6   7      523.36      534.01     18.87 o 
   3   6   7     1052.83     1027.44     35.52 o 
   4   6   7     1009.04      924.50     34.03 o 
   5   6   7     1367.71     1380.83     37.84 o 
   6   6   7       61.39       76.85     10.20 o 
  -6   7   7      973.41      921.84     27.15 o 
  -5   7   7      185.08      205.30     14.45 o 
  -4   7   7      272.49      284.95     15.05 o 
  -3   7   7      511.87      491.21     16.59 o 
  -2   7   7     1154.39     1132.85     20.29 o 
  -1   7   7      145.89      169.93     10.59 o 
   0   7   7     2092.43     1974.69     27.81 o 
   1   7   7      152.76      167.26     10.52 o 
   2   7   7     1151.45     1135.39     23.27 o 
   3   7   7      489.33      507.75     19.08 o 
   4   7   7      257.73      249.18     22.11 o 
   5   7   7      176.13      194.42     18.29 o 
   6   7   7      993.84      882.48     32.13 o 
   7   7   7     1000.39      883.63     27.70 o 
  -7   8   7     1794.52     1710.91     39.12 o 
  -6   8   7      366.77      348.92     18.57 o 
  -5   8   7      983.04      950.93     28.48 o 
  -4   8   7      119.41      105.62     10.83 o 
  -3   8   7      230.58      251.05     14.14 o 
  -2   8   7      713.56      717.29     19.89 o 
  -1   8   7     3771.77     3646.23     41.41 o 
   0   8   7       14.27       38.76      5.60 o 
   1   8   7     3796.21     3668.61     44.05 o 
   2   8   7      713.82      725.82     20.28 o 
   3   8   7      235.62      251.49     15.05 o 
   4   8   7      121.68      100.91      9.45 o 
   5   8   7      990.50      895.46     33.64 o 
   6   8   7      367.26      403.26     25.58 o 
   7   8   7     1794.64     1686.52     39.95 o 
   8   8   7      299.24      262.60     17.61 o 
  -8   9   7      540.29      509.65     24.57 o 
  -7   9   7        3.58       42.77      6.85 o 
  -6   9   7       54.94       77.60     10.02 o 
  -5   9   7     1596.86     1468.28     38.01 o 
  -4   9   7       13.27       25.77      4.75 o 
  -3   9   7      127.51      154.42     11.58 o 
  -2   9   7     1801.72     1648.63     31.19 o 
  -1   9   7       25.97       37.88      4.93 o 
   0   9   7        1.75       17.62      4.68 o 
   1   9   7       23.19       37.33     13.48 o 
   2   9   7     1838.76     1743.88     38.16 o 
   3   9   7      143.47      175.74     19.42 o 
   4   9   7       16.79       33.87      6.15 o 
   5   9   7     1577.35     1469.60     44.30 o 
   6   9   7       58.78       91.94     13.83 o 
   7   9   7        4.02       16.08      6.37 o 
   8   9   7      539.73      513.34     24.48 o 
   9   9   7       87.37       70.11     10.44 o 
  -9  10   7      272.92      273.04     22.30 o 
  -8  10   7       60.22       52.45      9.30 o 
  -7  10   7      185.59      165.42     17.34 o 
  -6  10   7      658.70      621.59     30.29 o 
  -5  10   7      239.60      257.37     29.56 o 
  -4  10   7     1660.57     1483.97     43.57 o 
  -3  10   7      155.71      169.57     13.92 o 
  -2  10   7      562.03      552.25     20.40 o 
  -1  10   7      908.32      868.18     24.35 o 
   0  10   7      605.66      614.13     19.54 o 
   1  10   7      919.99      868.72     25.91 o 
   2  10   7      564.09      580.90     23.34 o 
   3  10   7      157.14      162.48     15.65 o 
   4  10   7     1658.70     1561.40     51.87 o 
   5  10   7      244.58      256.58     25.21 o 
   6  10   7      664.99      621.48     29.65 o 
   7  10   7      191.27      150.04     20.44 o 
   8  10   7       59.90       55.83     10.32 o 
   9  10   7      269.06      304.04     24.06 o 
  10  10   7      553.57      628.30     32.07 o 
 -10  11   7       39.11       52.19     11.29 o 
  -9  11   7       46.23       56.91     10.35 o 
  -8  11   7       75.55       69.74     11.04 o 
  -7  11   7       69.98      101.55     14.40 o 
  -6  11   7      105.53      135.39     16.58 o 
  -5  11   7      109.51      115.95     14.94 o 
  -4  11   7      327.28      295.88     19.87 o 
  -3  11   7     1637.20     1542.15     36.57 o 
  -2  11   7      498.27      504.47     19.74 o 
  -1  11   7       89.31      102.61      9.89 o 
   0  11   7       38.47       56.97      8.16 o 
   1  11   7       86.49       96.15     10.63 o 
   2  11   7      509.02      529.23     28.65 o 
   3  11   7     1637.57     1542.05     45.33 o 
   4  11   7      326.58      355.08     29.59 o 
   5  11   7      113.50      131.73     16.47 o 
   6  11   7       99.39       94.33     14.95 o 
   7  11   7       76.51      100.53     14.18 o 
   8  11   7       74.73       79.21     18.38 o 
   9  11   7       48.32       61.34      8.89 o 
  10  11   7       42.58       73.41     16.74 o 
  11  11   7       28.64       34.06      9.54 o 
 -11  12   7       52.58       57.97      9.83 o 
 -10  12   7      183.45      194.39     19.19 o 
  -9  12   7       60.40       44.25     10.28 o 
  -8  12   7       23.43       42.34      8.17 o 
  -7  12   7      176.88      185.54     20.89 o 
  -6  12   7      644.94      662.33     30.48 o 
  -5  12   7       22.86       29.13     13.50 o 
  -4  12   7      640.53      621.10     29.08 o 
  -3  12   7       36.52       35.83      6.68 o 
  -2  12   7      222.36      264.57     17.20 o 
  -1  12   7      200.49      219.86     16.96 o 
   0  12   7      172.69      167.24     16.38 o 
   1  12   7      196.42      213.44     16.34 o 
   2  12   7      228.16      239.36     21.03 o 
   3  12   7       35.83       18.22     10.73 o 
   4  12   7      629.76      580.30     33.58 o 
   5  12   7       20.98       38.83      8.99 o 
   6  12   7      657.12      662.72     35.98 o 
   7  12   7      176.14      226.55     22.21 o 
   8  12   7       22.68       36.13      8.02 o 
   9  12   7       58.87       66.78     13.67 o 
  10  12   7      170.79      174.27     18.23 o 
  11  12   7       52.01       81.37     13.49 o 
  12  12   7     1136.83     1082.85     42.35 o 
 -12  13   7       64.87       49.79      8.18 o 
 -11  13   7      791.68      726.17     34.60 o 
 -10  13   7       90.31       92.45     13.07 o 
  -9  13   7      109.09      113.77     14.16 o 
  -8  13   7       91.23       76.20     10.29 o 
  -7  13   7       47.11       51.01      8.67 o 
  -6  13   7      142.31      132.45     14.81 o 
  -5  13   7      168.78      163.19     16.28 o 
  -4  13   7       57.08       78.01     15.78 o 
  -3  13   7      184.03      196.53     19.84 o 
  -2  13   7       35.96       35.77      5.76 o 
  -1  13   7      106.38      143.97     35.93 o 
   0  13   7        0.08        0.67      5.27 o 
   1  13   7      105.37      124.97     14.37 o 
   2  13   7       39.93       48.03     13.23 o 
   3  13   7      192.42      198.10     25.41 o 
   4  13   7       54.64       70.81     10.77 o 
   5  13   7      176.77      190.46     24.31 o 
   6  13   7      137.93      153.24     19.77 o 
   7  13   7       50.64       28.92     14.52 o 
   8  13   7       95.20       95.01     13.03 o 
   9  13   7      101.83       88.44     14.62 o 
  10  13   7       92.30      101.82     17.55 o 
  11  13   7      796.71      795.60     39.69 o 
  12  13   7       64.48       50.65     11.69 o 
 -11  14   7      156.61      140.26     12.80 o 
 -10  14   7        5.11       15.51      5.84 o 
  -9  14   7       57.90       76.70     20.44 o 
  -8  14   7       56.37       35.78     10.50 o 
  -7  14   7      267.23      316.05     26.31 o 
  -6  14   7       85.88       81.96     13.87 o 
  -5  14   7      139.72      170.57     19.58 o 
  -4  14   7      150.48      167.75     19.40 o 
  -3  14   7      230.17      221.44     21.95 o 
  -2  14   7       46.82       73.29     11.67 o 
  -1  14   7      603.12      727.34     75.04 o 
   0  14   7        0.54        8.37      9.52 o 
   1  14   7      605.41      623.06     39.94 o 
   2  14   7       46.88       33.83     22.39 o 
   3  14   7      232.43      247.40     35.91 o 
   4  14   7      147.67      166.94     25.48 o 
   5  14   7      143.82      110.78     21.40 o 
   6  14   7       90.25       68.08     20.13 o 
   7  14   7      274.80      298.35     31.78 o 
   8  14   7       57.08       41.09      7.57 o 
   9  14   7       64.06       60.45     13.31 o 
  10  14   7        4.74       14.12     14.61 o 
  11  14   7      158.19      131.02     15.75 o 
 -10  15   7      356.41      316.41     29.16 o 
  -9  15   7      349.67      354.86     28.62 o 
  -8  15   7      363.03      372.72     28.65 o 
  -7  15   7      140.23      142.05     15.92 o 
  -6  15   7      135.15      134.03     16.91 o 
  -5  15   7      178.31      193.04     20.41 o 
  -4  15   7       41.96       54.05      8.74 o 
  -3  15   7       10.40       23.05      6.72 o 
  -2  15   7      610.57      617.09     49.75 o 
  -1  15   7        1.98        6.64      7.12 o 
   0  15   7      172.30      203.26     43.48 o 
   1  15   7        1.55        9.43     30.10 o 
   2  15   7      619.02      632.29     65.62 o 
   3  15   7        8.63       45.99     13.59 o 
   4  15   7       38.78       52.98     16.42 o 
   5  15   7      171.57      135.83     22.73 o 
   6  15   7      143.21      125.13     23.69 o 
   7  15   7      137.84      198.49     28.71 o 
   8  15   7      380.01      369.31     38.44 o 
   9  15   7      354.95      357.43     37.85 o 
  10  15   7      350.63      285.33     37.59 o 
  -8  16   7        1.07       45.05     10.54 o 
  -7  16   7      136.77      144.21     26.13 o 
  -6  16   7      320.99      348.55     27.17 o 
  -5  16   7      163.98      173.33     20.88 o 
  -4  16   7      165.89      145.61     32.42 o 
  -3  16   7       31.28       61.52     12.71 o 
  -2  16   7      113.47      115.19     20.71 o 
  -1  16   7      159.24      148.16     44.72 o 
   0  16   7        9.05       25.01     17.71 o 
   1  16   7      153.90      156.25     28.54 o 
   2  16   7      105.95      114.20     23.16 o 
   3  16   7       32.19       37.39     11.08 o 
   4  16   7      159.78      176.71     44.80 o 
   5  16   7      154.59      155.88     36.85 o 
   6  16   7      312.83      351.90     40.46 o 
   7  16   7      137.83      152.91     24.52 o 
   8  16   7        0.94       18.37     11.83 o 
  -6  17   7       18.14       17.32      8.07 o 
  -5  17   7      151.88       95.32     27.37 o 
  -4  17   7       39.43       59.83     14.93 o 
  -3  17   7      265.11      341.98     43.92 o 
  -2  17   7        4.76        3.18     11.34 o 
  -1  17   7      177.54      214.85     32.20 o 
   0  17   7     1225.32     1296.99     81.80 o 
   1  17   7      180.39      235.62     38.51 o 
   2  17   7        6.60       30.20     13.03 o 
   3  17   7      273.43      297.67     36.99 o 
   4  17   7       38.94       19.58     32.21 o 
   5  17   7      151.20      144.62     23.01 o 
   6  17   7       20.73       21.21     14.80 o 
  -2  18   7       94.17      126.83     19.20 o 
  -1  18   7      147.32      121.85     20.03 o 
   0  18   7     1576.38     1610.97    128.47 o 
   1  18   7      147.08      150.42     42.11 o 
   2  18   7       91.23       98.74     15.78 o 
   0   0   8     2637.03     2069.69    110.33 o 
   0   1   8      157.99      161.05     19.90 o 
   1   1   8      578.62      628.52     21.50 o 
  -1   2   8     1169.70     1201.08     26.32 o 
   0   2   8      186.14      187.19     14.51 o 
   1   2   8     1198.01     1219.35     32.41 o 
   2   2   8        3.30       20.41      6.02 o 
  -2   3   8     1149.89     1144.61     31.82 o 
  -1   3   8      526.94      540.26     20.03 o 
   0   3   8        0.94        8.50      4.16 o 
   1   3   8      536.88      552.62     23.44 o 
   2   3   8     1138.18     1135.87     29.55 o 
   3   3   8       23.03       25.56      7.26 o 
  -3   4   8      828.12      853.43     16.71 o 
  -2   4   8      381.46      337.43     14.21 o 
  -1   4   8     1309.13     1307.69     31.09 o 
   0   4   8      609.30      607.08     20.18 o 
   1   4   8     1287.32     1284.21     27.90 o 
   2   4   8      387.56      375.43     11.38 o 
   3   4   8      820.96      835.44     29.67 o 
   4   4   8       12.49       20.70      6.35 o 
  -4   5   8     1713.70     1721.35     39.73 o 
  -3   5   8      172.57      168.87      7.18 o 
  -2   5   8       55.70       64.14      7.17 o 
  -1   5   8       63.18       76.57      9.34 o 
   0   5   8      343.97      417.56     22.42 o 
   1   5   8       62.82       72.41      9.50 o 
   2   5   8       55.47       90.37      8.18 o 
   3   5   8      181.79      181.80      9.74 o 
   4   5   8     1726.24     1650.79     39.89 o 
   5   5   8      684.75      662.80     25.75 o 
  -5   6   8      146.05      153.01     13.79 o 
  -4   6   8      950.38      876.13     29.04 o 
  -3   6   8      200.81      204.60      9.56 o 
  -2   6   8      176.48      197.40     10.31 o 
  -1   6   8      563.74      549.38     19.22 o 
   0   6   8      409.91      394.13     15.38 o 
   1   6   8      552.04      571.67     15.35 o 
   2   6   8      195.50      205.69     12.58 o 
   3   6   8      202.62      212.94     11.34 o 
   4   6   8      947.27      895.28     34.20 o 
   5   6   8      131.10      151.99     16.02 o 
   6   6   8      947.17      795.16     29.96 o 
  -6   7   8       62.42       88.39     12.41 o 
  -5   7   8      129.02      112.85     15.07 o 
  -4   7   8      114.06      132.72     11.78 o 
  -3   7   8     2196.60     2154.49     39.10 o 
  -2   7   8     1445.16     1370.83     29.65 o 
  -1   7   8      179.93      214.05     12.10 o 
   0   7   8       24.43       36.26      6.03 o 
   1   7   8      178.22      175.83      9.14 o 
   2   7   8     1484.17     1389.43     32.66 o 
   3   7   8     2208.95     2120.41     48.94 o 
   4   7   8      119.88      128.62     17.22 o 
   5   7   8      135.68      139.60     15.78 o 
   6   7   8       66.04       76.10     12.40 o 
   7   7   8     1922.90     1755.05     46.66 o 
  -7   8   8       15.84       31.07      7.51 o 
  -6   8   8      608.65      627.50     25.08 o 
  -5   8   8      679.34      650.42     26.75 o 
  -4   8   8      545.23      516.15     21.03 o 
  -3   8   8     2325.71     2224.03     42.44 o 
  -2   8   8       60.49       79.37      7.98 o 
  -1   8   8      911.94      934.50     22.48 o 
   0   8   8      239.14      280.21     12.11 o 
   1   8   8      923.99      938.91     25.77 o 
   2   8   8       63.75       78.48     11.96 o 
   3   8   8     2374.51     2261.02     47.55 o 
   4   8   8      540.91      561.94     31.15 o 
   5   8   8      706.65      656.79     29.55 o 
   6   8   8      607.81      572.87     27.43 o 
   7   8   8       16.60       23.23      7.13 o 
   8   8   8       59.98       71.16     10.83 o 
  -8   9   8       20.97       42.84      7.59 o 
  -7   9   8      500.98      571.81     25.79 o 
  -6   9   8        3.93       19.42      7.05 o 
  -5   9   8       65.29       75.16      9.69 o 
  -4   9   8      844.91      886.91     25.36 o 
  -3   9   8      124.87      167.04     12.47 o 
  -2   9   8     1020.05     1013.75     26.00 o 
  -1   9   8     1849.66     1733.27     32.88 o 
   0   9   8      733.53      777.30     24.80 o 
   1   9   8     1819.19     1765.20     39.39 o 
   2   9   8     1013.73      978.34     35.30 o 
   3   9   8      120.09      146.72     11.46 o 
   4   9   8      844.05      898.79     35.49 o 
   5   9   8       63.08       59.60     10.79 o 
   6   9   8        5.23       23.49      7.08 o 
   7   9   8      496.22      533.88     29.14 o 
   8   9   8       18.59       36.16     10.74 o 
   9   9   8      343.36      369.08     27.89 o 
  -9  10   8      208.08      235.05     20.51 o 
  -8  10   8      338.48      421.86     26.49 o 
  -7  10   8      280.33      275.90     22.79 o 
  -6  10   8      161.20      152.22     16.24 o 
  -5  10   8      155.41      187.12     17.52 o 
  -4  10   8      416.04      434.81     26.53 o 
  -3  10   8      498.97      519.82     20.95 o 
  -2  10   8      126.57      151.02     12.75 o 
  -1  10   8      447.97      427.96     20.61 o 
   0  10   8      662.00      589.71     25.56 o 
   1  10   8      457.96      418.88     28.51 o 
   2  10   8      124.12      160.83     16.69 o 
   3  10   8      507.06      574.17     32.75 o 
   4  10   8      403.63      422.91     28.72 o 
   5  10   8      150.86      205.93     20.38 o 
   6  10   8      159.55      154.21     17.45 o 
   7  10   8      280.79      275.91     24.18 o 
   8  10   8      331.99      408.50     28.49 o 
   9  10   8      206.91      163.93     23.89 o 
  10  10   8      353.50      413.10     28.53 o 
 -10  11   8      414.08      439.76     29.59 o 
  -9  11   8        2.27       13.60      6.20 o 
  -8  11   8      443.37      446.25     28.92 o 
  -7  11   8      157.66      147.08     16.54 o 
  -6  11   8      230.42      224.94     20.22 o 
  -5  11   8       25.73       39.86     11.93 o 
  -4  11   8       31.85       43.26     11.59 o 
  -3  11   8      262.03      286.33     17.52 o 
  -2  11   8     1506.66     1514.91     40.73 o 
  -1  11   8      183.66      189.76     15.53 o 
   0  11   8       26.71       38.54      7.43 o 
   1  11   8      181.32      222.86     31.63 o 
   2  11   8     1498.23     1575.42     52.83 o 
   3  11   8      257.99      294.56     27.08 o 
   4  11   8       30.29       64.57      9.73 o 
   5  11   8       25.30       37.52      8.27 o 
   6  11   8      229.13      204.94     20.66 o 
   7  11   8      158.77      151.29     17.74 o 
   8  11   8      435.38      449.06     30.84 o 
   9  11   8        2.71       38.46      8.75 o 
  10  11   8      411.01      478.77     39.09 o 
  11  11   8       40.00       68.99     10.82 o 
 -11  12   8      830.21      827.57     37.05 o 
 -10  12   8       27.64       33.83     12.40 o 
  -9  12   8        7.11       19.43     13.15 o 
  -8  12   8      254.61      241.04     22.18 o 
  -7  12   8       25.99       15.41      6.30 o 
  -6  12   8      373.36      363.69     27.98 o 
  -5  12   8      188.49      181.86     17.64 o 
  -4  12   8       14.09       10.62      5.62 o 
  -3  12   8      461.02      492.09     23.31 o 
  -2  12   8       29.56       29.78     11.59 o 
  -1  12   8      123.40      126.19     14.79 o 
   0  12   8      420.83      459.32     29.21 o 
   1  12   8      123.21      154.77     19.19 o 
   2  12   8       29.39       30.29     11.89 o 
   3  12   8      447.78      505.11     33.23 o 
   4  12   8       14.38        0.59      8.53 o 
   5  12   8      185.92      200.37     20.33 o 
   6  12   8      378.18      414.85     30.65 o 
   7  12   8       24.68       28.91     16.77 o 
   8  12   8      252.55      250.83     23.46 o 
   9  12   8        6.80        8.62      9.37 o 
  10  12   8       31.18       20.39      7.50 o 
  11  12   8      818.21      771.95     41.86 o 
  12  12   8        0.66       44.88     11.74 o 
 -12  13   8      154.53      133.00     16.23 o 
 -11  13   8        7.17       24.51      6.52 o 
 -10  13   8       84.56       59.34     10.44 o 
  -9  13   8      326.36      405.56     31.44 o 
  -8  13   8        8.87       29.85      7.47 o 
  -7  13   8       25.10       26.36     16.44 o 
  -6  13   8       37.40       39.86      7.60 o 
  -5  13   8      100.90       71.56     11.25 o 
  -4  13   8      488.75      486.14     27.87 o 
  -3  13   8       37.47       56.44     21.17 o 
  -2  13   8      221.65      187.60     34.44 o 
  -1  13   8      459.32      519.09     47.97 o 
   0  13   8       34.56       37.56      8.39 o 
   1  13   8      471.90      440.77     34.60 o 
   2  13   8      226.10      155.13     22.78 o 
   3  13   8       38.66       52.35      7.68 o 
   4  13   8      492.06      499.71     34.18 o 
   5  13   8      104.34       96.66     14.98 o 
   6  13   8       34.42       16.53      9.78 o 
   7  13   8       26.93       35.38      7.65 o 
   8  13   8       11.00       19.38     11.02 o 
   9  13   8      325.68      323.31     31.86 o 
  10  13   8       83.35       67.95     10.40 o 
  11  13   8        6.99       32.00      8.35 o 
  12  13   8      153.50      112.78     73.17 o 
 -10  14   8      134.34      152.63     14.67 o 
  -9  14   8      367.01      428.89     39.19 o 
  -8  14   8      225.59      233.19     21.47 o 
  -7  14   8      121.46      103.91     13.43 o 
  -6  14   8      210.59      205.11     22.74 o 
  -5  14   8      577.72      593.18     34.22 o 
  -4  14   8       51.96       61.95     12.70 o 
  -3  14   8      349.67      363.52     41.89 o 
  -2  14   8       77.96       71.97     13.29 o 
  -1  14   8       15.64       30.18      7.25 o 
   0  14   8      588.39      591.77     88.23 o 
   1  14   8       15.19       13.25     10.83 o 
   2  14   8       75.86       70.36     18.77 o 
   3  14   8      364.39      376.09     39.77 o 
   4  14   8       56.73       58.79     15.11 o 
   5  14   8      562.22      591.19     49.19 o 
   6  14   8      208.85      226.91     22.29 o 
   7  14   8      121.09      122.13     13.07 o 
   8  14   8      223.26      201.29     22.35 o 
   9  14   8      374.45      406.34     37.01 o 
  10  14   8      139.06      111.29     18.91 o 
  -9  15   8       93.30      108.98     13.03 o 
  -8  15   8       86.74       46.64     10.98 o 
  -7  15   8      240.44      223.05     23.62 o 
  -6  15   8      156.28      163.35     26.50 o 
  -5  15   8       58.58       60.42      9.31 o 
  -4  15   8      430.21      434.20     42.94 o 
  -3  15   8      231.25      222.61     32.83 o 
  -2  15   8        1.02        0.78      6.33 o 
  -1  15   8       58.32      123.22     34.14 o 
   0  15   8      962.49     1047.70     71.99 o 
   1  15   8       57.40       89.15     19.23 o 
   2  15   8        1.35       32.16     13.46 o 
   3  15   8      235.26      281.98     34.45 o 
   4  15   8      440.65      469.30     45.08 o 
   5  15   8       54.09       74.29     26.64 o 
   6  15   8      162.13      194.59     25.51 o 
   7  15   8      229.53      276.18     37.48 o 
   8  15   8       87.89      126.24     22.11 o 
   9  15   8       93.98       78.42     17.45 o 
  -7  16   8      208.92      190.86     60.57 o 
  -6  16   8      722.13      809.13     47.00 o 
  -5  16   8       35.90       63.26     13.43 o 
  -4  16   8      300.47      347.38     45.11 o 
  -3  16   8       83.69       63.61     10.57 o 
  -2  16   8      268.00      267.15     62.33 o 
  -1  16   8      106.19      125.39     27.26 o 
   0  16   8      309.57      278.43     42.19 o 
   1  16   8      104.70      118.95     19.55 o 
   2  16   8      272.22      256.73     41.50 o 
   3  16   8       83.46       82.63     23.09 o 
   4  16   8      309.73      278.51     34.96 o 
   5  16   8       36.80       63.37     11.44 o 
   6  16   8      688.42      732.91     49.06 o 
   7  16   8      209.69      177.85     21.96 o 
  -5  17   8      246.07      209.05     35.58 o 
  -4  17   8      715.25      796.06     57.58 o 
  -3  17   8       15.25       37.61     20.65 o 
  -2  17   8      540.23      447.87     56.18 o 
  -1  17   8       35.83       24.16     19.32 o 
   0  17   8        4.45        1.89     15.28 o 
   1  17   8       35.92       22.43     11.97 o 
   2  17   8      542.74      592.75     53.03 o 
   3  17   8       17.74       23.53     17.94 o 
   4  17   8      722.11      795.20     93.51 o 
   5  17   8      240.99      279.35     62.44 o 
   0   1   9      517.90      535.66     33.45 o 
   1   1   9      847.34      979.89     27.98 o 
  -1   2   9     1214.13     1267.93     38.41 o 
   0   2   9      215.50      188.24     15.09 o 
   1   2   9     1186.96     1202.23     33.78 o 
   2   2   9      288.79      291.37     18.01 o 
  -2   3   9      453.97      463.36     24.46 o 
  -1   3   9      998.49     1006.01     28.68 o 
   0   3   9      348.93      340.11     12.20 o 
   1   3   9     1006.26      967.15     31.77 o 
   2   3   9      445.62      479.36     20.66 o 
   3   3   9     2490.77     2309.13     51.77 o 
  -3   4   9      124.41      130.39     12.42 o 
  -2   4   9     1221.05     1230.49     32.94 o 
  -1   4   9      847.33      819.17     27.09 o 
   0   4   9      960.74      901.81     26.21 o 
   1   4   9      846.22      818.48     23.65 o 
   2   4   9     1239.94     1241.37     21.15 o 
   3   4   9      129.90      136.33      9.78 o 
   4   4   9     4617.49     4282.69     80.81 o 
  -4   5   9      337.96      342.35     25.04 o 
  -3   5   9     2511.81     2542.44     53.13 o 
  -2   5   9      237.80      259.17     17.84 o 
  -1   5   9      480.61      507.33     22.11 o 
   0   5   9      441.57      455.34     19.93 o 
   1   5   9      494.15      496.86     17.22 o 
   2   5   9      250.39      281.00     14.46 o 
   3   5   9     2533.19     2657.07     37.13 o 
   4   5   9      334.12      360.15     20.26 o 
   5   5   9        6.44       24.97      7.08 o 
  -5   6   9      132.97      157.23     17.10 o 
  -4   6   9     1093.59     1067.90     31.70 o 
  -3   6   9     1022.38     1032.80     30.13 o 
  -2   6   9      392.61      362.49     18.95 o 
  -1   6   9      472.28      487.16     22.52 o 
   0   6   9      611.29      556.51     18.80 o 
   1   6   9      489.28      500.06     15.10 o 
   2   6   9      401.46      379.02     15.17 o 
   3   6   9     1026.18     1057.09     35.28 o 
   4   6   9     1092.93      999.99     36.60 o 
   5   6   9      142.61      184.59     19.13 o 
   6   6   9     2317.81     1993.40     48.20 o 
  -6   7   9       67.84       87.39     12.05 o 
  -5   7   9      717.92      668.95     28.42 o 
  -4   7   9     1752.71     1655.72     43.00 o 
  -3   7   9     1813.43     1685.43     38.74 o 
  -2   7   9      584.19      536.83     21.11 o 
  -1   7   9      653.19      686.60     27.53 o 
   0   7   9        0.17       21.71      6.53 o 
   1   7   9      665.41      670.47     23.22 o 
   2   7   9      561.55      566.81     21.95 o 
   3   7   9     1792.98     1650.01     45.96 o 
   4   7   9     1733.59     1679.34     49.62 o 
   5   7   9      727.94      653.30     29.33 o 
   6   7   9       72.50      117.91     14.18 o 
   7   7   9      252.76      262.10     21.64 o 
  -7   8   9      170.05      212.54     19.58 o 
  -6   8   9       83.07      104.31     14.69 o 
  -5   8   9      469.64      470.90     26.11 o 
  -4   8   9      559.31      546.09     24.54 o 
  -3   8   9      130.57      112.94     14.51 o 
  -2   8   9      614.60      635.53     24.38 o 
  -1   8   9       66.54       92.51     11.57 o 
   0   8   9       26.38       32.12      6.12 o 
   1   8   9       75.16       90.37     11.08 o 
   2   8   9      620.00      610.75     33.72 o 
   3   8   9      137.44      139.39     15.32 o 
   4   8   9      561.96      513.95     26.73 o 
   5   8   9      487.43      458.36     27.34 o 
   6   8   9       84.30      113.05     14.38 o 
   7   8   9      160.05      175.11     18.70 o 
   8   8   9      292.18      289.70     23.79 o 
  -8   9   9       95.02       88.03     14.17 o 
  -7   9   9      265.16      276.02     29.85 o 
  -6   9   9      230.20      251.30     27.82 o 
  -5   9   9      584.89      541.90     25.05 o 
  -4   9   9       29.60       28.58      5.23 o 
  -3   9   9     1657.66     1529.16     36.27 o 
  -2   9   9      141.36      177.25     13.17 o 
  -1   9   9      326.04      304.79     17.16 o 
   0   9   9     1101.33     1030.94     40.44 o 
   1   9   9      325.55      319.45     35.13 o 
   2   9   9      151.77      163.69     27.10 o 
   3   9   9     1680.10     1527.95     51.40 o 
   4   9   9       27.05       30.51      9.60 o 
   5   9   9      569.53      564.41     29.28 o 
   6   9   9      238.29      246.48     22.14 o 
   7   9   9      271.53      282.69     23.79 o 
   8   9   9       86.43      109.85     13.48 o 
   9   9   9      216.80      233.03     24.44 o 
  -9  10   9       90.14       71.05     12.16 o 
  -8  10   9       10.33       12.76      8.57 o 
  -7  10   9       89.13      101.99     14.17 o 
  -6  10   9      114.49      145.00     18.11 o 
  -5  10   9       88.12      113.02     14.33 o 
  -4  10   9      581.59      526.05     24.40 o 
  -3  10   9       84.00       87.65     10.84 o 
  -2  10   9      125.72      144.73     15.05 o 
  -1  10   9       86.10       92.20     15.01 o 
   0  10   9     1273.07     1159.56     49.15 o 
   1  10   9       93.34      116.94     18.27 o 
   2  10   9      122.59      129.84     29.84 o 
   3  10   9       85.73       80.16     21.31 o 
   4  10   9      575.54      613.56     30.96 o 
   5  10   9       93.67       80.87     16.10 o 
   6  10   9      125.37      144.64     17.15 o 
   7  10   9       91.40       92.24     12.11 o 
   8  10   9       10.64       31.36      8.04 o 
   9  10   9       88.88       77.90     12.93 o 
  10  10   9      192.66      158.44     28.53 o 
 -10  11   9       23.98       13.26     11.15 o 
  -9  11   9      783.60      749.38     46.74 o 
  -8  11   9      511.20      472.39     31.99 o 
  -7  11   9      729.65      682.43     35.75 o 
  -6  11   9      167.66      201.90     21.99 o 
  -5  11   9      121.60      121.38     15.21 o 
  -4  11   9       16.51       12.65      6.70 o 
  -3  11   9      180.80      184.22     19.09 o 
  -2  11   9      112.46       99.67     12.07 o 
  -1  11   9      577.46      592.58     33.03 o 
   0  11   9      449.44      490.22     30.48 o 
   1  11   9      579.29      633.38     44.29 o 
   2  11   9      118.23      106.81     24.37 o 
   3  11   9      168.42      178.90     21.83 o 
   4  11   9       17.56       40.08      7.45 o 
   5  11   9      123.87      155.32     18.06 o 
   6  11   9      170.44      161.17     18.24 o 
   7  11   9      732.97      771.43     35.12 o 
   8  11   9      511.15      563.76     33.68 o 
   9  11   9      796.14      762.26     40.02 o 
  10  11   9       20.96       24.10     22.73 o 
  11  11   9       38.48       34.32     10.97 o 
 -11  12   9      234.42      227.10     24.62 o 
 -10  12   9      109.45       72.52     14.54 o 
  -9  12   9       62.69       48.26      9.12 o 
  -8  12   9       21.68       28.83     12.35 o 
  -7  12   9       95.04      111.87     12.77 o 
  -6  12   9      114.62      122.00     12.97 o 
  -5  12   9       39.18       47.32     13.64 o 
  -4  12   9       90.51       91.14     15.16 o 
  -3  12   9       56.37       50.25      8.18 o 
  -2  12   9       92.78      181.39     29.50 o 
  -1  12   9       46.30       38.90     17.73 o 
   0  12   9     1032.69      930.32     40.40 o 
   1  12   9       46.96       34.70     12.14 o 
   2  12   9       88.25      123.24     20.96 o 
   3  12   9       55.28       69.43     11.40 o 
   4  12   9       82.18      101.63     13.08 o 
   5  12   9       39.66       62.72      9.34 o 
   6  12   9      121.75      162.53     18.79 o 
   7  12   9       92.04      109.01     23.14 o 
   8  12   9       21.53       34.10      7.03 o 
   9  12   9       59.94       52.47     12.73 o 
  10  12   9      105.83      125.47     28.44 o 
  11  12   9      231.28      249.97     36.58 o 
  12  12   9        8.26        7.24     17.01 o 
 -11  13   9      111.35      113.21     17.79 o 
 -10  13   9       73.95       59.70     19.15 o 
  -9  13   9      598.74      599.13     39.69 o 
  -8  13   9      140.56      132.92     15.34 o 
  -7  13   9       68.46       80.33     11.31 o 
  -6  13   9       60.02       60.70      9.18 o 
  -5  13   9       69.90       77.40     17.94 o 
  -4  13   9      525.18      484.58     26.73 o 
  -3  13   9      418.88      406.05     34.40 o 
  -2  13   9      189.57      257.07     35.23 o 
  -1  13   9        1.49        7.18      6.38 o 
   0  13   9      291.60      262.85     30.10 o 
   1  13   9        1.29       -5.59      7.02 o 
   2  13   9      191.07      181.10     24.69 o 
   3  13   9      419.44      402.50     31.38 o 
   4  13   9      526.51      532.58     35.17 o 
   5  13   9       74.78       70.93     10.51 o 
   6  13   9       58.57       54.10      8.61 o 
   7  13   9       73.31       72.56     16.44 o 
   8  13   9      137.70      122.94     22.78 o 
   9  13   9      583.33      562.00     41.36 o 
  10  13   9       74.88       47.47     17.16 o 
  11  13   9      121.68      139.13     19.41 o 
 -10  14   9      113.50      148.74     37.99 o 
  -9  14   9      351.87      366.84     33.63 o 
  -8  14   9      146.03      140.74     14.67 o 
  -7  14   9      458.57      441.09     30.17 o 
  -6  14   9      379.46      386.56     27.78 o 
  -5  14   9      447.22      441.73     36.42 o 
  -4  14   9       10.83       11.39     13.59 o 
  -3  14   9       50.79       60.12     13.58 o 
  -2  14   9      597.10      613.81     48.82 o 
  -1  14   9       75.10      140.29     46.60 o 
   0  14   9        0.04       34.06     15.01 o 
   1  14   9       79.10      136.97     44.46 o 
   2  14   9      600.54      644.30     53.72 o 
   3  14   9       52.75       94.94     15.75 o 
   4  14   9       11.56       14.65      7.83 o 
   5  14   9      456.47      458.82     34.20 o 
   6  14   9      389.38      409.01     31.48 o 
   7  14   9      466.60      533.27     36.52 o 
   8  14   9      146.78      172.46     30.27 o 
   9  14   9      344.48      324.87     37.75 o 
  10  14   9      111.76      118.54     32.48 o 
  -8  15   9      380.08      350.51     30.15 o 
  -7  15   9        8.52       27.91     17.53 o 
  -6  15   9      326.55      330.24     44.79 o 
  -5  15   9        2.36       18.11      7.88 o 
  -4  15   9      291.81      334.90     43.03 o 
  -3  15   9      281.48      295.59     40.06 o 
  -2  15   9      775.90      744.74    102.36 o 
  -1  15   9       51.08       44.68     25.58 o 
   0  15   9      125.38      128.11     30.97 o 
   1  15   9       50.37       57.49     26.08 o 
   2  15   9      789.14      878.68     74.75 o 
   3  15   9      275.51      251.91     38.92 o 
   4  15   9      286.33      288.21     31.68 o 
   5  15   9        1.43       37.83     11.64 o 
   6  15   9      325.33      398.94     37.97 o 
   7  15   9        8.58       14.61      7.99 o 
   8  15   9      398.23      436.09     44.52 o 
  -6  16   9      136.00      146.80     25.04 o 
  -5  16   9      206.65      174.31     49.73 o 
  -4  16   9      463.55      417.42     40.64 o 
  -3  16   9       29.07       16.37     12.84 o 
  -1  16   9       26.16       71.32     20.44 o 
   0  16   9      275.15      299.32     41.48 o 
   1  16   9       24.22       38.94     15.07 o 
   2  16   9      179.45      178.63     38.10 o 
   3  16   9       28.92       37.88     10.90 o 
   4  16   9      458.93      494.83     42.64 o 
   5  16   9      203.26      163.07     33.50 o 
   6  16   9      129.07       80.94     18.10 o 
  -2  17   9      228.15      211.83     53.18 o 
  -1  17   9      108.94      150.69     20.19 o 
   0  17   9        0.55       23.00      9.87 o 
   1  17   9      111.73      104.75     20.05 o 
   2  17   9      225.80      205.79     26.40 o 
   0   1  10       32.30       60.74     16.49 o 
   1   1  10       19.91       26.66     13.03 o 
  -1   2  10        4.95        2.24      8.59 o 
   0   2  10      898.08      899.79     41.81 o 
   1   2  10        4.32       11.15      7.78 o 
   2   2  10      212.47      244.30     16.88 o 
  -2   3  10      755.94      728.42     24.52 o 
  -1   3  10     1240.60     1188.31     26.00 o 
   0   3  10      383.10      386.64     23.35 o 
   1   3  10     1268.85     1206.34     37.29 o 
   2   3  10      758.28      714.86     28.25 o 
   3   3  10      414.15      453.69     21.67 o 
  -3   4  10     1662.53     1636.06     45.72 o 
  -2   4  10      132.77      158.27     14.70 o 
  -1   4  10      475.22      462.91     22.76 o 
   0   4  10      859.49      905.31     27.55 o 
   1   4  10      458.71      454.36     19.00 o 
   2   4  10      137.30      156.54     10.30 o 
   3   4  10     1692.38     1624.04     40.61 o 
   4   4  10      554.25      597.25     31.72 o 
  -4   5  10      345.09      366.47     26.82 o 
  -3   5  10       21.39       61.31     14.41 o 
  -2   5  10     1700.56     1669.98     43.16 o 
  -1   5  10      838.33      826.87     29.01 o 
   0   5  10     1133.75     1184.92     31.37 o 
   1   5  10      818.88      802.86     23.89 o 
   2   5  10     1636.24     1537.82     31.40 o 
   3   5  10       20.10       43.79      7.25 o 
   4   5  10      349.60      370.29     29.81 o 
   5   5  10      186.78      225.71     23.11 o 
  -5   6  10      323.05      312.90     23.28 o 
  -4   6  10        9.32       22.37     11.57 o 
  -3   6  10      203.34      201.87     18.55 o 
  -2   6  10      153.64      158.87     13.81 o 
  -1   6  10      181.85      210.84     14.10 o 
   0   6  10     1637.71     1604.28     33.80 o 
   1   6  10      169.78      207.23     14.63 o 
   2   6  10      148.02      143.04      9.80 o 
   3   6  10      209.78      221.86     20.21 o 
   4   6  10        8.59       27.46      8.81 o 
   5   6  10      328.77      297.66     22.34 o 
   6   6  10       45.19       64.84     11.13 o 
  -6   7  10       21.51       69.82     11.42 o 
  -5   7  10       81.98      123.11     14.32 o 
  -4   7  10     1117.98     1064.33     35.56 o 
  -3   7  10       47.45       60.72      9.22 o 
  -2   7  10      687.55      677.20     26.64 o 
  -1   7  10     2425.97     2315.00     45.27 o 
   0   7  10      709.74      688.92     25.65 o 
   1   7  10     2423.68     2293.48     45.64 o 
   2   7  10      694.68      731.93     29.04 o 
   3   7  10       54.11       69.36     10.23 o 
   4   7  10     1088.60     1050.53     34.93 o 
   5   7  10       81.80       80.01     16.40 o 
   6   7  10       19.25       41.76     10.94 o 
   7   7  10      118.76      127.44     15.20 o 
  -7   8  10       35.96       50.78      9.65 o 
  -6   8  10      653.43      677.95     33.30 o 
  -5   8  10      646.62      619.66     27.90 o 
  -4   8  10       31.56       30.14      6.37 o 
  -3   8  10      150.49      181.00     16.45 o 
  -2   8  10      605.51      571.65     24.29 o 
  -1   8  10       49.40       59.15      9.38 o 
   0   8  10      852.23      833.86     28.13 o 
   1   8  10       46.53       67.74      9.97 o 
   2   8  10      618.64      584.43     28.13 o 
   3   8  10      146.90      193.57     18.14 o 
   4   8  10       35.88       60.53     10.88 o 
   5   8  10      669.80      624.36     29.76 o 
   6   8  10      652.71      662.68     30.50 o 
   7   8  10       33.71       49.20     12.07 o 
   8   8  10       14.33       41.26      7.67 o 
  -8   9  10       73.39       77.49     19.87 o 
  -7   9  10     1110.60     1076.60     50.56 o 
  -6   9  10      181.92      220.61     26.30 o 
  -5   9  10      137.85      139.72     16.46 o 
  -4   9  10      109.46      141.01     14.65 o 
  -3   9  10       80.96       82.36     16.94 o 
  -2   9  10      910.67      893.28     33.43 o 
  -1   9  10      350.42      371.83     23.14 o 
   0   9  10      112.11      115.45     17.33 o 
   1   9  10      343.75      364.12     42.20 o 
   2   9  10      930.08      930.02     40.78 o 
   3   9  10       71.47       98.15     14.89 o 
   4   9  10      110.00      125.58     17.07 o 
   5   9  10      141.62      124.97     16.49 o 
   6   9  10      180.32      198.91     20.49 o 
   7   9  10     1094.03     1049.39     39.47 o 
   8   9  10       77.64       53.00      9.54 o 
   9   9  10        6.40       35.56      8.69 o 
  -9  10  10      270.78      200.14     26.33 o 
  -8  10  10      682.26      707.11     48.59 o 
  -7  10  10      205.40      193.42     25.39 o 
  -6  10  10      275.79      291.30     29.77 o 
  -5  10  10      908.53      888.28     58.87 o 
  -4  10  10       71.34       54.90     20.45 o 
  -3  10  10      296.60      289.09     26.34 o 
  -2  10  10      321.66      324.48     25.87 o 
  -1  10  10      560.61      547.28     42.83 o 
   0  10  10      385.48      418.57     43.36 o 
   1  10  10      563.97      635.96     47.50 o 
   2  10  10      307.99      307.01     36.16 o 
   3  10  10      301.47      360.92     30.21 o 
   4  10  10       71.50       88.16     14.23 o 
   5  10  10      915.72      949.28     38.53 o 
   6  10  10      268.16      316.87     25.82 o 
   7  10  10      199.16      211.61     21.06 o 
   8  10  10      691.51      724.37     39.35 o 
   9  10  10      273.46      246.73     25.03 o 
  10  10  10       21.52       30.05      7.77 o 
 -10  11  10       16.73       29.60     16.08 o 
  -9  11  10       23.09       39.12      9.42 o 
  -8  11  10      420.32      458.78     36.41 o 
  -7  11  10       82.35       78.08     15.13 o 
  -6  11  10      481.03      458.45     32.54 o 
  -5  11  10       59.71       81.05     18.30 o 
  -4  11  10     2129.81     2008.74     63.02 o 
  -3  11  10       60.16       41.97      6.19 o 
  -2  11  10       87.06      106.10     17.97 o 
  -1  11  10        5.41        6.81      6.96 o 
   0  11  10       26.28      105.00     26.02 o 
   1  11  10        5.69       33.59     16.91 o 
   2  11  10       85.44       90.76     28.10 o 
   3  11  10       62.10       50.62     10.29 o 
   4  11  10     2165.62     2066.38     59.78 o 
   5  11  10       58.93       59.53     10.01 o 
   6  11  10      476.05      455.57     31.75 o 
   7  11  10       80.70       94.85     14.99 o 
   8  11  10      424.60      428.32     31.16 o 
   9  11  10       22.12       40.17     14.09 o 
  10  11  10       15.96       41.83     18.03 o 
  11  11  10       46.91       46.88      9.39 o 
 -11  12  10      155.49      149.71     24.40 o 
 -10  12  10      152.62      155.49     24.28 o 
  -9  12  10       56.86       46.12     13.48 o 
  -8  12  10      133.71      131.75     42.43 o 
  -7  12  10      101.35      111.46     24.02 o 
  -6  12  10       87.97       70.55     13.18 o 
  -5  12  10      650.42      660.75     37.42 o 
  -4  12  10       63.16       98.09     23.03 o 
  -3  12  10      149.01      132.91     17.29 o 
  -2  12  10       98.81       78.20     16.19 o 
  -1  12  10      396.89      466.36     39.32 o 
   0  12  10       96.49      131.64     21.95 o 
   1  12  10      402.21      417.53     42.38 o 
   2  12  10       97.86      100.73     18.61 o 
   3  12  10      151.86      161.48     18.33 o 
   4  12  10       62.59       78.16     13.04 o 
   5  12  10      656.33      635.91     35.69 o 
   6  12  10       90.79       94.37     14.44 o 
   7  12  10      106.55      112.48     24.40 o 
   8  12  10      142.53      155.92     31.22 o 
   9  12  10       59.75       37.58      8.27 o 
  10  12  10      152.52      155.89     38.40 o 
  11  12  10      159.15      123.35     16.24 o 
 -10  13  10      135.97      127.66     21.80 o 
  -9  13  10       39.54       72.79     32.53 o 
  -8  13  10      184.30      162.27     30.41 o 
  -7  13  10      254.51      245.54     24.61 o 
  -6  13  10      159.77      168.05     24.77 o 
  -5  13  10      149.40      184.27     26.12 o 
  -4  13  10       27.92       35.64     14.99 o 
  -3  13  10      454.19      558.09     42.82 o 
  -2  13  10      266.93      285.23     26.97 o 
  -1  13  10      104.11       97.63     14.75 o 
   0  13  10      115.08      154.19     23.66 o 
   1  13  10      104.49      111.08     30.06 o 
   2  13  10      270.38      292.33     34.78 o 
   3  13  10      446.82      425.55     32.84 o 
   4  13  10       29.53       25.30     14.74 o 
   5  13  10      143.10      157.34     21.34 o 
   6  13  10      159.34      129.63     14.82 o 
   7  13  10      252.42      231.91     21.08 o 
   8  13  10      183.08      180.84     26.48 o 
   9  13  10       39.74       53.49      9.66 o 
  10  13  10      138.73      145.07     19.86 o 
  -8  14  10       56.62       37.69      9.21 o 
  -7  14  10       79.75      123.07     34.96 o 
  -6  14  10      474.77      545.05     49.56 o 
  -5  14  10       68.77       54.92     34.91 o 
  -4  14  10      287.30      306.66     35.73 o 
  -3  14  10      174.26      147.84     36.93 o 
  -2  14  10      163.80      150.90     26.33 o 
  -1  14  10      342.96      372.19     55.92 o 
   0  14  10        0.03       26.63     14.58 o 
   1  14  10      339.98      350.02     54.82 o 
   2  14  10      164.77      141.33     21.55 o 
   3  14  10      167.32      173.70     23.38 o 
   4  14  10      281.25      294.16     26.55 o 
   5  14  10       67.08       69.54      9.90 o 
   6  14  10      460.51      459.19     31.01 o 
   7  14  10       76.00       91.75     13.11 o 
   8  14  10       56.42       51.83     29.96 o 
  -7  15  10      173.99      124.33     16.88 o 
  -6  15  10      217.16      248.11     29.95 o 
  -5  15  10       16.48       16.43     14.54 o 
  -4  15  10       73.85       71.45     23.85 o 
  -3  15  10      306.06      344.89     54.29 o 
  -2  15  10      317.25      329.35     38.95 o 
  -1  15  10      246.45      256.23     91.92 o 
   0  15  10        0.83       25.98     14.06 o 
   1  15  10      249.90      223.36     45.33 o 
   2  15  10      306.41      278.38     30.43 o 
   3  15  10      298.92      306.45     32.98 o 
   4  15  10       78.37       87.54     15.00 o 
   5  15  10       15.89       13.69     15.62 o 
   6  15  10      217.77      200.12     24.30 o 
   7  15  10      172.92      116.69     24.36 o 
  -4  16  10      236.80      163.51     29.90 o 
  -3  16  10      130.65      199.74     36.76 o 
  -2  16  10      131.63      171.68     42.07 o 
  -1  16  10       10.67       30.02     20.39 o 
   0  16  10      476.87      459.73     48.85 o 
   1  16  10        9.80       61.95     11.67 o 
   2  16  10      129.90      140.92     19.09 o 
   3  16  10      131.02      146.13     32.71 o 
   4  16  10      244.16      232.32     34.54 o 
   0   1  11     1794.22     1845.41     62.83 o 
   1   1  11       81.20       84.94     19.23 o 
  -1   2  11     1013.27      999.18     46.60 o 
   0   2  11      408.66      435.12     36.46 o 
   1   2  11     1008.81     1061.62     34.70 o 
   2   2  11      146.99      168.55     14.53 o 
  -2   3  11      423.62      424.16     20.36 o 
  -1   3  11      452.08      452.52     17.94 o 
   0   3  11       37.60       40.19      7.00 o 
   1   3  11      461.76      450.28     26.52 o 
   2   3  11      417.54      431.07     21.72 o 
   3   3  11      754.08      750.70     34.68 o 
  -3   4  11      718.56      695.23     25.95 o 
  -2   4  11     1258.49     1169.70     32.12 o 
  -1   4  11      354.29      337.67     16.48 o 
   0   4  11      432.38      437.43     21.09 o 
   1   4  11      367.98      311.72     31.89 o 
   2   4  11     1237.26     1206.75     35.82 o 
   3   4  11      722.86      762.24     33.91 o 
   4   4  11      423.99      418.25     23.48 o 
  -4   5  11      317.79      340.38     28.50 o 
  -3   5  11     2202.32     2036.65     58.58 o 
  -2   5  11      667.36      644.59     28.21 o 
  -1   5  11      134.45      138.43     14.01 o 
   0   5  11      374.33      364.58     20.76 o 
   1   5  11      140.37      171.86     16.60 o 
   2   5  11      669.24      631.71     27.45 o 
   3   5  11     2221.38     2129.12     49.07 o 
   4   5  11      324.01      366.87     28.06 o 
   5   5  11       57.14       47.33     15.38 o 
  -5   6  11       55.21       57.55     11.68 o 
  -4   6  11      667.66      623.59     29.24 o 
  -3   6  11      238.40      227.49     19.45 o 
  -2   6  11      663.91      637.61     27.92 o 
  -1   6  11      286.38      306.86     16.75 o 
   0   6  11      268.76      240.75     19.49 o 
   1   6  11      297.73      303.59     16.48 o 
   2   6  11      674.53      704.78     32.02 o 
   3   6  11      235.76      217.51     19.73 o 
   4   6  11      673.59      640.81     24.52 o 
   5   6  11       53.36       95.69     13.83 o 
   6   6  11       54.14       42.08      8.55 o 
  -6   7  11      665.09      585.06     31.75 o 
  -5   7  11      124.95      113.15     13.31 o 
  -4   7  11       37.69       58.66      9.26 o 
  -3   7  11       25.07       36.27      7.00 o 
  -2   7  11      566.64      561.21     27.63 o 
  -1   7  11      195.27      195.72     18.22 o 
   0   7  11      352.65      368.76     23.00 o 
   1   7  11      189.07      195.06     20.10 o 
   2   7  11      548.65      570.31     23.24 o 
   3   7  11       22.11       55.58      8.85 o 
   4   7  11       41.67       65.67      8.79 o 
   5   7  11      118.17      105.87     13.37 o 
   6   7  11      656.80      635.64     28.44 o 
   7   7  11        0.69       23.27      6.49 o 
  -7   8  11     1233.13     1239.75     48.80 o 
  -6   8  11       60.66       55.26     12.42 o 
  -5   8  11      525.65      551.36     27.52 o 
  -4   8  11       21.64       20.34      5.60 o 
  -3   8  11      198.29      228.55     22.95 o 
  -2   8  11       95.45      109.33     16.50 o 
  -1   8  11      969.90      971.64     35.66 o 
   0   8  11        3.33       27.23      8.84 o 
   1   8  11      972.86      998.89     44.60 o 
   2   8  11       95.43       98.25     14.65 o 
   3   8  11      195.62      242.06     21.99 o 
   4   8  11       21.18       29.52      7.87 o 
   5   8  11      532.51      562.63     31.80 o 
   6   8  11       60.43       88.22     12.04 o 
   7   8  11     1226.76     1217.35     41.40 o 
   8   8  11        8.10       15.67     11.55 o 
  -8   9  11      231.47      243.26     29.23 o 
  -7   9  11      141.26      136.02     20.35 o 
  -6   9  11       50.17       58.84     11.49 o 
  -5   9  11       48.38       23.64      7.35 o 
  -4   9  11      208.92      204.77     21.34 o 
  -3   9  11       99.55       90.10     17.95 o 
  -2   9  11       10.55       11.52     12.00 o 
  -1   9  11      478.22      515.97     35.63 o 
   0   9  11       23.08       21.07     10.84 o 
   1   9  11      475.41      517.05     46.24 o 
   2   9  11       10.29       31.54     10.97 o 
   3   9  11       88.78       57.92     13.98 o 
   4   9  11      212.19      165.27     19.31 o 
   5   9  11       45.93       52.89     10.07 o 
   6   9  11       48.19       57.00     10.12 o 
   7   9  11      146.50      137.38     21.07 o 
   8   9  11      220.25      281.06     23.66 o 
   9   9  11       21.45       27.28     11.65 o 
  -9  10  11       72.58       87.76     21.73 o 
  -8  10  11       25.62       40.62      8.07 o 
  -7  10  11      314.43      353.05     34.42 o 
  -6  10  11      245.66      252.56     37.45 o 
  -5  10  11      222.58      232.96     35.82 o 
  -4  10  11      446.87      458.37     35.99 o 
  -3  10  11      226.01      212.89     23.13 o 
  -2  10  11      355.31      317.37     37.05 o 
  -1  10  11       72.22       69.90     12.80 o 
   0  10  11       21.67        9.46     17.04 o 
   1  10  11       69.49      105.95     19.35 o 
   2  10  11      349.51      332.70     28.74 o 
   3  10  11      230.95      247.77     25.24 o 
   4  10  11      454.59      439.55     32.01 o 
   5  10  11      229.64      251.73     22.65 o 
   6  10  11      249.92      258.23     23.49 o 
   7  10  11      321.16      341.82     27.18 o 
   8  10  11       25.68       52.58      8.75 o 
   9  10  11       68.59       72.65     12.92 o 
  10  10  11      670.66      744.38     47.56 o 
 -10  11  11      100.74      107.96     15.87 o 
  -9  11  11      108.87      104.86     18.05 o 
  -8  11  11       87.35      119.04     22.66 o 
  -7  11  11       56.28       44.44     30.44 o 
  -6  11  11      197.17      169.50     42.88 o 
  -5  11  11        2.38       35.55     16.32 o 
  -4  11  11      156.38      168.29     26.01 o 
  -3  11  11      726.88      803.49     51.85 o 
  -2  11  11       19.02       24.23     13.21 o 
  -1  11  11       91.30       75.48     25.58 o 
   0  11  11       32.36       89.13     23.65 o 
   1  11  11       91.28       95.81     22.98 o 
   2  11  11       17.47       14.75      8.43 o 
   3  11  11      725.18      729.74     39.65 o 
   4  11  11      157.52      183.75     19.54 o 
   5  11  11        1.79       37.89      9.61 o 
   6  11  11      204.95      208.60     21.81 o 
   7  11  11       62.43       67.30      9.11 o 
   8  11  11       86.40       87.41     26.56 o 
   9  11  11      113.61      130.62     17.93 o 
  10  11  11       95.89       94.73     14.05 o 
  11  11  11      480.38      509.58     42.12 o 
 -10  12  11       72.94       69.52     16.37 o 
  -9  12  11       78.77       57.41     21.78 o 
  -8  12  11       36.37       27.02     28.49 o 
  -7  12  11       40.90       49.65     21.19 o 
  -6  12  11      409.12      371.85     46.10 o 
  -5  12  11       97.44      104.98     40.88 o 
  -4  12  11      611.08      636.44     48.00 o 
  -3  12  11       74.69      141.87     32.28 o 
  -2  12  11       15.43       42.15     10.34 o 
  -1  12  11       21.66       49.59     10.11 o 
   0  12  11      556.72      584.42     46.86 o 
   1  12  11       20.49       56.26     20.22 o 
   2  12  11       17.09       32.73      9.70 o 
   3  12  11       72.03       74.10     12.16 o 
   4  12  11      612.80      622.39     36.94 o 
   5  12  11       98.05      147.91     17.35 o 
   6  12  11      411.22      464.49     32.67 o 
   7  12  11       44.26       26.35      9.51 o 
   8  12  11       34.70       44.35      9.07 o 
   9  12  11       75.04       63.51     19.99 o 
  10  12  11       78.68       95.72     13.80 o 
  -9  13  11      187.71      214.45     97.65 o 
  -8  13  11      161.02      170.34     31.63 o 
  -7  13  11       18.86       31.31     32.10 o 
  -6  13  11      354.87      344.04     52.92 o 
  -5  13  11      530.63      529.85     71.08 o 
  -4  13  11       27.75       38.85     22.47 o 
  -3  13  11      501.15      477.93     52.10 o 
  -2  13  11       33.99       33.69     10.57 o 
  -1  13  11       12.56       47.24     17.38 o 
   0  13  11        0.29       20.42     10.09 o 
   1  13  11       14.60       38.94     17.79 o 
   2  13  11       35.01       47.34     12.04 o 
   3  13  11      506.43      515.10     35.22 o 
   4  13  11       29.40       48.11     11.63 o 
   5  13  11      539.70      543.28     34.31 o 
   6  13  11      351.77      385.39     35.38 o 
   7  13  11       20.43        3.50      9.78 o 
   8  13  11      153.17      113.04     19.51 o 
   9  13  11      176.28      146.98     19.16 o 
  -7  14  11      296.30      178.91     32.12 o 
  -6  14  11      106.60      118.73     25.05 o 
  -5  14  11      322.26      264.41     44.70 o 
  -4  14  11      588.22      600.83     72.78 o 
  -3  14  11       46.05      126.16     31.75 o 
  -2  14  11       93.15      133.21     29.42 o 
  -1  14  11      292.91      317.81     51.72 o 
   0  14  11        0.48       27.82     23.65 o 
   1  14  11      283.44      248.25     45.70 o 
   2  14  11       91.90       91.21     18.65 o 
   3  14  11       43.23       45.64     11.34 o 
   4  14  11      589.04      604.19     37.75 o 
   5  14  11      318.65      315.73     28.27 o 
   6  14  11      105.83       92.87     10.48 o 
   7  14  11      294.27      324.17     40.49 o 
  -5  15  11       26.38       -7.17     13.11 o 
  -4  15  11        3.77       30.30     29.70 o 
  -3  15  11      127.27      139.45     33.18 o 
  -2  15  11      171.85       99.13     26.55 o 
  -1  15  11       92.65       51.92     20.29 o 
   0  15  11      146.40      130.26     34.43 o 
   1  15  11       91.53      140.42     21.04 o 
   2  15  11      161.73      173.54     23.17 o 
   3  15  11      129.93      126.94     26.74 o 
   4  15  11        4.58        3.28      7.35 o 
   5  15  11       28.50       52.98     10.16 o 
   0   0  12     5018.18     4705.15    209.90 o 
   0   1  12      105.82      131.96     23.03 o 
   1   1  12      894.20      931.45     47.42 o 
  -1   2  12      519.01      569.88     42.41 o 
   0   2  12      260.03      260.62     43.87 o 
   1   2  12      537.29      614.94     43.93 o 
   2   2  12       51.90       59.68      9.28 o 
  -2   3  12      345.31      361.00     18.29 o 
  -1   3  12       95.64      120.65     16.22 o 
   0   3  12       48.86       51.35     14.39 o 
   1   3  12      104.96       80.66     16.41 o 
   2   3  12      343.61      342.08     19.72 o 
   3   3  12      620.08      685.42     26.91 o 
  -3   4  12       39.15       47.69      7.59 o 
  -2   4  12       40.43       44.47      7.04 o 
  -1   4  12       98.44      118.51     15.16 o 
   0   4  12      294.51      356.44     19.40 o 
   1   4  12       99.48      103.06     17.35 o 
   2   4  12       38.52       23.86      9.99 o 
   3   4  12       35.27       33.83      6.57 o 
   4   4  12      731.38      709.23     30.15 o 
  -4   5  12      395.46      414.96     23.54 o 
  -3   5  12        8.11       24.72     10.46 o 
  -2   5  12      456.34      463.30     22.28 o 
  -1   5  12      122.04      131.54     11.02 o 
   0   5  12      153.37      191.16     19.49 o 
   1   5  12      120.72      129.26     14.75 o 
   2   5  12      458.38      469.84     25.81 o 
   3   5  12        9.99       18.93      5.24 o 
   4   5  12      411.87      460.35     26.21 o 
   5   5  12      176.97      177.87     17.39 o 
  -5   6  12      286.81      307.80     24.89 o 
  -4   6  12       95.58      106.01     15.39 o 
  -3   6  12      954.92      901.29     39.20 o 
  -2   6  12     1131.41     1103.42     46.50 o 
  -1   6  12      254.95      258.54     26.04 o 
   0   6  12       11.86       29.70      7.82 o 
   1   6  12      246.19      255.32     22.55 o 
   2   6  12     1123.09     1119.13     40.40 o 
   3   6  12      962.23      995.46     41.83 o 
   4   6  12       90.42       84.16     14.02 o 
   5   6  12      285.07      343.63     25.91 o 
   6   6  12      644.34      614.19     42.35 o 
  -6   7  12       72.93       57.28     10.47 o 
  -5   7  12       50.79       58.27      9.11 o 
  -4   7  12      469.19      462.67     26.93 o 
  -3   7  12      644.03      626.61     34.46 o 
  -2   7  12      147.18      181.05     20.44 o 
  -1   7  12      168.75      178.49     16.76 o 
   0   7  12      291.82      281.93     24.10 o 
   1   7  12      166.97      164.66     13.07 o 
   2   7  12      143.59      170.74     19.05 o 
   3   7  12      643.62      640.05     24.73 o 
   4   7  12      460.66      458.11     21.61 o 
   5   7  12       51.64       63.72     13.54 o 
   6   7  12       71.74       63.91     10.61 o 
   7   7  12      750.51      729.88     37.57 o 
  -7   8  12        7.00        7.12      9.42 o 
  -6   8  12      493.37      530.09     30.33 o 
  -5   8  12      700.66      623.90     49.72 o 
  -4   8  12      581.32      554.36     33.46 o 
  -3   8  12      161.83      199.63     21.89 o 
  -2   8  12       84.20       86.67     14.98 o 
  -1   8  12       33.98       33.52     11.04 o 
   0   8  12     1104.39     1047.95     47.32 o 
   1   8  12       32.75       24.51      9.33 o 
   2   8  12       85.31      113.59     13.77 o 
   3   8  12      159.81      180.79     18.45 o 
   4   8  12      586.58      615.03     54.15 o 
   5   8  12      697.44      705.60     33.96 o 
   6   8  12      479.25      485.59     36.55 o 
   7   8  12        6.37        8.38      9.78 o 
   8   8  12       34.50       23.32     13.61 o 
  -8   9  12       13.84       24.89      8.46 o 
  -7   9  12       68.18       71.26     12.71 o 
  -6   9  12       32.05       36.11     33.44 o 
  -5   9  12      160.19      182.79     25.56 o 
  -4   9  12      356.63      342.09     34.37 o 
  -3   9  12      312.84      332.84     28.21 o 
  -2   9  12        4.14        6.18     12.72 o 
  -1   9  12      470.92      466.73     34.11 o 
   0   9  12      173.06      144.86     19.75 o 
   1   9  12      467.61      533.25     33.01 o 
   2   9  12        3.99       17.64      7.00 o 
   3   9  12      314.33      308.80     24.79 o 
   4   9  12      348.78      359.42     26.29 o 
   5   9  12      162.54      160.22     17.10 o 
   6   9  12       30.22       35.83      7.33 o 
   7   9  12       69.96       83.07     12.28 o 
   8   9  12       16.26       30.66      7.53 o 
   9   9  12      164.35      128.25     19.90 o 
  -9  10  12        7.25       25.13     10.92 o 
  -8  10  12      359.47      411.76     51.01 o 
  -7  10  12      418.01      480.54     46.72 o 
  -6  10  12      174.10      160.08     26.00 o 
  -5  10  12       78.97      120.92     53.99 o 
  -4  10  12       38.97       53.10     11.76 o 
  -3  10  12      227.10      230.87     32.34 o 
  -2  10  12       60.75       62.93     15.45 o 
  -1  10  12      118.57      140.63     24.38 o 
   0  10  12      262.27      261.53     35.24 o 
   1  10  12      121.04      166.69     36.14 o 
   2  10  12       60.36       59.91     10.72 o 
   3  10  12      232.91      268.31     25.66 o 
   4  10  12       42.71       87.32     14.70 o 
   5  10  12       76.37       85.30     12.88 o 
   6  10  12      175.68      172.59     18.43 o 
   7  10  12      420.66      438.55     29.03 o 
   8  10  12      357.12      437.40     31.77 o 
   9  10  12        7.18       17.74     13.03 o 
  10  10  12      393.42      494.05     40.32 o 
 -10  11  12       82.37       91.39     65.09 o 
  -9  11  12       43.43       41.87     12.73 o 
  -8  11  12      337.61      386.38    106.40 o 
  -7  11  12      109.20      130.32     35.15 o 
  -6  11  12       30.74       36.61     46.82 o 
  -5  11  12      309.17      270.58     68.75 o 
  -4  11  12      223.91      251.64     34.81 o 
  -3  11  12       40.32       55.20     13.34 o 
  -2  11  12      500.82      479.60     47.81 o 
  -1  11  12      127.75      177.78     26.27 o 
   0  11  12       62.07      101.37     26.07 o 
   1  11  12      128.11      188.56     25.90 o 
   2  11  12      501.14      524.66     47.86 o 
   3  11  12       41.77       59.80     11.25 o 
   4  11  12      220.93      252.52     23.97 o 
   5  11  12      310.56      272.21     25.10 o 
   6  11  12       29.37       55.86     10.26 o 
   7  11  12      111.17      114.78     18.59 o 
   8  11  12      340.88      383.91     33.20 o 
   9  11  12       43.17       34.10      8.87 o 
  10  11  12       83.75       93.38     19.89 o 
  -9  12  12       43.29       45.24     12.80 o 
  -8  12  12      220.53      201.80     91.92 o 
  -7  12  12      342.97      380.80     88.55 o 
  -6  12  12      255.60      306.91     69.24 o 
  -5  12  12      117.99      102.71     30.02 o 
  -4  12  12      105.75      100.88     17.97 o 
  -3  12  12      432.76      459.65     46.13 o 
  -2  12  12       78.31       62.04     11.58 o 
  -1  12  12      185.72      138.96     22.65 o 
   0  12  12      541.38      501.81     49.98 o 
   1  12  12      181.88      176.19     34.03 o 
   2  12  12       73.96       73.07     20.78 o 
   3  12  12      425.99      452.06     34.37 o 
   4  12  12      106.18      131.94     18.14 o 
   5  12  12      115.20      143.92     16.52 o 
   6  12  12      253.44      290.79     28.71 o 
   7  12  12      349.54      337.99     28.03 o 
   8  12  12      221.79      210.90     23.01 o 
   9  12  12       43.07       40.58      9.08 o 
  -7  13  12      242.99      212.43     34.37 o 
  -6  13  12      258.54      173.90     40.45 o 
  -5  13  12      178.11      186.10     36.19 o 
  -4  13  12        1.57       -7.49     15.97 o 
  -3  13  12       73.17       67.72     10.71 o 
  -2  13  12      188.49      226.40     31.40 o 
  -1  13  12      695.37      731.82     58.55 o 
   0  13  12      144.92      175.82     25.99 o 
   1  13  12      687.18      656.48     60.35 o 
   2  13  12      194.59      197.75     23.27 o 
   3  13  12       72.50       74.78      9.70 o 
   4  13  12        1.41       26.88      9.25 o 
   5  13  12      177.48      189.91     19.93 o 
   6  13  12      253.41      237.79     40.10 o 
   7  13  12      242.08      265.59     25.05 o 
  -5  14  12      381.03      471.22     65.13 o 
  -4  14  12       45.09       60.35     29.35 o 
  -3  14  12       12.52      118.78     35.85 o 
  -2  14  12      292.83      349.61     56.53 o 
  -1  14  12       65.87       93.81     27.91 o 
   0  14  12      329.68      279.77     48.97 o 
   1  14  12       66.51       88.08     17.60 o 
   2  14  12      291.49      345.53     34.55 o 
   3  14  12       13.64       12.81     13.53 o 
   4  14  12       43.07       23.71      9.40 o 
   5  14  12      374.20      369.27     31.14 o 
  -2  15  12        8.62       34.03     31.81 o 
  -1  15  12       85.95      100.49     23.80 o 
   0  15  12      181.08      134.67     31.53 o 
   1  15  12       86.96      130.01     22.25 o 
   2  15  12        9.36       -7.30     17.74 o 
   0   1  13     1604.60     1408.57     59.99 o 
   1   1  13      453.74      483.81     42.14 o 
  -1   2  13      874.04      929.34     48.43 o 
   0   2  13      508.61      515.52     42.89 o 
   1   2  13      855.76      876.31     48.79 o 
   2   2  13        4.31       10.12     12.85 o 
  -2   3  13      220.10      245.39     23.52 o 
  -1   3  13      454.49      473.92     29.60 o 
   0   3  13     1294.99     1224.07     55.39 o 
   1   3  13      445.10      459.82     40.51 o 
   2   3  13      223.08      237.21     16.98 o 
   3   3  13        0.17       17.65      8.20 o 
  -3   4  13       75.21       74.36      9.78 o 
  -2   4  13      429.82      403.66     23.47 o 
  -1   4  13     1617.28     1554.18     61.95 o 
   0   4  13      560.22      569.55     44.11 o 
   1   4  13     1609.06     1601.69     49.15 o 
   2   4  13      446.59      427.00     24.33 o 
   3   4  13       74.62       78.08      9.54 o 
   4   4  13      240.15      226.41     18.15 o 
  -4   5  13       45.05       48.48     10.88 o 
  -3   5  13      341.63      368.98     20.99 o 
  -2   5  13     1455.30     1375.62     48.88 o 
  -1   5  13       66.68       48.95     13.25 o 
   0   5  13     1002.33      957.84     39.20 o 
   1   5  13       68.29       66.28      9.67 o 
   2   5  13     1446.94     1366.31     41.62 o 
   3   5  13      348.71      360.23     23.11 o 
   4   5  13       47.06       44.52     13.01 o 
   5   5  13        1.78       17.18     11.20 o 
  -5   6  13      120.95      119.96     16.15 o 
  -4   6  13      140.09      173.34     19.22 o 
  -3   6  13       95.98      104.16     15.40 o 
  -2   6  13      214.26      180.01     15.68 o 
  -1   6  13      202.72      209.38     16.21 o 
   0   6  13      301.79      301.39     28.14 o 
   1   6  13      202.40      222.07     21.18 o 
   2   6  13      223.34      241.78     21.86 o 
   3   6  13       97.04      123.57     15.66 o 
   4   6  13      143.77      175.23     19.04 o 
   5   6  13      130.23      136.60     18.31 o 
   6   6  13       57.00       52.20     13.61 o 
  -6   7  13      191.85      212.94     19.56 o 
  -5   7  13      149.13      133.09     20.49 o 
  -4   7  13      895.78      885.43     42.23 o 
  -3   7  13      279.25      322.28     26.45 o 
  -2   7  13      237.83      211.91     31.14 o 
  -1   7  13      325.21      354.53     41.38 o 
   0   7  13      137.81      139.45     14.45 o 
   1   7  13      331.36      329.59     26.38 o 
   2   7  13      234.19      277.07     24.88 o 
   3   7  13      279.79      331.45     26.72 o 
   4   7  13      883.73      806.96     40.26 o 
   5   7  13      148.70      153.64     36.16 o 
   6   7  13      198.74      193.97     25.28 o 
   7   7  13      483.10      491.75     32.60 o 
  -7   8  13      513.66      566.43     43.82 o 
  -6   8  13       33.65       25.19      8.64 o 
  -5   8  13      145.09      136.06     16.93 o 
  -4   8  13      138.34      123.87     16.80 o 
  -3   8  13       17.77       29.14     19.43 o 
  -2   8  13       65.40       68.84     34.80 o 
  -1   8  13      446.49      445.31     38.07 o 
   0   8  13      114.34      131.02     25.62 o 
   1   8  13      439.53      444.25     23.73 o 
   2   8  13       66.86       91.22     17.04 o 
   3   8  13       19.13       29.96      6.07 o 
   4   8  13      138.75      110.41     19.95 o 
   5   8  13      150.76      194.94     29.07 o 
   6   8  13       34.49       48.29      9.17 o 
   7   8  13      513.39      495.79     34.74 o 
   8   8  13      213.44      254.69     29.01 o 
  -8   9  13      147.73       88.29     39.67 o 
  -7   9  13      322.48      434.21     75.87 o 
  -6   9  13       79.43       79.60     21.78 o 
  -5   9  13      127.50      114.06     21.06 o 
  -4   9  13      113.91      121.38     26.66 o 
  -3   9  13      247.79      211.00     38.87 o 
  -2   9  13      115.09      139.65     19.63 o 
  -1   9  13      114.38      110.01     22.23 o 
   0   9  13       54.29       51.29     26.38 o 
   1   9  13      113.16      126.36     16.14 o 
   2   9  13      112.44      128.41     15.33 o 
   3   9  13      252.15      234.83     19.65 o 
   4   9  13      118.28      124.39     24.12 o 
   5   9  13      118.62      136.21     14.02 o 
   6   9  13       83.77       65.44     11.81 o 
   7   9  13      322.71      325.36     30.21 o 
   8   9  13      153.33       98.53     15.10 o 
   9   9  13      556.02      558.97     55.06 o 
  -9  10  13       88.87       98.13     23.25 o 
  -8  10  13       45.76       31.89     13.64 o 
  -7  10  13      639.74      707.46     58.27 o 
  -6  10  13       91.42      120.65     41.31 o 
  -5  10  13       36.61      134.46     41.31 o 
  -4  10  13      883.37     1012.42     78.34 o 
  -3  10  13       28.68       36.65     17.09 o 
  -2  10  13      332.44      353.78     42.60 o 
  -1  10  13      127.03      111.82     22.69 o 
   0  10  13      368.75      451.46     48.01 o 
   1  10  13      134.77      148.92     17.22 o 
   2  10  13      319.67      344.42     26.26 o 
   3  10  13       28.37       45.80      8.15 o 
   4  10  13      867.89      818.98     37.90 o 
   5  10  13       34.72       49.28     10.24 o 
   6  10  13       94.50       91.83     11.93 o 
   7  10  13      637.64      648.85     40.60 o 
   8  10  13       47.45       22.47     12.31 o 
   9  10  13       87.59       64.88     41.41 o 
  10  10  13      216.09      203.23     33.17 o 
  -9  11  13       92.49      115.01     25.33 o 
  -8  11  13      482.49      456.44     46.89 o 
  -7  11  13      324.64      310.54     78.76 o 
  -6  11  13      201.91      195.29     55.97 o 
  -5  11  13      205.86      159.34     49.12 o 
  -4  11  13        7.79       12.96      8.09 o 
  -3  11  13      479.35      545.06     52.41 o 
  -2  11  13      322.10      320.95     38.63 o 
  -1  11  13       54.73       39.42     18.84 o 
   0  11  13      576.40      552.04     52.82 o 
   1  11  13       53.47       29.60     22.15 o 
   2  11  13      333.61      353.24     29.32 o 
   3  11  13      473.21      539.92     40.82 o 
   4  11  13        7.01       22.66      8.15 o 
   5  11  13      203.20      250.00     25.26 o 
   6  11  13      200.56      190.59     36.53 o 
   7  11  13      320.32      334.82     26.83 o 
   8  11  13      475.70      466.15     43.45 o 
   9  11  13       86.39       82.30     11.99 o 
  -7  12  13       53.05       82.02     36.06 o 
  -6  12  13      110.64       71.99     20.14 o 
  -5  12  13       38.85       33.06     16.66 o 
  -4  12  13       65.24       74.05     34.21 o 
  -3  12  13        1.02        7.48      9.36 o 
  -2  12  13      249.50      233.17     41.20 o 
  -1  12  13      172.19      207.40     31.20 o 
   0  12  13       91.21       50.14     31.16 o 
   1  12  13      179.59      194.92     22.27 o 
   2  12  13      255.12      281.97     37.08 o 
   3  12  13        1.06       19.75      7.60 o 
   4  12  13       66.94       87.93     12.82 o 
   5  12  13       40.38       37.98      7.07 o 
   6  12  13      101.65      103.66     15.36 o 
   7  12  13       50.94       91.63     11.45 o 
  -5  13  13       39.08       74.66     17.45 o 
  -4  13  13       54.30      113.25     34.54 o 
  -3  13  13      565.74      626.14     49.57 o 
  -2  13  13      103.62      102.68     15.32 o 
  -1  13  13       75.38       87.85     25.00 o 
   0  13  13      201.59      175.72     39.79 o 
   1  13  13       80.34       82.55     12.39 o 
   2  13  13      102.30      116.36     15.80 o 
   3  13  13      557.54      574.60     36.69 o 
   4  13  13       54.76       53.76     10.64 o 
   5  13  13       35.10       52.90      8.31 o 
  -2  14  13       80.53       70.33     24.48 o 
  -1  14  13       80.45       53.94     16.80 o 
   0  14  13        8.26       46.97     24.02 o 
   1  14  13       79.32      112.71     17.53 o 
   2  14  13       79.41       54.71     16.44 o 
   0   1  14     1519.26     1286.49     59.64 o 
   1   1  14       76.75       74.39     26.73 o 
  -1   2  14        8.19       16.16     10.18 o 
   0   2  14       26.03       47.82     13.85 o 
   1   2  14        7.40       16.09      8.80 o 
   2   2  14      241.60      232.54     24.94 o 
  -2   3  14      535.29      530.30     33.04 o 
  -1   3  14       62.43       72.34     15.99 o 
   0   3  14       82.27       52.79     24.63 o 
   1   3  14       64.21       49.39     18.51 o 
   2   3  14      538.78      560.45     35.09 o 
   3   3  14       37.47       56.72      9.73 o 
  -3   4  14     1243.16     1202.97     38.87 o 
  -2   4  14       38.16       62.14     14.10 o 
  -1   4  14      316.68      428.55     40.53 o 
   0   4  14       77.41       86.68     21.41 o 
   1   4  14      326.12      404.31     39.69 o 
   2   4  14       34.70       43.02     11.56 o 
   3   4  14     1235.65     1201.09     37.75 o 
   4   4  14       31.36       46.12      9.13 o 
  -4   5  14      140.09      136.55     18.26 o 
  -3   5  14       98.97      107.81     13.35 o 
  -2   5  14      897.98      894.62     59.45 o 
  -1   5  14       11.67       30.57     28.60 o 
   0   5  14       23.31       10.20     13.52 o 
   1   5  14       12.47       21.11      8.20 o 
   2   5  14      885.78      842.71     33.33 o 
   3   5  14       96.41       78.24     11.87 o 
   4   5  14      136.64      156.49     16.46 o 
   5   5  14       59.28       64.07      9.03 o 
  -5   6  14      132.78      135.63     16.58 o 
  -4   6  14      211.55      197.26     28.48 o 
  -3   6  14       70.17       47.05     10.94 o 
  -2   6  14      368.83      419.78     54.74 o 
  -1   6  14       73.27       39.60     18.21 o 
   0   6  14      547.56      592.25     32.07 o 
   1   6  14       79.80       75.81     14.99 o 
   2   6  14      374.96      371.40     26.12 o 
   3   6  14       71.06       79.29     19.25 o 
   4   6  14      214.53      203.87     21.34 o 
   5   6  14      134.99      157.53     14.38 o 
   6   6  14      204.76      197.13     27.62 o 
  -6   7  14       59.00       48.75     12.10 o 
  -5   7  14       76.10       87.22      9.81 o 
  -4   7  14      224.48      231.19     18.06 o 
  -3   7  14      325.23      402.79     29.05 o 
  -2   7  14       86.18       86.96     11.54 o 
  -1   7  14      584.24      628.16     54.69 o 
   0   7  14      104.33       73.49     12.82 o 
   1   7  14      593.51      600.28     38.80 o 
   2   7  14       83.89       66.30     21.68 o 
   3   7  14      316.42      315.43     32.12 o 
   4   7  14      216.55      251.01     24.98 o 
   5   7  14       74.57       63.97     22.61 o 
   6   7  14       60.16       59.62     21.09 o 
   7   7  14       28.97        9.68     10.33 o 
  -7   8  14      103.50       77.94     22.17 o 
  -6   8  14      385.14      454.41     40.45 o 
  -5   8  14      437.99      455.86     27.09 o 
  -4   8  14      128.41      129.25     25.51 o 
  -3   8  14      116.33      211.90     32.80 o 
  -2   8  14       13.55       -8.05     14.41 o 
  -1   8  14       19.91       14.61     10.50 o 
   0   8  14       46.03       82.22     17.38 o 
   1   8  14       22.47       41.79     13.39 o 
   2   8  14       11.61       28.00     10.09 o 
   3   8  14      112.22      136.82     24.20 o 
   4   8  14      132.08      130.88     24.21 o 
   5   8  14      444.89      471.92     45.63 o 
   6   8  14      395.88      388.78     34.52 o 
   7   8  14      100.45       88.29     14.82 o 
   8   8  14        0.68       32.69     13.64 o 
  -8   9  14        1.36       50.04     13.13 o 
  -7   9  14      893.28      795.60     63.42 o 
  -6   9  14      261.59      238.53     63.46 o 
  -5   9  14        6.64       22.40      8.77 o 
  -4   9  14      114.10      179.30     57.14 o 
  -3   9  14      212.15      209.97     89.17 o 
  -2   9  14      468.74      394.09     44.56 o 
  -1   9  14      383.14      468.63     35.73 o 
   0   9  14        6.96       13.35      8.91 o 
   1   9  14      383.90      372.33     22.45 o 
   2   9  14      471.49      520.27     51.47 o 
   3   9  14      199.57      236.62     39.18 o 
   4   9  14      115.16      169.66     25.73 o 
   5   9  14        5.75        1.65     13.24 o 
   6   9  14      263.08      261.56     27.32 o 
   7   9  14      900.26      865.08     45.13 o 
   8   9  14        0.92        2.65      8.72 o 
   9   9  14       15.49       29.20      9.47 o 
  -8  10  14      193.18      168.76     49.60 o 
  -7  10  14      160.43      201.55     54.63 o 
  -6  10  14       37.69       63.08     29.48 o 
  -5  10  14      197.49      201.77     55.59 o 
  -4  10  14       88.37      150.67     56.93 o 
  -3  10  14       42.26       36.91     18.80 o 
  -2  10  14       98.42      136.64     25.45 o 
  -1  10  14      205.75      220.78     46.05 o 
   0  10  14      186.29      210.59     23.89 o 
   1  10  14      205.13      192.15     19.58 o 
   2  10  14       95.54      104.14     15.41 o 
   3  10  14       43.94       46.03     10.70 o 
   4  10  14       87.79      111.29     18.68 o 
   5  10  14      180.71      153.66     31.18 o 
   6  10  14       36.72       56.42     10.41 o 
   7  10  14      156.46      158.51     18.32 o 
   8  10  14      199.89      192.88     31.67 o 
  -7  11  14       44.90       12.73     14.98 o 
  -6  11  14       72.61       84.06     32.05 o 
  -5  11  14       77.49       84.63     25.07 o 
  -4  11  14     1171.57     1178.61     67.94 o 
  -3  11  14      122.89      137.07     22.87 o 
  -2  11  14       30.77       35.71     25.39 o 
  -1  11  14       47.84       53.64     11.90 o 
   0  11  14        0.34       16.04      7.78 o 
   1  11  14       46.75       42.39      8.35 o 
   2  11  14       31.66       36.14      8.82 o 
   3  11  14      120.42      126.45     15.45 o 
   4  11  14     1170.14     1264.80     47.99 o 
   5  11  14       76.62       51.86     12.30 o 
   6  11  14       66.09       74.19     16.27 o 
   7  11  14       46.25       36.64     23.39 o 
  -5  12  14      322.83      390.16     61.35 o 
  -4  12  14      200.30      155.65     36.61 o 
  -3  12  14      168.63      116.70     23.87 o 
  -2  12  14       18.06       26.46      8.69 o 
  -1  12  14       25.60       33.50      9.37 o 
   0  12  14       11.57       18.66     12.48 o 
   1  12  14       28.70       50.74     13.16 o 
   2  12  14       18.17       30.25      9.11 o 
   3  12  14      168.87      165.31     27.08 o 
   4  12  14      201.76      226.04     21.03 o 
   5  12  14      306.62      349.67     27.10 o 
  -2  13  14      153.35      175.13     22.79 o 
  -1  13  14       57.59       63.17     43.30 o 
   0  13  14      120.74      105.57     20.49 o 
   1  13  14       55.52       55.70     10.98 o 
   2  13  14      159.64      162.91     24.25 o 
   0   1  15     1219.68     1274.91     61.66 o 
   1   1  15      122.99      137.73     25.03 o 
  -1   2  15      688.27      675.54     52.74 o 
   0   2  15      279.68      270.76     34.32 o 
   1   2  15      690.05      670.60     51.92 o 
   2   2  15       64.91       38.75     13.73 o 
  -2   3  15      101.63      112.20     19.97 o 
  -1   3  15      346.78      348.62     38.69 o 
   0   3  15       29.26       43.87     14.25 o 
   1   3  15      346.64      281.12     33.59 o 
   2   3  15       97.09      102.75     15.73 o 
   3   3  15      557.08      630.50     51.01 o 
  -3   4  15       27.63       41.89     18.91 o 
  -2   4  15       53.50       47.02     15.42 o 
  -1   4  15      134.64      172.99     30.08 o 
   0   4  15      849.70      848.57     52.43 o 
   1   4  15      136.50      100.27     15.33 o 
   2   4  15       56.87       42.27     13.85 o 
   3   4  15       27.44       21.54     10.40 o 
   4   4  15       65.22       56.03      9.66 o 
  -4   5  15       91.89       91.14     11.52 o 
  -3   5  15      576.57      590.65     40.13 o 
  -2   5  15      270.78      246.08     36.33 o 
  -1   5  15      346.94      333.79     43.43 o 
   0   5  15        1.15       -4.90      6.99 o 
   1   5  15      343.14      318.52     30.37 o 
   2   5  15      267.12      282.25     20.64 o 
   3   5  15      572.07      547.06     28.29 o 
   4   5  15       93.83       87.33     18.69 o 
   5   5  15      475.40      434.38     30.37 o 
  -5   6  15      176.16      168.54     22.26 o 
  -4   6  15      287.28      303.67     22.89 o 
  -3   6  15      103.31      105.49     12.28 o 
  -2   6  15      249.07      234.45     34.11 o 
  -1   6  15       80.18       35.74     16.76 o 
   0   6  15      269.51      233.59     35.78 o 
   1   6  15       87.82       73.79     25.45 o 
   2   6  15      245.09      284.52     22.84 o 
   3   6  15      103.13       91.45     14.11 o 
   4   6  15      282.83      267.96     29.83 o 
   5   6  15      172.85      214.49     20.97 o 
   6   6  15      565.74      578.07     34.08 o 
  -6   7  15       97.17      107.86     12.70 o 
  -5   7  15      173.98      177.73     20.30 o 
  -4   7  15      300.14      272.47     27.08 o 
  -3   7  15        3.77       14.04      5.29 o 
  -2   7  15      207.04      199.37     30.16 o 
  -1   7  15      153.43      118.27     19.66 o 
   0   7  15       58.78       68.38     21.27 o 
   1   7  15      148.80      151.12     21.37 o 
   2   7  15      214.90      228.93     24.60 o 
   3   7  15        3.26       15.94     11.34 o 
   4   7  15      302.71      283.49     54.93 o 
   5   7  15      170.07      117.11     27.39 o 
   6   7  15      100.71      127.22     19.03 o 
   7   7  15      290.23      324.29     38.16 o 
  -7   8  15       16.41        8.91      9.84 o 
  -6   8  15       12.06       27.29     14.61 o 
  -5   8  15      180.41      201.50     28.54 o 
  -4   8  15       11.28        3.72     12.15 o 
  -3   8  15      125.95      122.42     14.90 o 
  -2   8  15       89.63       96.81     11.04 o 
  -1   8  15      242.72      266.46     29.95 o 
   0   8  15        0.54       25.15      8.17 o 
   1   8  15      234.84      212.64     25.43 o 
   2   8  15       89.99      116.21     30.15 o 
   3   8  15      124.05      121.47     26.62 o 
   4   8  15       10.45       20.95     10.12 o 
   5   8  15      182.88      213.82     29.54 o 
   6   8  15       12.36       19.15     14.75 o 
   7   8  15       14.23       26.68     14.64 o 
   8   8  15        8.19       31.57     11.19 o 
  -7   9  15      139.78       96.31     33.12 o 
  -6   9  15       79.54      111.45     46.28 o 
  -5   9  15       42.42       40.37     16.77 o 
  -4   9  15      338.21      371.13     29.92 o 
  -3   9  15      475.90      497.20     34.55 o 
  -2   9  15       90.80      113.49     17.50 o 
  -1   9  15      225.26      199.48     32.34 o 
   0   9  15      379.50      402.03     37.65 o 
   1   9  15      221.79      146.13     22.97 o 
   2   9  15       91.03      160.47     32.57 o 
   3   9  15      468.00      474.75     83.59 o 
   4   9  15      334.66      310.53     38.45 o 
   5   9  15       43.30       48.45     18.50 o 
   6   9  15       77.00       92.23     21.40 o 
   7   9  15      136.38      119.43     27.33 o 
   8   9  15       18.94       30.87     16.37 o 
  -6  10  15      259.72      190.85     57.46 o 
  -5  10  15       43.80       25.15     15.84 o 
  -4  10  15      230.96      304.30     40.48 o 
  -3  10  15      397.83      387.15     45.08 o 
  -2  10  15       74.57       87.95     16.95 o 
  -1  10  15       39.76       56.03      8.66 o 
   0  10  15       45.76       60.82     14.19 o 
   1  10  15       39.03       39.98     21.80 o 
   2  10  15       69.75       72.05     20.21 o 
   3  10  15      396.66      327.67     38.44 o 
   4  10  15      239.64      198.94     49.75 o 
   5  10  15       40.04       58.63     10.26 o 
   6  10  15      249.79      236.48     40.07 o 
  -4  11  15       86.53       72.46     26.63 o 
  -3  11  15      339.78      322.70     40.93 o 
  -2  11  15      119.03      122.22     27.28 o 
  -1  11  15      330.75      281.14     23.35 o 
   0  11  15      196.31      217.12     18.77 o 
   1  11  15      323.13      341.09     49.55 o 
   2  11  15      115.85      122.56     25.54 o 
   3  11  15      349.50      387.01     45.32 o 
   4  11  15       86.14       77.04     14.98 o 
  -1  12  15       92.23       82.50     14.29 o 
   0  12  15      360.35      385.44     28.40 o 
   1  12  15       91.15      109.79     17.44 o 
   0   0  16      880.58      763.63    118.41 o 
   0   1  16       59.89       54.20     16.38 o 
   1   1  16       19.87       26.21     15.26 o 
  -1   2  16      736.23      770.30     57.86 o 
   0   2  16       45.42       62.46     15.75 o 
   1   2  16      727.60      625.97     52.98 o 
   2   2  16        4.66       19.04      9.65 o 
  -2   3  16      331.61      374.14     41.19 o 
  -1   3  16      197.68      245.23     33.06 o 
   0   3  16      103.77      113.92     26.78 o 
   1   3  16      200.60      231.62     31.74 o 
   2   3  16      327.40      349.67     39.56 o 
   3   3  16       39.24       25.19      9.94 o 
  -3   4  16        7.84       15.59     12.97 o 
  -2   4  16      474.02      429.08     43.69 o 
  -1   4  16      315.78      257.51     32.48 o 
   0   4  16      311.01      318.90     37.04 o 
   1   4  16      313.90      334.47     31.24 o 
   2   4  16      464.84      460.38     45.74 o 
   3   4  16        6.75       32.48     15.77 o 
   4   4  16        0.77       -0.01      8.40 o 
  -4   5  16      445.20      505.78     26.87 o 
  -3   5  16      102.73       94.24     28.67 o 
  -2   5  16       54.60       55.10     18.58 o 
  -1   5  16        5.72       17.49     11.91 o 
   0   5  16      214.64      208.37     25.01 o 
   1   5  16        5.38       20.38      6.56 o 
   2   5  16       55.37       56.18     12.37 o 
   3   5  16      104.75      112.16     19.67 o 
   4   5  16      447.03      487.58     34.10 o 
   5   5  16       53.71       35.18      8.94 o 
  -5   6  16       97.18      133.16     20.59 o 
  -4   6  16      120.40      108.40     28.99 o 
  -3   6  16      194.24      155.49     26.30 o 
  -2   6  16       42.69       72.31     16.61 o 
  -1   6  16       29.58       40.74     18.02 o 
   0   6  16       22.64       50.55     10.44 o 
   1   6  16       30.89       56.66     13.74 o 
   2   6  16       41.11       35.15      8.83 o 
   3   6  16      194.78      161.81     21.57 o 
   4   6  16      116.59       95.27     28.04 o 
   5   6  16       92.98      101.42     17.28 o 
   6   6  16       96.08      173.16     24.28 o 
  -6   7  16       83.29      108.40     14.34 o 
  -5   7  16       15.26       54.73     22.77 o 
  -4   7  16      111.96       89.76     24.08 o 
  -3   7  16      223.15      236.45     34.73 o 
  -2   7  16      141.12      130.19     23.05 o 
  -1   7  16      140.52      130.68     21.90 o 
   0   7  16        6.38        9.37      6.75 o 
   1   7  16      139.17      118.03     17.66 o 
   2   7  16      136.51      128.32     22.86 o 
   3   7  16      230.81      269.49     26.44 o 
   4   7  16      111.86      235.80     60.78 o 
   5   7  16       17.58       20.42     40.61 o 
   6   7  16       83.65       92.72     29.52 o 
   7   7  16      409.36      412.44     66.19 o 
  -6   8  16      217.06      239.33     63.83 o 
  -5   8  16      453.44      493.85     34.86 o 
  -4   8  16      364.31      365.68     25.43 o 
  -3   8  16      546.07      498.85     86.90 o 
  -2   8  16        7.41       25.68     11.28 o 
  -1   8  16       95.40       35.24     27.05 o 
   0   8  16      177.56      170.42     22.57 o 
   1   8  16       95.14       38.45     11.62 o 
   2   8  16        8.38       41.46     14.51 o 
   3   8  16      541.29      589.40     74.64 o 
   4   8  16      364.27      456.50     68.30 o 
   5   8  16      451.49      468.43    105.73 o 
   6   8  16      221.16      220.92     31.04 o 
  -5   9  16      250.62      186.49     19.84 o 
  -4   9  16      140.06      126.49     26.49 o 
  -3   9  16      117.25      109.36     14.06 o 
  -2   9  16      139.07      141.13     27.37 o 
  -1   9  16      182.68      253.75     35.51 o 
   0   9  16      260.33      301.52     53.39 o 
   1   9  16      187.77      235.67     32.47 o 
   2   9  16      139.13       84.63     17.91 o 
   3   9  16      115.51      112.77     15.03 o 
   4   9  16      138.73      113.64     18.31 o 
   5   9  16      247.14      194.26     27.57 o 
  -3  10  16       38.38       40.77     13.42 o 
  -2  10  16       65.96       87.34     16.02 o 
  -1  10  16       46.89       86.78     17.09 o 
   0  10  16      219.93      211.42     37.38 o 
   1  10  16       45.31       80.75     13.77 o 
   2  10  16       66.89       53.96     29.13 o 
   3  10  16       41.90       47.93     16.64 o 
   0   1  17      252.54      278.95     37.13 o 
   1   1  17        5.62       17.58     12.79 o 
  -1   2  17       44.22       43.20     13.82 o 
   0   2  17      502.19      534.53     51.60 o 
   1   2  17       39.69       56.68     17.03 o 
   2   2  17       17.00       51.35     15.26 o 
  -2   3  17        3.34        4.93     13.15 o 
  -1   3  17      197.79      154.35     25.06 o 
   0   3  17      155.24      155.09     40.14 o 
   1   3  17      194.70      203.01     30.55 o 
   2   3  17        3.64       19.86     11.42 o 
   3   3  17      270.55      210.43     31.06 o 
  -3   4  17       45.89       53.59     17.72 o 
  -2   4  17      288.54      258.67     45.33 o 
  -1   4  17       64.01       69.53     20.64 o 
   0   4  17      222.76      254.59     33.68 o 
   1   4  17       67.27       69.16     16.91 o 
   2   4  17      296.06      317.45     38.40 o 
   3   4  17       43.94       59.67     14.90 o 
   4   4  17      102.86      110.75     25.16 o 
  -4   5  17       13.34       48.52     17.97 o 
  -3   5  17      206.95      193.79     32.67 o 
  -2   5  17      256.90      298.05     43.87 o 
  -1   5  17       52.01       65.26     22.70 o 
   0   5  17      141.30      161.48     32.45 o 
   1   5  17       49.83       65.04     15.85 o 
   2   5  17      252.23      263.67     34.92 o 
   3   5  17      212.54      193.37     38.49 o 
   4   5  17       12.43       48.89     13.37 o 
   5   5  17       45.56       35.54     12.85 o 
  -5   6  17      532.46      540.04     29.61 o 
  -4   6  17      232.94      230.82     32.80 o 
  -3   6  17       23.37        4.90      9.71 o 
  -2   6  17       34.55       59.82     13.53 o 
  -1   6  17      158.46      148.61     26.12 o 
   0   6  17      394.92      395.83     40.44 o 
   1   6  17      161.51      118.42     38.70 o 
   2   6  17       35.84       84.24     28.92 o 
   3   6  17       23.08       64.62     32.72 o 
   4   6  17      236.74      270.06     47.89 o 
   5   6  17      522.31      540.06     36.48 o 
   6   6  17       61.15       62.88     10.83 o 
  -5   7  17       53.78       53.02     14.95 o 
  -4   7  17      265.91      240.07     36.49 o 
  -3   7  17       85.77      110.39     23.43 o 
  -2   7  17      276.27      262.27     29.68 o 
  -1   7  17        7.52       28.19      9.40 o 
   0   7  17      383.72      363.04     37.50 o 
   1   7  17        7.47        7.33     13.72 o 
   2   7  17      282.15      233.15     46.27 o 
   3   7  17       84.61       72.82     24.23 o 
   4   7  17      257.09      267.91     39.22 o 
   5   7  17       53.83       39.25     15.53 o 
  -3   8  17       42.90      112.36     52.33 o 
  -2   8  17       32.45       16.01      7.86 o 
  -1   8  17      432.43      454.63     41.93 o 
   0   8  17        0.06       10.40     17.73 o 
   1   8  17      427.55      376.90     77.90 o 
   2   8  17       33.53       19.74      9.99 o 
   3   8  17       39.97       25.90     22.04 o 
   0   1  18      266.22      178.41     41.15 o 
   1   1  18       16.51       33.71     19.96 o 
  -1   2  18      194.22      193.93     30.68 o 
   0   2  18      391.34      332.16     40.78 o 
   1   2  18      191.80      213.35     32.78 o 
   2   2  18       25.94       47.78     12.13 o 
  -2   3  18       47.10       65.68     14.77 o 
  -1   3  18      289.55      232.03     41.24 o 
   0   3  18        0.36       21.46      9.06 o 
   1   3  18      296.99      377.35     43.41 o 
   2   3  18       51.13       50.77     14.19 o 
   3   3  18      140.88      137.66     23.36 o 
  -3   4  18       91.13       71.03     16.05 o 
  -2   4  18       13.61       10.46     19.21 o 
  -1   4  18       15.12       35.84     10.95 o 
   0   4  18       93.96       99.32     19.05 o 
   1   4  18       16.72      -10.13     10.13 o 
   2   4  18       15.31        8.87     14.01 o 
   3   4  18       93.94       72.50     20.68 o 
   4   4  18        1.26       37.14     13.78 o 
  -4   5  18      215.83      165.77     26.32 o 
  -3   5  18       23.56       22.34     14.98 o 
  -2   5  18       76.78       95.96     22.83 o 
  -1   5  18       64.64       86.04     25.74 o 
   0   5  18       44.57       28.41     20.03 o 
   1   5  18       64.40       49.73     15.30 o 
   2   5  18       71.07       82.27     21.56 o 
   3   5  18       21.95       66.76     17.92 o 
   4   5  18      213.64      166.51     27.28 o 
  -2   6  18       37.09       30.47     14.50 o 
  -1   6  18       45.09       75.37     25.77 o 
   0   6  18     1142.86     1240.34     74.69 o 
   1   6  18       41.41       40.79     37.14 o 
   2   6  18       38.48       31.62     17.42 o 
   0   1  19      472.82      459.47     49.79 o 
   1   1  19       38.45       21.76      9.40 o 
                                                 
